# Supplementary material for: A systemic study of indoxacarb resistance in Spodoptera litura revealed complex expression profiles and regulatory mechanism
Source: Sci Rep. 2019 Oct 18;9:14997. doi: 10.1038/s41598-019-51234-5 (PMC6802196; doi:10.1038/s41598-019-51234-5)
Supplement: Supplementary file 2 — Supplementary Table S5 [file 41598_2019_51234_MOESM2_ESM.xlsx]

## Sheet: mature
Supplementary Information A systemic study of indoxacarb resistance in Spodoptera litura revealed complex expression profiles and regulatory mechanism Li Shi1, 2*, Yao Shi1, 2, Ya Zhang1, 2, Xiaolan Liao1, 2* 1 Hunan Provincial Key Laboratory for Biology and Control of Plant Diseases and Insect Pests, College of Plant Protection, Hunan Agricultural University, Changsha 410128, China; 2 Hunan Prov…
Table S5. List of total known and novel miRNAs in the SS, InRS and FInRS of S. litura
name	miRNA_Seq	miRNA_Length
miR-10-5p	UACCCUGUAGAUCCGAAUUUGU	22
miR-10-3p	CAAAUUCGGUUCUAGAGAGGU	21
miR-10455-3p	AGUUAGACGUCCGAGAUG	18
miR-10455-5p	UUGGUCUCGGAUGUCUUUC	19
miR-10458-3p	CCUAAAACAUGUAUCCGGCUCA	22
miR-10459-5p	UACGACAUGAUGCUAUGGAAGU	22
miR-10460-5p	GAGCCAAUGUUCGUUAGUGAU	21
miR-10461a-3p	ACUAGUCGAGUUUCUCGUC	19
miR-10461b-3p	UGAAACUAGUCGAGUUCCUC	20
miR-10464-5p	ACACGACUGCAAUAGAACUG	20
miR-10467-3p	AGCGAUGAAUAGAGCCGAGCGAU	23
miR-10470-5p	CGAGCCGGAGCCCCGGUAA	19
miR-10476-5p	GAGCGAUGGUUGGAAUCCAACUG	23
miR-10480-5p	GUUUAGCCGUCACAGUGACAUU	22
miR-10480-3p	UAAUGUCACUUUGACAGCAAACC	23
miR-10482-3p	AAAUCCUUUGAUAUUCACCGGU	22
miR-10482-5p	UCGGUGAAUGCCAACGGAUUU	21
miR-10483-5p	CCUGUAAUUGUUCGUUCCCUU	21
miR-10483-3p	AGGGGCUGAACAAUUCCAGA	20
miR-10483-2-3p	AGGGGCCGAACAAUUCCAGA	20
miR-10485-3p	CACUGGACGGGCAGGCCGCC	20
miR-10485-5p	ACAGUCUACCCGGACAGGCCG	21
miR-10486-5p	UUGUGAUUAUCUGAUGGCAUG	21
miR-10487-3p	AGAUCAGACAUGGACUCCACCU	22
miR-10490-3p	AUCGGUUCGUGCGUUCUGGA	20
miR-10491-3p	CUGAUUAACAUGUCAGUACAC	21
miR-10492a-3p	CCAAUCAGAGCGCCGAACGU	20
miR-10492c-5p	UUCGGCGCUGUGAUUGGCCGGC	22
miR-10493-3p	CGGGGUGGUUUUUAGUCAG	19
miR-10498-5p	UUGGUCAACGUUCAACACAGCA	22
miR-10498-3p	CUGUUUUGGACAUUGGUGUAAG	22
miR-10499a-3p	CAUGGAGUUUCAAACUCUUGGA	22
miR-10499b-2-5p	AAGGGUUUGAAACUCCAUACAU	22
miR-10499b-5p	CAAGGGUUUGAAACUCCAUACA	22
miR-10502-5p	GGGCAGAAAGCCCGCCAGGCUG	22
miR-10503-3p	UUGAGUUGGGCGGUGCUGGU	20
miR-10504-5p	AGUCGUACAUAGAGACCUGAAG	22
miR-10504-3p	UCAAAUCUCUGUGUAUGAUUGG	22
miR-10508a-2-3p	AAUGCUGCUCAUGAAUAUGA	20
miR-11-3p	CAUCACAGUCAGAGUUCUAGCU	22
miR-11-5p	CUAGCACUUUGGCUGUGACCU	21
miR-13a-5p	CUGUCAAAGCGGCGGUGAAAUG	22
miR-13a-3p	UAUCACAGCCACUUUGAUGUGGU	23
miR-13b-5p	UCGUAAAAAUGGUUGUGCCAUGU	23
miR-13b-3p	UAUCACAGCCAUUUUUGACGAGUU	24
miR-14-3p	UCAGUCUUUUUCUCUCUCCUAU	22
miR-14-5p	CGGGGGGAGGAAUUGACUCGA	21
miR-210-3p	CUUGUGCGUGUGACAGCGGCU	21
miR-263b-5p	CUUGGCACUGGGAGAAUUCACAG	23
miR-263b-3p	CGUGAAUUUCCUGAUGCCUUAG	22
miR-274-5p	UUUGUGACCGUCACUAACGGGCA	23
miR-274-3p	CUCGUUUUGACGAUCGCAAAAUG	23
miR-2755-5p	CAAGGUGGCCUAGCAGCGUGUU	22
miR-2755-3p	CACCCUGUCAGACCAUACUUGUU	23
miR-2756-5p	ACCCUGUAGCUGCUAAGGGGCG	22
miR-2756-3p	CCCCUUUGCUGCUACAUUGUAU	22
miR-2765-5p	UGGUAACUCCACCACCGUUGGC	22
miR-2766-5p	CCAUCCUUCGUCUCGACUGGCG	22
miR-2766-3p	UCAGUCUUGUCGAAUGGUGGGU	22
miR-277-5p	CGUGCCAGGAGUGCGUUUGCA	21
miR-277-3p	UAAAUGCACUAUCUGGUACGACA	23
miR-279a-5p	AAUGGGUAUAUGUCUAGUGC	20
miR-279a-3p	UGACUAGAUCUACACUCAUUG	21
miR-279b-3p	UGACUAGAUUAUCACUUAUCCU	22
miR-279b-5p	GAUAAGCGAUAUUCUAGUAUC	21
miR-279c-5p	GGCGAGUUUGCUUCUGGUGCAUG	23
miR-279c-3p	UGACUAGAUCCAUACUCGUCUG	22
miR-281-5p	AAGAGAGCUAUCCGUCGACAGU	22
miR-281-3p	CUGUCAUGGAGUUGCUCUCUU	21
miR-2a-3p	UCACAGCCAGCUUUGAUGAGCA	22
miR-2b-3p	UAUCACAGCCAGCUUUGAUGAGC	23
miR-2c-3p	UAUCACAGCCAGCUUUGUUGACU	23
miR-307-5p	ACUCACUCAACCUGGGUGUGA	21
miR-307-3p	UCACAACCUCCUUGAGUGAGC	21
miR-316-3p	ACAGCAAAGCGAAAAGGUCUC	21
miR-316-5p	UGUCUUUUUCCGCUUUGCUG	20
miR-317-5p	GGGUGCCACGCUGUGCUCUCU	21
miR-317-3p	UGAACACAGCUGGUGGUAUCU	21
miR-3286-5p	AACUAUUGGGCACUGCACAGGAC	23
miR-3286-3p	UUGUGCGUGUUCUAAUAGUUGU	22
miR-34-5p	UGGCAGUGUGGUUAGCUGGUUGU	23
miR-34-3p	CAGCCAGUAACGACACUGCCUC	22
miR-375-5p	ACCCGAGCGGAUUGAGCAAACU	22
miR-375-3p	AGUUUGUUCGCCCCGGCUCGA	21
miR-6094-5p	AUCAGCGGUGGCCUGGGGUACCU	23
miR-6094-3p	UAUUCGAGACCUCUGCUGAUCCU	23
miR-7-3p	CAAGAAAUCACUAAUCUCCC	20
miR-7-5p	UGGAAGACUAGUGAUUUUGUU	21
miR-92a-3p	UAUUGCACCAGUCCCGGCCUAU	22
miR-932-5p	UCAAUUCCGUAGUGCAUUGCAGU	23
miR-932-3p	UGCAAGCAGUGCGGAAGUGAGG	22
novel_1	UGGAAUGUAAAGAAGUAUGGAG	22
novel_101	ACUUGGACGGCUGCGCAGGCGU	22
novel_105	UACCCUGUGGUGCUUAAAUGGU	22
novel_106	UAAGGCACGCGGUGAAUGCC	20
novel_107	AAUCGCAUAAAGAUCUUUGACA	22
novel_108	CAUUGAGGACCAAAAAAGUAGA	22
novel_109	CUGACAACAGGUACUCCACUGG	22
novel_111	CAUGUACUUACUUUGUUUGUU	21
novel_112	GACGUGGGUUAGUCGAUC	18
novel_113	GUCCCACUUCUGACACCA	18
novel_116	GUGGGCGGACUCGACGUG	18
novel_118	UGACGUCAGGGAUUACGCAAGCU	23
novel_12	CGGGGGGAGGAAUUGACUAGACU	23
novel_125	AUCCGUAGUGUCUUUUAACAAU	22
novel_126	CAACAGGCUGAUGCCGAUUCGGA	23
novel_127	UUAGCGGUAAUCACGCAGACCUGUG	25
novel_131	UUAAGUAGGUUUUGCUGGACUU	22
novel_134	CUUGUGCGUGUGACAGCGGCUAU	23
novel_136	UCGUGUUUUAUUUGGAUGUGAAUA	24
novel_138	UCGCGUUCGACGCUCUGAUUGG	22
novel_139	CUAAUGACUGGCUUAAGAACGUAAU	25
novel_14	UGAGGUAGUAGGUUGUAUAGUA	22
novel_140	UCAGCUGUGGAGGUUAUC	18
novel_15	AUUGUACUUCAUCAGGUGCUCUGG	24
novel_18	UGACUAGAUCCACACUCAUCCA	22
novel_2	UAGGAACUUCAUACCGUGCUCU	22
novel_20	UCAGGUACCUGAAGUAGCGCGCG	23
novel_22	UUGGUCCCCUUCAACCAGCUGU	22
novel_26	UAGCCUCUCCUUGGCUUUGUCU	22
novel_3	AGGCAAGAAGUCGGCAUAGCUGU	23
novel_30	CUAAGUACUAGUGCCGCAGGAG	22
novel_32	UACCCUGUAGAUCCGGGCUUUUG	23
novel_34	GUGAGCAAACUUUCAGGUGUGU	22
novel_36	UGUCUUUUUCCGCUUUACUGCUG	23
novel_42	AAUUGCACCAAUCCCGGCCUGC	22
novel_43	CAAAGCGUUUGGAUUCUAAAAC	22
novel_49	UAUUGCUUGAGAAUACACGUAG	22
novel_6	UAAUACUGUCAGGUAAAGAUGUC	23
novel_60	UACUGGCCUGCUAAGUCCCAAG	22
novel_67	AUUCGUAGUGUCUUCUAACAAU	22
novel_69	UAUUCGAUUCGACUUUCAAACAAU	24
novel_71	CGCGCUACUUCAGGUACCUGACU	23
novel_73	AUUAGAAUCAGUACGCUUUGUC	22
novel_75	CUGCGUUGUACUGAGUUGCU	20
novel_76	GAGGCAACCGUCGCGCUGCUACU	23
novel_78	UGCGACAGCACCGCAGGUGUCA	22
novel_8	AAUGGCACUGGAAGAAUUCACGG	23
novel_80	UAUGCGUUUCGUGUCGGACCAC	22
novel_91	UUCGUUGUCGACGAAACCUGCA	22
novel_93	UGUGAUGUGACGUAGUGGAAG	21
novel_96	UAGGUAACUGUUUAAUUGAGCUAUC	25
novel_97	GAACUGUGAUCUGAUCUAUUGU	22
