# Supplementary material for: A systemic study of indoxacarb resistance in Spodoptera litura revealed complex expression profiles and regulatory mechanism
Source: Sci Rep. 2019 Oct 18;9:14997. doi: 10.1038/s41598-019-51234-5 (PMC6802196; doi:10.1038/s41598-019-51234-5)
Supplement: Supplementary file 3 — Supplementary Table S7 [file 41598_2019_51234_MOESM3_ESM.xlsx]

## Sheet: PITA_vs_miRanda.target_gene.xls
Supplementary Information A systemic study of indoxacarb resistance in Spodoptera litura revealed complex expression profiles and regulatory mechanism Li Shi1, 2*, Yao Shi1, 2, Ya Zhang1, 2, Xiaolan Liao1, 2* 1 Hunan Provincial Key Laboratory for Biology and Control of Plant Diseases and Insect Pests, College of Plant Protection, Hunan Agricultural University, Changsha 410128, China; 2 Hunan Prov…
Table S7. List of target genes of miRNAs
miRNA	target_gene	description
novel_34,sfr-miR-10499b-5p,sfr-miR-10499b-2-5p,sfr-miR-932-5p	111363890	uncharacterized LOC111363890
novel_36,sfr-miR-316-5p,sfr-miR-13a-5p	111362496	probable malate:quinone oxidoreductase
sfr-miR-10504-3p,sfr-miR-277-3p,novel_20,novel_80,novel_36,novel_1	111363897	uncharacterized protein K02A2.6-like
sfr-miR-2756-3p,novel_14,sfr-miR-34-3p,sfr-miR-277-5p	111362325	uncharacterized LOC111362325
novel_111,sfr-miR-10504-3p,novel_80,novel_108,sfr-miR-307-3p	111363896	zeta-carotene-forming phytoene desaturase-like
sfr-miR-932-5p,sfr-miR-317-3p,sfr-miR-10499b-2-5p,novel_118,sfr-miR-307-3p,novel_75,sfr-miR-10455-5p,novel_125,sfr-miR-10504-3p	111362498	uncharacterized
sfr-miR-263b-5p,sfr-miR-10498-5p,sfr-miR-14-3p,novel_15,sfr-miR-2766-3p,sfr-miR-10459-5p,novel_49	111359860	NADH dehydrogenase [ubiquinone] 1 beta subcomplex subunit 10
novel_75,sfr-miR-2766-3p,sfr-miR-10491-3p,sfr-miR-10486-5p,sfr-miR-10476-5p,sfr-miR-10467-3p,sfr-miR-2766-5p,sfr-miR-14-3p,sfr-miR-10498-3p	111353434	uncharacterized LOC111353434
sfr-miR-2766-5p,sfr-miR-10480-3p	111353868	60S ribosomal protein L37a
novel_30,sfr-miR-263b-5p,sfr-miR-10498-5p,novel_34,sfr-miR-10487-3p,novel_6,sfr-miR-10485-5p	111361009	phosphatidylserine decarboxylase proenzyme%2C mitochondrial
sfr-miR-279a-5p,sfr-miR-10460-5p,sfr-miR-14-3p,sfr-miR-2766-3p	111359710	uncharacterized LOC111359710
novel_34,sfr-miR-13b-5p,novel_125,sfr-miR-279b-3p,sfr-miR-11-5p,novel_6,sfr-miR-279c-3p,novel_18,sfr-miR-279a-3p	111360067	glucose dehydrogenase [FAD%2C quinone]-like
sfr-miR-2a-3p,sfr-miR-3286-3p,sfr-miR-13a-5p,novel_136,sfr-miR-10480-3p,novel_106	111360066	glucose dehydrogenase [FAD%2C quinone]-like
sfr-miR-10455-5p,novel_75,sfr-miR-10504-3p,novel_125,sfr-miR-279c-5p,sfr-miR-13a-5p,sfr-miR-281-3p,sfr-miR-10482-3p,novel_1,novel_140,sfr-miR-10485-5p	111360065	uncharacterized LOC111360065
sfr-miR-2b-3p,novel_93,sfr-miR-10492a-3p,sfr-miR-7-3p,sfr-miR-14-3p,sfr-miR-10487-3p,novel_20,sfr-miR-316-3p,sfr-miR-11-3p,sfr-miR-2c-3p,sfr-miR-13b-3p,novel_6,sfr-miR-2766-3p,sfr-miR-13a-3p	111360064	structure-specific endonuclease subunit SLX1 homolog
sfr-miR-10498-5p,sfr-miR-10467-3p,sfr-miR-10476-5p,sfr-miR-10486-5p,sfr-miR-316-3p,novel_60,novel_14,novel_118,sfr-miR-375-5p,novel_93,sfr-miR-317-3p	111355409	2-oxoisovalerate dehydrogenase subunit beta%2C mitochondrial
sfr-miR-375-3p,sfr-miR-10487-3p,novel_14,sfr-miR-10455-5p	111355408	general transcription factor IIF subunit 1
sfr-miR-11-3p,sfr-miR-2c-3p,novel_30,sfr-miR-13b-3p,sfr-miR-274-5p,sfr-miR-279c-5p,sfr-miR-307-3p,sfr-miR-10-3p,sfr-miR-13a-3p,sfr-miR-2b-3p,sfr-miR-932-3p	111349129	uncharacterized LOC111349129
sfr-miR-10461a-3p,sfr-miR-279b-5p,sfr-miR-3286-5p,novel_126,novel_93,sfr-miR-375-3p	111349128	nuclear migration protein nudC
sfr-miR-10482-3p,novel_1,sfr-miR-13a-5p,novel_127,sfr-miR-317-3p,sfr-miR-10492a-3p,sfr-miR-263b-5p,sfr-miR-10461a-3p	111349127	RING finger and CHY zinc finger domain-containing protein 1%2C transcript variant X2;RING finger and CHY zinc finger domain-containing protein 1%2C transcript variant X1
sfr-miR-13b-3p,sfr-miR-316-5p,sfr-miR-10508a-2-3p,sfr-miR-10498-3p,novel_36,sfr-miR-6094-5p,sfr-miR-13b-5p,sfr-miR-13a-3p,sfr-miR-279c-5p,sfr-miR-2c-3p,sfr-miR-11-3p,novel_8,sfr-miR-10483-5p,novel_118,sfr-miR-2b-3p,novel_78,novel_93,novel_26	111349126	protein odr-4 homolog
sfr-miR-10483-5p,novel_80,novel_20,novel_34,sfr-miR-2756-3p,sfr-miR-317-3p,novel_78,sfr-miR-375-3p,novel_6,novel_107,sfr-miR-10467-3p,novel_91	111349125	proton-coupled folate transporter-like
sfr-miR-10476-5p,novel_69,sfr-miR-10467-3p,sfr-miR-2766-5p,sfr-miR-2766-3p,novel_36,sfr-miR-14-3p,sfr-miR-316-5p,sfr-miR-10485-5p,novel_22	111349124	proton-coupled folate transporter-like
sfr-miR-2766-3p,novel_109,novel_15,sfr-miR-274-5p,sfr-miR-10467-3p,sfr-miR-2756-5p,sfr-miR-316-5p,sfr-miR-10464-5p,sfr-miR-14-3p,novel_36	111349123	uncharacterized
sfr-miR-2756-3p,sfr-miR-10486-5p,novel_80,sfr-miR-3286-5p,sfr-miR-10483-5p,novel_140,sfr-miR-10504-3p	111349122	uncharacterized LOC111349122
sfr-miR-281-3p,sfr-miR-10487-3p,sfr-miR-2766-3p,sfr-miR-14-3p,novel_34,novel_125	111349120	juvenile hormone esterase-like%2C transcript variant X2;juvenile hormone esterase-like%2C transcript variant X1
sfr-miR-10464-5p,sfr-miR-10480-3p,novel_30,sfr-miR-10482-5p,novel_2	111357669	organic cation transporter protein-like%2C transcript variant X2;organic cation transporter protein-like%2C transcript variant X1
novel_109,sfr-miR-279c-5p,novel_6,novel_15,novel_1,novel_8,sfr-miR-279b-5p,sfr-miR-3286-5p,sfr-miR-316-5p,novel_36,sfr-miR-317-3p,novel_78,sfr-miR-307-5p	111357668	uncharacterized LOC111357668
sfr-miR-34-5p,novel_113,novel_131,novel_22,sfr-miR-317-5p	111362002	modular serine protease-like
sfr-miR-10-3p,sfr-miR-2766-3p,sfr-miR-274-5p,sfr-miR-10490-3p,novel_69,sfr-miR-10480-3p,sfr-miR-10464-5p,sfr-miR-14-3p,novel_118,sfr-miR-263b-5p,sfr-miR-932-5p,novel_93,novel_49,sfr-miR-2756-3p,sfr-miR-6094-5p	111357663	rho GTPase-activating protein 19-like%2C transcript variant X3;rho GTPase-activating protein 19-like%2C transcript variant X1;rho GTPase-activating protein 19-like%2C transcript variant X2
sfr-miR-3286-5p,sfr-miR-277-5p,sfr-miR-263b-3p,sfr-miR-10482-5p,novel_69,sfr-miR-6094-5p	111357662	uncharacterized LOC111357662
sfr-miR-10483-5p,sfr-miR-281-5p	111357661	uncharacterized LOC111357661
sfr-miR-10458-3p,sfr-miR-10493-3p,sfr-miR-10467-3p,novel_125,sfr-miR-932-3p,sfr-miR-274-3p	111357660	uncharacterized LOC111357660
sfr-miR-307-5p,sfr-miR-6094-5p,sfr-miR-2b-3p,sfr-miR-10485-3p,sfr-miR-13b-3p,novel_136,sfr-miR-13a-3p,sfr-miR-11-3p,sfr-miR-10467-3p,sfr-miR-2c-3p,novel_1	111357667	exocyst complex component 1%2C transcript variant X3;exocyst complex component 1%2C transcript variant X1
sfr-miR-10503-3p,sfr-miR-375-3p,novel_26,sfr-miR-10498-3p,novel_101,sfr-miR-10455-3p	111357666	uncharacterized LOC111357666
novel_107,sfr-miR-307-5p,sfr-miR-10502-5p,sfr-miR-10498-3p,sfr-miR-10492a-3p	111357665	uncharacterized LOC111357665
novel_36,sfr-miR-10476-5p,sfr-miR-316-5p,sfr-miR-34-3p	111357664	60S ribosomal protein L35a%2C transcript variant X1;60S ribosomal protein L35a%2C transcript variant X2
sfr-miR-10485-5p,novel_80,novel_67,novel_36,novel_93,novel_127,sfr-miR-279c-3p,novel_30,sfr-miR-279b-3p,sfr-miR-279a-3p,novel_18	111364966	GATOR complex protein WDR24
sfr-miR-375-3p,sfr-miR-10470-5p,novel_34,sfr-miR-263b-5p,sfr-miR-10508a-2-3p,novel_106,novel_20,sfr-miR-10499a-3p,sfr-miR-10458-3p	111348459	pupal cuticle protein 36-like
sfr-miR-10492a-3p,sfr-miR-34-3p,novel_8,sfr-miR-307-5p,sfr-miR-34-5p,sfr-miR-10485-3p,sfr-miR-317-3p	111364964	uncharacterized
sfr-miR-375-5p,sfr-miR-10503-3p,novel_36,sfr-miR-10464-5p,sfr-miR-316-5p,sfr-miR-10455-3p,novel_75	111364965	putative deoxyribonuclease TATDN1
sfr-miR-10460-5p,novel_107,sfr-miR-279a-5p,sfr-miR-10480-3p,sfr-miR-34-3p,sfr-miR-6094-3p	111364962	proteasome activator complex subunit 3%2C transcript variant X1;proteasome activator complex subunit 3%2C transcript variant X2
sfr-miR-13b-3p,sfr-miR-13a-3p,sfr-miR-11-3p,sfr-miR-2c-3p,novel_139,sfr-miR-10504-5p,novel_97,novel_118,sfr-miR-2b-3p,novel_49,sfr-miR-2755-5p	111364963	sarcolemmal membrane-associated protein%2C transcript variant X3;sarcolemmal membrane-associated protein%2C transcript variant X2;sarcolemmal membrane-associated protein%2C transcript variant X1
sfr-miR-932-3p,sfr-miR-316-5p,sfr-miR-11-5p,sfr-miR-279a-5p,novel_69,novel_2	111359774	uncharacterized LOC111359774%2C transcript variant X2;uncharacterized LOC111359774%2C transcript variant X3;uncharacterized LOC111359774%2C transcript variant X1
novel_93,sfr-miR-2756-3p	111348450	histidine-rich glycoprotein-like
sfr-miR-11-3p,sfr-miR-210-3p,sfr-miR-2c-3p,novel_15,sfr-miR-13b-3p,sfr-miR-13a-3p,sfr-miR-2b-3p,sfr-miR-932-5p,novel_134,sfr-miR-263b-5p	111348451	uncharacterized LOC111348451
sfr-miR-279c-3p,novel_108,sfr-miR-279b-3p,sfr-miR-2766-5p,sfr-miR-279a-3p,novel_96,novel_18,novel_14,novel_118,novel_111	111348453	uncharacterized
sfr-miR-10483-3p,sfr-miR-10455-3p,sfr-miR-10483-5p,sfr-miR-3286-5p,sfr-miR-10470-5p,sfr-miR-10461b-3p,novel_2,novel_12,sfr-miR-2a-3p,novel_43,novel_91,sfr-miR-14-5p,sfr-miR-10502-5p,sfr-miR-10458-3p,novel_131	111354316	ecdysone-induced protein 74EF%2C transcript variant X4;ecdysone-induced protein 74EF%2C transcript variant X1;ecdysone-induced protein 74EF%2C transcript variant X5;ecdysone-induced protein 74EF%2C transcript variant X2;ecdysone-induced protein 74EF%2C transcript variant X3
sfr-miR-2a-3p,sfr-miR-10483-2-3p,sfr-miR-281-5p,novel_60,novel_1	111348455	pro-epidermal growth factor-like
sfr-miR-317-3p,sfr-miR-10503-3p,sfr-miR-10458-3p,novel_112,novel_118	111364968	eukaryotic translation initiation factor 6
novel_97,sfr-miR-10504-5p,novel_20,novel_138,novel_140,sfr-miR-10461b-3p,sfr-miR-10504-3p,sfr-miR-3286-3p,novel_75,novel_109,sfr-miR-10476-5p,novel_1	111364969	ras-related protein Ral-a%2C transcript variant X2;ras-related protein Ral-a%2C transcript variant X4;ras-related protein Ral-a%2C transcript variant X1;ras-related protein Ral-a%2C transcript variant X5;ras-related protein Ral-a%2C transcript variant X3;ras-related protein Ral-a%2C transcript variant X6
novel_49,sfr-miR-10460-5p,sfr-miR-10461b-3p,sfr-miR-10480-3p,sfr-miR-10-3p,sfr-miR-277-3p	111348186	non-lysosomal glucosylceramidase
sfr-miR-10455-5p,novel_15,sfr-miR-10-3p,novel_140,novel_73,novel_93	111348187	kinesin-like protein kif7
sfr-miR-10498-3p,sfr-miR-2766-3p,novel_125,sfr-miR-10504-3p,sfr-miR-14-3p,sfr-miR-10492a-3p	111348184	uncharacterized LOC111348184
sfr-miR-10493-3p,sfr-miR-2765-5p	111348185	uncharacterized LOC111348185
sfr-miR-279a-5p,sfr-miR-10486-5p,novel_139,sfr-miR-10493-3p,novel_1,sfr-miR-2a-3p,novel_6	111351795	uncharacterized
sfr-miR-10498-3p,novel_14,novel_12,sfr-miR-375-3p,novel_109,novel_1,sfr-miR-263b-3p,sfr-miR-281-3p,sfr-miR-14-5p	111348183	uncharacterized LOC111348183
novel_113,sfr-miR-2755-5p,sfr-miR-277-3p,novel_101	111348180	uncharacterized LOC111348180
sfr-miR-274-3p,novel_20,sfr-miR-10455-3p,novel_134,novel_2,novel_136,novel_6,sfr-miR-3286-3p,novel_15,sfr-miR-210-3p,sfr-miR-10459-5p,sfr-miR-92a-3p,sfr-miR-316-3p,sfr-miR-34-5p	111348181	uncharacterized LOC111348181
sfr-miR-13a-5p,novel_6,novel_34,novel_73,novel_49,novel_76,sfr-miR-2756-5p	111351799	uncharacterized LOC111351799
novel_26,novel_18,sfr-miR-279a-3p,sfr-miR-279b-3p,sfr-miR-279c-3p	111351798	BTB/POZ domain-containing adapter for CUL3-mediated RhoA degradation protein 3
sfr-miR-14-3p,sfr-miR-2766-3p,novel_109,sfr-miR-10508a-2-3p,novel_96,sfr-miR-13b-5p	111348189	uncharacterized LOC111348189
sfr-miR-277-5p,sfr-miR-10461a-3p,novel_22,sfr-miR-10467-3p,sfr-miR-279a-3p,sfr-miR-10476-5p,novel_18,novel_91,sfr-miR-34-5p,sfr-miR-316-3p,sfr-miR-279c-3p,sfr-miR-10504-3p,sfr-miR-279b-3p	111358729	brefeldin A-inhibited guanine nucleotide-exchange protein 1%2C transcript variant X1;brefeldin A-inhibited guanine nucleotide-exchange protein 1%2C transcript variant X2
sfr-miR-13b-3p,sfr-miR-10499b-5p,sfr-miR-13a-3p,sfr-miR-10480-5p,sfr-miR-281-5p,sfr-miR-34-5p,novel_96,sfr-miR-2c-3p,sfr-miR-2b-3p,sfr-miR-10503-3p	111358659	circadian clock-controlled protein-like
sfr-miR-13a-5p,novel_42,sfr-miR-92a-3p,sfr-miR-7-3p,sfr-miR-279b-5p,sfr-miR-10485-5p,novel_20,novel_78	111358727	thioredoxin%2C mitochondrial
novel_69,novel_91,sfr-miR-13a-5p	111358351	trafficking protein particle complex subunit 4-like
sfr-miR-10480-3p,sfr-miR-274-5p	111358726	uncharacterized protein C7orf50 homolog
sfr-miR-279c-5p,sfr-miR-10486-5p,novel_113,novel_69,sfr-miR-10455-3p,novel_34,novel_97,novel_26	111358725	uncharacterized LOC111358725
sfr-miR-2b-3p,novel_71,sfr-miR-13a-3p,novel_30,sfr-miR-2a-3p,sfr-miR-13b-3p,sfr-miR-2c-3p,sfr-miR-11-3p	111358724	eukaryotic translation initiation factor 5B-like
novel_111,sfr-miR-10461b-3p,sfr-miR-279a-5p,novel_134,sfr-miR-281-3p,sfr-miR-210-3p,sfr-miR-13a-5p,sfr-miR-34-3p,sfr-miR-10-3p	111348238	histone acetyltransferase KAT7
sfr-miR-2b-3p,novel_97,novel_140,sfr-miR-10486-5p,sfr-miR-11-3p,sfr-miR-2c-3p,sfr-miR-13b-3p,sfr-miR-13a-3p,sfr-miR-13a-5p,novel_3,novel_136	111348239	uncharacterized LOC111348239
sfr-miR-34-3p,novel_67,sfr-miR-10498-5p,sfr-miR-10499b-2-5p,sfr-miR-10502-5p,sfr-miR-307-5p	111348988	protein FAM160B1-like
sfr-miR-10498-3p,sfr-miR-3286-5p,sfr-miR-10480-3p,sfr-miR-2b-3p,sfr-miR-317-3p,sfr-miR-10461b-3p,sfr-miR-13a-5p,sfr-miR-13a-3p,sfr-miR-10504-3p,sfr-miR-13b-3p,sfr-miR-10459-5p,sfr-miR-2c-3p	111348989	nischarin
sfr-miR-6094-5p	111348986	uncharacterized LOC111348986
sfr-miR-10491-3p,sfr-miR-10482-3p,sfr-miR-10486-5p,novel_18,novel_96,sfr-miR-279a-3p,sfr-miR-279b-3p,sfr-miR-277-3p,novel_15,novel_109,sfr-miR-10-3p,sfr-miR-279c-3p,novel_3,sfr-miR-10461b-3p,sfr-miR-2765-5p	111348235	uncharacterized LOC111348235
sfr-miR-279b-3p,sfr-miR-279c-3p,novel_18,sfr-miR-279a-3p,sfr-miR-10467-3p,sfr-miR-10482-5p,novel_131	111348236	striatin-3%2C transcript variant X2;striatin-3%2C transcript variant X1
novel_20,sfr-miR-10492a-3p,sfr-miR-2a-3p,novel_30,novel_69,novel_111	111348237	synaptojanin-1
sfr-miR-2a-3p,sfr-miR-277-3p,sfr-miR-2766-3p,sfr-miR-10491-3p,novel_69,novel_91,sfr-miR-14-3p,sfr-miR-10492a-3p,sfr-miR-10504-5p,sfr-miR-10503-3p,novel_93	111348230	nidogen-1
novel_126,sfr-miR-10455-5p,sfr-miR-274-5p	111348231	transmembrane protein 50A
sfr-miR-13a-3p,sfr-miR-10480-5p,novel_101,sfr-miR-10-3p,sfr-miR-13b-3p,sfr-miR-2c-3p,sfr-miR-11-3p,novel_69,sfr-miR-10498-3p,novel_118,sfr-miR-2b-3p,novel_93	111348232	protein peste-like
novel_73,sfr-miR-10485-3p,novel_93,novel_78,novel_116,novel_42,sfr-miR-92a-3p,novel_112,novel_71	111348233	uncharacterized LOC111348233
sfr-miR-210-3p,novel_134,novel_26,sfr-miR-10502-5p,sfr-miR-11-5p,sfr-miR-34-3p,sfr-miR-3286-3p	111359638	uncharacterized LOC111359638
sfr-miR-34-3p,sfr-miR-10480-3p,novel_6,novel_111,sfr-miR-10461b-3p	111356560	protein FAM177A1
sfr-miR-10486-5p,sfr-miR-10482-3p,novel_1,sfr-miR-10460-5p	111364107	aconitate hydratase B-like
sfr-miR-10498-5p,novel_30,novel_107,sfr-miR-10486-5p,sfr-miR-316-5p,novel_67,sfr-miR-263b-5p,sfr-miR-932-5p,sfr-miR-10485-3p,sfr-miR-10460-5p,novel_36,sfr-miR-6094-5p	111364279	arylsulfatase-like
sfr-miR-307-5p,novel_34,novel_20,sfr-miR-3286-5p,sfr-miR-10458-3p,sfr-miR-281-3p,novel_139,sfr-miR-6094-3p,sfr-miR-3286-3p	111358578	cholinephosphotransferase 1%2C transcript variant X5;cholinephosphotransferase 1%2C transcript variant X1;cholinephosphotransferase 1%2C transcript variant X2;cholinephosphotransferase 1%2C transcript variant X3;cholinephosphotransferase 1%2C transcript variant X4
novel_26,sfr-miR-317-3p,sfr-miR-263b-5p,sfr-miR-274-3p,sfr-miR-10480-5p,sfr-miR-10483-5p	111358579	uncharacterized
sfr-miR-2b-3p,novel_20,sfr-miR-10492a-3p,sfr-miR-2c-3p,sfr-miR-10482-3p,sfr-miR-10491-3p,sfr-miR-13a-3p,sfr-miR-10-3p,novel_6,sfr-miR-10504-3p,sfr-miR-3286-3p,sfr-miR-13b-3p	111361014	carcinine transporter-like
sfr-miR-2766-3p,sfr-miR-10480-5p,sfr-miR-10490-3p,sfr-miR-10504-3p,sfr-miR-2a-3p,sfr-miR-2766-5p,sfr-miR-10458-3p,sfr-miR-10482-3p,novel_14,sfr-miR-14-3p,novel_2,novel_36,sfr-miR-375-3p	111358572	tetratricopeptide repeat protein 17%2C transcript variant X2;tetratricopeptide repeat protein 17%2C transcript variant X1;tetratricopeptide repeat protein 17%2C transcript variant X4;tetratricopeptide repeat protein 17%2C transcript variant X3
sfr-miR-10498-5p,sfr-miR-2766-3p,sfr-miR-10483-2-3p,novel_1,novel_97,sfr-miR-14-3p,sfr-miR-277-5p,sfr-miR-317-5p,sfr-miR-279a-5p,novel_93	111358573	40S ribosomal protein S2
sfr-miR-10487-3p,sfr-miR-6094-3p	111358570	uncharacterized LOC111358570
sfr-miR-10499b-2-5p,novel_139,sfr-miR-10498-3p	111358571	uncharacterized protein DDB_G0290685-like
sfr-miR-277-3p	111358576	ferritin heavy chain-like
sfr-miR-10482-3p,novel_14,sfr-miR-317-5p,sfr-miR-10483-5p	111358577	coiled-coil domain-containing protein 94
sfr-miR-10498-3p,novel_14,sfr-miR-10-3p,sfr-miR-279a-5p,novel_111	111358574	probable 28S ribosomal protein S6%2C mitochondrial
sfr-miR-2b-3p,sfr-miR-263b-5p,sfr-miR-10461a-3p,sfr-miR-11-3p,sfr-miR-2c-3p,sfr-miR-13b-3p,sfr-miR-10455-5p,sfr-miR-13a-3p	111358575	Bardet-Biedl syndrome 7 protein homolog
novel_93,novel_49,sfr-miR-7-3p,novel_96,sfr-miR-10458-3p,sfr-miR-281-3p,novel_139,novel_15,novel_43	111361143	Trnal-cag
sfr-miR-13a-5p,novel_14,sfr-miR-10455-3p,sfr-miR-10458-3p,sfr-miR-10482-3p,sfr-miR-10486-5p	111362518	HIG1 domain family member 2A%2C mitochondrial
sfr-miR-277-3p,novel_75,novel_80,sfr-miR-11-5p,novel_101,sfr-miR-10458-3p,novel_2	111362515	UPF0668 protein C10orf76 homolog
sfr-miR-2766-3p,sfr-miR-277-3p,sfr-miR-14-3p,novel_97,sfr-miR-10458-3p,novel_113,sfr-miR-10486-5p	111362514	threonine aspartase 1
sfr-miR-2755-3p,sfr-miR-263b-5p,novel_118,sfr-miR-92a-3p,sfr-miR-279a-3p,sfr-miR-10-5p,novel_18,sfr-miR-10502-5p,sfr-miR-281-3p,sfr-miR-279b-3p,novel_15,novel_2,novel_42,novel_101,novel_105,sfr-miR-279c-3p,sfr-miR-10504-3p,novel_32	111362517	coiled-coil domain-containing protein 149
sfr-miR-10-3p,novel_34,sfr-miR-92a-3p,novel_139	111362516	nuclear factor 1 B-type%2C transcript variant X1;nuclear factor 1 B-type%2C transcript variant X3;nuclear factor 1 B-type%2C transcript variant X4;nuclear factor 1 B-type%2C transcript variant X2;nuclear factor 1 B-type%2C transcript variant X6;nuclear factor 1 B-type%2C transcript variant X8;nuclear factor 1 B-type%2C transcript variant X7;nuclear factor 1 B-type%2C transcript variant X5
novel_34,novel_118,novel_91,novel_2	111362510	alanine aminotransferase 2-like
sfr-miR-10455-3p,sfr-miR-281-5p,sfr-miR-13b-3p,sfr-miR-10485-3p,sfr-miR-2b-3p,novel_111,novel_106,sfr-miR-10483-5p,sfr-miR-2c-3p,sfr-miR-11-3p,sfr-miR-10499a-3p,sfr-miR-13a-5p,sfr-miR-10-3p,sfr-miR-13a-3p,novel_15,sfr-miR-6094-3p,novel_30	111362513	girdin
sfr-miR-932-3p,novel_97,sfr-miR-11-5p,sfr-miR-10486-5p	111360435	uncharacterized LOC111360435
sfr-miR-10470-5p,sfr-miR-2b-3p,sfr-miR-932-5p,sfr-miR-11-3p,sfr-miR-2c-3p,novel_139,sfr-miR-13b-3p,sfr-miR-10498-5p,sfr-miR-307-3p,sfr-miR-13a-3p,novel_101	111357224	negative elongation factor A%2C transcript variant X1;negative elongation factor A%2C transcript variant X2
novel_6	111361017	chondroadherin-like
novel_1,sfr-miR-316-3p,sfr-miR-10502-5p,novel_30,sfr-miR-6094-3p,sfr-miR-277-3p	111357139	uncharacterized LOC111357139
sfr-miR-7-3p	111364133	2-iminobutanoate/2-iminopropanoate deaminase-like
sfr-miR-277-3p,sfr-miR-3286-3p,sfr-miR-10490-3p,sfr-miR-10492c-5p,novel_138,sfr-miR-10483-5p,sfr-miR-274-3p,sfr-miR-279b-5p,sfr-miR-10498-3p,sfr-miR-10470-5p,sfr-miR-307-5p	111363608	uncharacterized LOC111363608
sfr-miR-10486-5p,sfr-miR-10490-3p,sfr-miR-10492a-3p	111363602	4-hydroxy-3-methylbut-2-en-1-yl diphosphate synthase (flavodoxin)-like
sfr-miR-10498-3p,novel_140,novel_43,novel_126,novel_113	111360063	zinc finger HIT domain-containing protein 2
novel_34,novel_43,sfr-miR-279b-5p,sfr-miR-932-5p,novel_1,sfr-miR-10460-5p,novel_78	111363601	uncharacterized
sfr-miR-13a-5p,sfr-miR-10480-3p	111363606	small integral membrane protein 4
novel_111,sfr-miR-10504-3p	111363607	uncharacterized LOC111363607
sfr-miR-277-3p	111363604	glycosyl hydrolase family 109 protein-like
sfr-miR-10480-3p,sfr-miR-10485-5p,novel_34,novel_139,sfr-miR-10486-5p,sfr-miR-281-3p	111360062	uncharacterized protein KIAA2013 homolog
novel_6,novel_15,novel_67,novel_34,novel_2	111356220	uncharacterized LOC111356220%2C transcript variant X1
novel_113,sfr-miR-34-5p,novel_60,sfr-miR-13a-5p,novel_136,sfr-miR-10455-5p,sfr-miR-375-3p,sfr-miR-10498-3p,sfr-miR-10464-5p	111356221	uncharacterized protein K02A2.6-like%2C transcript variant X2;uncharacterized protein K02A2.6-like%2C transcript variant X3;uncharacterized protein K02A2.6-like%2C transcript variant X1
novel_36,novel_80,sfr-miR-316-5p,sfr-miR-11-5p	111356222	protein IWS1 homolog%2C transcript variant X1;protein IWS1 homolog%2C transcript variant X2
novel_18,sfr-miR-279a-3p,sfr-miR-279b-3p,sfr-miR-279c-3p	111356223	programmed cell death protein 2-like
sfr-miR-2755-5p,sfr-miR-274-3p,sfr-miR-10498-3p,novel_140,novel_131,sfr-miR-279a-3p,novel_76,novel_18,sfr-miR-279c-3p,novel_30,sfr-miR-279b-3p	111356224	putative transporter svop-1%2C transcript variant X2;putative transporter svop-1%2C transcript variant X3;putative transporter svop-1%2C transcript variant X1
sfr-miR-932-3p,sfr-miR-317-3p,sfr-miR-10459-5p,novel_8	111356225	C3 and PZP-like alpha-2-macroglobulin domain-containing protein 8
sfr-miR-10483-5p,sfr-miR-274-3p,novel_14,sfr-miR-10498-3p,novel_97,sfr-miR-10503-3p,sfr-miR-2756-3p,sfr-miR-10470-5p,novel_15	111356226	uncharacterized LOC111356226
novel_8,sfr-miR-10459-5p,novel_49,novel_67,sfr-miR-10504-3p,novel_15,sfr-miR-34-3p	111356228	splicing factor 3A subunit 3
sfr-miR-307-3p,sfr-miR-2766-3p,novel_109,sfr-miR-10455-5p,sfr-miR-10499a-3p,novel_112,novel_14,sfr-miR-14-3p,novel_97,novel_26	111356229	uncharacterized LOC111356229
sfr-miR-316-5p,novel_14,novel_97,sfr-miR-317-3p,sfr-miR-10485-3p,sfr-miR-10467-3p,novel_36	111349550	elongation of very long chain fatty acids protein AAEL008004-like
sfr-miR-10504-3p	111355405	NADH dehydrogenase [ubiquinone] 1 beta subcomplex subunit 2%2C mitochondrial-like
novel_6,sfr-miR-3286-3p,novel_75,novel_60,novel_96,sfr-miR-2765-5p,novel_49,novel_2	111349551	cuticle protein 7-like%2C transcript variant X1;cuticle protein 7-like%2C transcript variant X2
sfr-miR-10480-3p,sfr-miR-10461a-3p,sfr-miR-34-5p,sfr-miR-10482-3p,sfr-miR-6094-3p,sfr-miR-277-3p,sfr-miR-11-5p,sfr-miR-7-5p,sfr-miR-13a-5p	111355404	S-adenosylmethionine synthase%2C transcript variant X2;S-adenosylmethionine synthase%2C transcript variant X1
novel_140,sfr-miR-274-3p,sfr-miR-10504-3p,sfr-miR-2756-3p,sfr-miR-10491-3p	111349556	cilia- and flagella-associated protein 58-like
sfr-miR-279a-3p,novel_18,sfr-miR-10499b-5p,sfr-miR-279c-3p,sfr-miR-279b-3p,sfr-miR-2756-3p,sfr-miR-375-5p,sfr-miR-10499b-2-5p,novel_20,novel_34,sfr-miR-263b-5p,sfr-miR-10504-5p	111355407	putative nucleotidyltransferase FAM46C%2C transcript variant X3;putative nucleotidyltransferase FAM46C%2C transcript variant X2;putative nucleotidyltransferase FAM46C%2C transcript variant X1;putative nucleotidyltransferase FAM46C%2C transcript variant X5;putative nucleotidyltransferase FAM46C%2C transcript variant X4;putative nucleotidyltransferase FAM46C%2C transcript variant X6
novel_140,sfr-miR-10490-3p,novel_116	111360282	uncharacterized LOC111360282
sfr-miR-277-3p,sfr-miR-13a-5p	111364585	lysozyme-like
sfr-miR-92a-3p,sfr-miR-932-5p,novel_93	111364586	uncharacterized LOC111364586
sfr-miR-263b-3p,sfr-miR-10499b-2-5p,sfr-miR-10499a-3p,novel_8,sfr-miR-6094-3p,novel_125	111364587	lysozyme
sfr-miR-10485-3p,sfr-miR-10461b-3p,novel_14,sfr-miR-10508a-2-3p,novel_97,novel_96,sfr-miR-307-3p,novel_75	111364581	uncharacterized
novel_20,sfr-miR-10464-5p,novel_49,sfr-miR-10470-5p,sfr-miR-307-5p,sfr-miR-279c-5p,sfr-miR-10455-5p,novel_1	111364582	uncharacterized
novel_140,novel_116,sfr-miR-10455-3p,novel_26,sfr-miR-375-3p,sfr-miR-34-3p,sfr-miR-2a-3p,sfr-miR-10467-3p,sfr-miR-10476-5p,novel_69	111353490	rho GTPase-activating protein conundrum%2C transcript variant X2;rho GTPase-activating protein conundrum%2C transcript variant X1;rho GTPase-activating protein conundrum%2C transcript variant X3;rho GTPase-activating protein conundrum%2C transcript variant X4;rho GTPase-activating protein conundrum%2C transcript variant X5;rho GTPase-activating protein conundrum%2C transcript variant X6;rho GTPas…
novel_140,sfr-miR-10480-3p,novel_1,sfr-miR-281-3p	111353491	nucleoporin Nup43
novel_105,sfr-miR-274-5p,novel_32,sfr-miR-10459-5p,sfr-miR-10-5p,sfr-miR-2756-5p,sfr-miR-10461a-3p,sfr-miR-316-5p,novel_118,novel_36,sfr-miR-2755-3p	111353492	uncharacterized protein DDB_G0290587
novel_6,sfr-miR-13a-5p,sfr-miR-34-5p,sfr-miR-375-3p,sfr-miR-2766-5p,novel_131	111349555	guanine nucleotide-binding protein-like 3 homolog
novel_3,sfr-miR-316-5p,sfr-miR-10485-5p,novel_30,novel_36,sfr-miR-10499a-3p,novel_26	111364588	uncharacterized LOC111364588
sfr-miR-10483-2-3p,sfr-miR-10467-3p,sfr-miR-14-5p,sfr-miR-10476-5p,sfr-miR-10499a-3p,novel_14,sfr-miR-10504-5p,novel_67,novel_12,sfr-miR-2755-5p,sfr-miR-6094-5p	111364589	actin%2C muscle
sfr-miR-14-5p,novel_12,sfr-miR-6094-3p,sfr-miR-932-3p,novel_118	111351898	juvenile hormone esterase-like
sfr-miR-10503-3p,novel_34,novel_80,sfr-miR-3286-5p,novel_18,sfr-miR-92a-3p,sfr-miR-10459-5p,sfr-miR-277-3p,sfr-miR-279b-3p,novel_30,sfr-miR-10504-3p,sfr-miR-279c-3p,sfr-miR-13a-5p	111351899	uncharacterized LOC111351899
sfr-miR-10492a-3p,novel_111,novel_3,novel_71,novel_109,novel_76,sfr-miR-92a-3p,sfr-miR-10502-5p,sfr-miR-10470-5p,novel_43,sfr-miR-281-5p,sfr-miR-10504-3p,novel_42,sfr-miR-10459-5p,sfr-miR-34-5p,sfr-miR-10482-3p	111353946	slowpoke-binding protein%2C transcript variant X1;slowpoke-binding protein%2C transcript variant X2;slowpoke-binding protein%2C transcript variant X3
novel_93,sfr-miR-10461b-3p,novel_138,sfr-miR-279c-3p,sfr-miR-277-3p,sfr-miR-6094-3p,sfr-miR-279b-3p	111353947	histone acetyltransferase KAT6A-like%2C transcript variant X1;histone acetyltransferase KAT6A-like%2C transcript variant X2
novel_106,novel_73,sfr-miR-263b-3p,sfr-miR-932-5p,novel_1,novel_93,novel_111	111353944	cytosolic non-specific dipeptidase
novel_15,novel_22,sfr-miR-13a-5p,novel_91	111353945	sarcoplasmic calcium-binding proteins I%2C III%2C and IV-like
sfr-miR-10461b-3p,sfr-miR-10486-5p,sfr-miR-34-3p,sfr-miR-10508a-2-3p,sfr-miR-3286-3p	111353942	uncharacterized LOC111353942
novel_3,sfr-miR-281-5p,sfr-miR-10483-2-3p,novel_15,sfr-miR-317-3p	111353943	zinc finger BED domain-containing protein 4-like%2C transcript variant X1;zinc finger BED domain-containing protein 4-like%2C transcript variant X2
sfr-miR-3286-3p,novel_32,sfr-miR-34-3p,novel_108,novel_105,sfr-miR-10-5p,sfr-miR-316-3p,novel_1,novel_118,novel_34,sfr-miR-10483-3p,novel_22,sfr-miR-10461b-3p,sfr-miR-2755-3p,sfr-miR-375-5p	111353940	uncharacterized LOC111353940%2C transcript variant X2;uncharacterized LOC111353940%2C transcript variant X1
sfr-miR-3286-3p,novel_6,sfr-miR-34-3p,sfr-miR-307-3p,novel_139,sfr-miR-10483-3p,novel_34,novel_22,sfr-miR-10461b-3p	111353941	uncharacterized LOC111353941
novel_118,novel_15,sfr-miR-10498-3p,novel_14,sfr-miR-10499b-5p	111356324	uncharacterized LOC111356324
sfr-miR-2766-3p,sfr-miR-10498-3p,sfr-miR-10487-3p,sfr-miR-14-3p	111356327	zinc finger BED domain-containing protein 1-like
sfr-miR-274-3p,sfr-miR-263b-5p,sfr-miR-10504-3p,novel_126,sfr-miR-10459-5p,sfr-miR-10458-3p,sfr-miR-10499a-3p,sfr-miR-10476-5p	111360068	putative aminopeptidase W07G4.4
sfr-miR-277-3p,sfr-miR-10490-3p,sfr-miR-10-3p,sfr-miR-13a-5p,novel_43,sfr-miR-10480-3p	111356321	NADP-dependent malic enzyme-like
sfr-miR-2b-3p,sfr-miR-375-3p,sfr-miR-13a-3p,sfr-miR-11-5p,sfr-miR-13b-3p,sfr-miR-2c-3p,sfr-miR-2766-5p,sfr-miR-10459-5p,sfr-miR-11-3p	111356320	DNA mismatch repair protein Mlh3-like
sfr-miR-210-3p,sfr-miR-2c-3p,sfr-miR-13a-3p,sfr-miR-3286-3p,sfr-miR-13b-3p,sfr-miR-2b-3p,novel_93,novel_134,novel_80	111353948	potassium voltage-gated channel protein Shaw-like%2C transcript variant X1;potassium voltage-gated channel protein Shaw-like%2C transcript variant X2
sfr-miR-10498-5p,sfr-miR-375-5p,sfr-miR-10482-5p,novel_49,sfr-miR-13b-5p	111353949	uncharacterized LOC111353949
novel_42,sfr-miR-92a-3p,sfr-miR-263b-3p,sfr-miR-281-3p,novel_60,novel_14	111354808	uncharacterized LOC111354808
sfr-miR-263b-5p,novel_67	111350948	uncharacterized LOC111350948
sfr-miR-274-3p,novel_34,sfr-miR-2756-3p,sfr-miR-279a-5p	111364134	uncharacterized protein slr1608-like
sfr-miR-14-3p,sfr-miR-10485-3p,sfr-miR-2b-3p,sfr-miR-13b-3p,sfr-miR-2766-3p,sfr-miR-13a-3p,sfr-miR-11-3p,sfr-miR-2c-3p,novel_76	111354461	malate synthase%2C glyoxysomal-like
sfr-miR-2765-5p,novel_101,sfr-miR-10483-3p,sfr-miR-279a-5p,novel_96	111350943	tyrosine-protein phosphatase CDC14-like%2C transcript variant X2;tyrosine-protein phosphatase CDC14-like%2C transcript variant X1
novel_20,sfr-miR-932-3p,sfr-miR-2756-3p,novel_1,sfr-miR-932-5p,novel_93	111350942	coagulation factor IX-like
novel_67,sfr-miR-316-5p,sfr-miR-2765-5p,novel_69,novel_73,novel_36	111350941	uncharacterized LOC111350941
sfr-miR-274-5p	111350940	uncharacterized LOC111350940
sfr-miR-10492a-3p,sfr-miR-10485-5p,sfr-miR-317-5p,sfr-miR-10482-3p,sfr-miR-10503-3p	111350947	uncharacterized LOC111350947
sfr-miR-10458-3p,sfr-miR-279a-3p,novel_30,novel_75,sfr-miR-13a-5p,sfr-miR-279c-3p,sfr-miR-10461b-3p,novel_36,sfr-miR-10455-3p,sfr-miR-10508a-2-3p,sfr-miR-316-5p	111350946	isoleucine--tRNA ligase%2C mitochondrial
sfr-miR-281-3p,sfr-miR-10458-3p,sfr-miR-10499a-3p,novel_15,novel_6,sfr-miR-2766-3p,novel_36,sfr-miR-14-3p,novel_22	111350945	anillin%2C transcript variant X1;anillin%2C transcript variant X2;anillin%2C transcript variant X3;anillin%2C transcript variant X4
sfr-miR-10480-3p,sfr-miR-10504-3p,sfr-miR-2766-5p,novel_131,sfr-miR-316-3p,sfr-miR-10502-5p	111350944	protein NDUFAF4 homolog
sfr-miR-2756-3p,sfr-miR-10480-5p	111363311	putative cation efflux system protein SilA
sfr-miR-10459-5p,novel_8,sfr-miR-10482-3p,sfr-miR-2756-3p,novel_36,sfr-miR-10503-3p,sfr-miR-316-5p,novel_14,sfr-miR-263b-5p	111354464	transcription factor Adf-1-like
novel_1,sfr-miR-10504-3p,novel_30,sfr-miR-34-3p,sfr-miR-10480-3p	111361013	uncharacterized LOC111361013
sfr-miR-10499b-2-5p,sfr-miR-932-5p,sfr-miR-13a-5p,sfr-miR-11-5p	111353305	uncharacterized LOC111353305%2C transcript variant X1;uncharacterized LOC111353305%2C transcript variant X4;uncharacterized LOC111353305%2C transcript variant X2;uncharacterized LOC111353305%2C transcript variant X3
sfr-miR-263b-5p,sfr-miR-932-3p,novel_140,novel_14,sfr-miR-2b-3p,sfr-miR-932-5p,sfr-miR-10503-3p,sfr-miR-13b-3p,sfr-miR-277-3p,sfr-miR-13a-3p,sfr-miR-307-3p,sfr-miR-11-3p,sfr-miR-2c-3p	111353757	uncharacterized LOC111353757
novel_43,novel_42,sfr-miR-92a-3p,sfr-miR-10482-3p,sfr-miR-10458-3p,sfr-miR-274-3p,sfr-miR-10483-5p,sfr-miR-932-5p,novel_49,sfr-miR-10499b-2-5p	111364137	tropinone reductase homolog At2g29290-like
sfr-miR-10499b-2-5p,sfr-miR-2b-3p,sfr-miR-13b-3p,sfr-miR-10499b-5p,sfr-miR-13a-3p,sfr-miR-11-3p,sfr-miR-2766-5p,sfr-miR-2c-3p,novel_76	111354466	cytochrome P450 6B5-like
novel_108,sfr-miR-3286-5p,sfr-miR-10492c-5p,novel_131,sfr-miR-263b-3p,novel_91,sfr-miR-281-3p	111359453	uncharacterized LOC111359453
novel_8,novel_111,sfr-miR-279a-5p,sfr-miR-307-5p,sfr-miR-307-3p	111361142	Trnar-ucu
novel_118,sfr-miR-13a-5p	111354467	uncharacterized LOC111354467
sfr-miR-279a-5p,sfr-miR-2755-3p,sfr-miR-317-3p,novel_32,novel_105,sfr-miR-10-5p,sfr-miR-281-3p,novel_139	111354468	uncharacterized LOC111354468
sfr-miR-3286-3p,novel_75,novel_15,sfr-miR-932-3p,novel_80	111354469	multidrug resistance protein homolog 49-like
sfr-miR-317-5p,sfr-miR-10487-3p,sfr-miR-10480-3p,sfr-miR-10483-3p,sfr-miR-6094-5p,sfr-miR-307-3p,sfr-miR-34-3p,novel_43,sfr-miR-2756-5p	111361012	uncharacterized LOC111361012%2C transcript variant X1;uncharacterized LOC111361012%2C transcript variant X2
novel_15,sfr-miR-10483-2-3p,novel_127,novel_111,sfr-miR-10503-3p,novel_2	111352512	metallophosphoesterase 1-like%2C transcript variant X2;metallophosphoesterase 1-like%2C transcript variant X1
sfr-miR-10480-3p,sfr-miR-316-5p,novel_36,sfr-miR-932-5p,sfr-miR-13b-5p,novel_111,novel_42,sfr-miR-92a-3p	111364136	putative xanthine dehydrogenase YagR molybdenum-binding subunit
novel_30,novel_126,sfr-miR-13b-5p,sfr-miR-10461b-3p	111354355	glutaredoxin domain-containing cysteine-rich protein CG31559-like
sfr-miR-34-3p,novel_67,novel_49,sfr-miR-13b-5p	111364139	uncharacterized HTH-type transcriptional regulator YhcF-like
sfr-miR-10499b-5p	111348458	neuroendocrine protein 7B2%2C transcript variant X1;neuroendocrine protein 7B2%2C transcript variant X2
sfr-miR-2a-3p,sfr-miR-10504-3p,sfr-miR-277-3p,novel_109,sfr-miR-10480-5p,sfr-miR-10486-5p,novel_131,sfr-miR-10483-5p	111362140	28S ribosomal protein S7%2C mitochondrial-like
sfr-miR-2c-3p,sfr-miR-10459-5p,sfr-miR-11-3p,sfr-miR-10491-3p,novel_43,sfr-miR-13a-3p,sfr-miR-13b-3p,sfr-miR-2b-3p,sfr-miR-932-5p	111364967	ubiquitin carboxyl-terminal hydrolase 30 homolog
sfr-miR-316-3p,novel_15,novel_67,novel_30,sfr-miR-10480-3p,sfr-miR-3286-5p,sfr-miR-277-5p	111362141	transducin beta-like protein 3
sfr-miR-10486-5p,novel_69,novel_1,novel_30,novel_6,sfr-miR-13a-5p,novel_93,sfr-miR-2755-5p,sfr-miR-3286-5p,novel_22,sfr-miR-10498-3p	111354318	uncharacterized LOC111354318%2C transcript variant X2;uncharacterized LOC111354318%2C transcript variant X3;uncharacterized LOC111354318%2C transcript variant X4;uncharacterized LOC111354318%2C transcript variant X1;uncharacterized LOC111354318%2C transcript variant X6;uncharacterized LOC111354318%2C transcript variant X5
sfr-miR-307-5p,sfr-miR-10503-3p,sfr-miR-2755-3p,novel_118,novel_14,sfr-miR-10499a-3p,sfr-miR-10-5p,novel_32,sfr-miR-10498-5p,novel_105	111349462	glutamate receptor-like
novel_111,sfr-miR-10499b-2-5p,sfr-miR-279a-5p,sfr-miR-316-3p,sfr-miR-307-3p,sfr-miR-10504-3p,sfr-miR-2a-3p,novel_15	111349463	tRNA-dihydrouridine(20a/20b) synthase [NAD(P)+]-like
sfr-miR-10486-5p,novel_2,sfr-miR-274-5p,sfr-miR-263b-5p,novel_6,sfr-miR-10498-3p,sfr-miR-281-5p	111349460	afadin%2C transcript variant X2;afadin%2C transcript variant X4;afadin%2C transcript variant X3;afadin%2C transcript variant X1
novel_93,sfr-miR-2756-3p,novel_91,novel_43,sfr-miR-10461a-3p,sfr-miR-10504-3p	111349461	piggyBac transposable element-derived protein 4-like
sfr-miR-10498-5p,sfr-miR-10485-5p,sfr-miR-34-3p,sfr-miR-10498-3p,sfr-miR-13a-5p	111349466	ubiquitin-like protein 4A
sfr-miR-14-3p,sfr-miR-2766-3p	111349467	uncharacterized LOC111349467%2C transcript variant X3;uncharacterized LOC111349467%2C transcript variant X2;uncharacterized LOC111349467%2C transcript variant X4;uncharacterized LOC111349467%2C transcript variant X1
sfr-miR-10508a-2-3p,sfr-miR-10504-3p,novel_67,novel_26	111349464	calcium homeostasis endoplasmic reticulum protein%2C transcript variant X1;calcium homeostasis endoplasmic reticulum protein%2C transcript variant X2
sfr-miR-307-3p,sfr-miR-279c-3p,sfr-miR-279b-3p,sfr-miR-10504-3p,sfr-miR-277-3p,sfr-miR-279a-3p,novel_18,sfr-miR-10491-3p,sfr-miR-10487-3p,sfr-miR-263b-5p,novel_49	111349465	uncharacterized LOC111349465%2C transcript variant X1;uncharacterized LOC111349465%2C transcript variant X2
sfr-miR-281-3p,novel_96,novel_127,sfr-miR-10480-3p,novel_106	111357937	exonuclease DPD1%2C chloroplastic/mitochondrial-like
novel_42,sfr-miR-2c-3p,sfr-miR-92a-3p,novel_1,sfr-miR-11-3p,sfr-miR-2766-3p,sfr-miR-11-5p,sfr-miR-13a-3p,novel_6,sfr-miR-13b-3p,sfr-miR-2b-3p,sfr-miR-10480-3p,sfr-miR-14-3p	111349468	retinol dehydrogenase 11-like
sfr-miR-932-5p,sfr-miR-10485-5p,sfr-miR-10492a-3p,novel_42,novel_131,sfr-miR-263b-3p,sfr-miR-92a-3p,sfr-miR-13a-5p,novel_125,sfr-miR-10455-5p	111349469	facilitated trehalose transporter Tret1-like
novel_106,sfr-miR-10508a-2-3p,sfr-miR-10482-3p,sfr-miR-10486-5p,novel_2,sfr-miR-2755-5p	111360809	lysophospholipase-like protein 1%2C transcript variant X1;lysophospholipase-like protein 1%2C transcript variant X4;lysophospholipase-like protein 1%2C transcript variant X2;lysophospholipase-like protein 1%2C transcript variant X3
sfr-miR-10480-5p,novel_15,novel_30,novel_96	111360808	uncharacterized LOC111360808%2C transcript variant X4;uncharacterized LOC111360808%2C transcript variant X3;uncharacterized LOC111360808%2C transcript variant X1;uncharacterized LOC111360808%2C transcript variant X2
novel_101,sfr-miR-34-3p,sfr-miR-2766-3p,sfr-miR-10502-5p,sfr-miR-210-3p,sfr-miR-14-3p,sfr-miR-263b-5p,sfr-miR-279a-5p,novel_134,sfr-miR-10503-3p	111357936	uncharacterized LOC111357936
sfr-miR-10467-3p,sfr-miR-10504-3p	111364960	pyridoxine-5'-phosphate oxidase-like%2C transcript variant X2;pyridoxine-5'-phosphate oxidase-like%2C transcript variant X1
novel_101,sfr-miR-307-3p,sfr-miR-10455-5p,novel_60,sfr-miR-10476-5p,novel_8,novel_69	111357328	facilitated trehalose transporter Tret1-like%2C transcript variant X2;facilitated trehalose transporter Tret1-like%2C transcript variant X1
novel_101,novel_118	111357329	uncharacterized LOC111357329
sfr-miR-7-3p,sfr-miR-10461a-3p,sfr-miR-10508a-2-3p,sfr-miR-10483-5p,novel_22,novel_111,novel_127,sfr-miR-3286-3p,novel_75,sfr-miR-7-5p,novel_108,sfr-miR-10482-3p,novel_113,sfr-miR-10476-5p	111357326	ovalbumin-related protein Y-like%2C transcript variant X5;ovalbumin-related protein Y-like%2C transcript variant X3;ovalbumin-related protein Y-like%2C transcript variant X4;ovalbumin-related protein Y-like%2C transcript variant X1;ovalbumin-related protein Y-like%2C transcript variant X2
sfr-miR-14-3p,sfr-miR-307-5p,novel_49,sfr-miR-10455-5p,novel_3,sfr-miR-2766-3p,sfr-miR-281-3p,sfr-miR-316-3p,novel_139,novel_131	111357327	facilitated trehalose transporter Tret1-like
novel_6,sfr-miR-316-5p,novel_36,novel_76,novel_2,novel_127	111357324	uncharacterized LOC111357324
sfr-miR-2756-5p,sfr-miR-10482-3p,novel_96,sfr-miR-277-3p,sfr-miR-274-5p,sfr-miR-10498-5p,novel_30,sfr-miR-10499b-5p,sfr-miR-13a-5p,sfr-miR-10-3p,sfr-miR-375-3p,sfr-miR-2765-5p	111364961	signal recognition particle receptor subunit beta
sfr-miR-13a-5p,novel_80	111357322	uncharacterized LOC111357322
novel_15,sfr-miR-2766-3p,sfr-miR-281-5p,novel_109,novel_8,novel_1,sfr-miR-14-3p,novel_67,sfr-miR-10483-5p,novel_14,novel_26	111357323	uncharacterized LOC111357323
sfr-miR-10461b-3p,sfr-miR-10458-3p,sfr-miR-10508a-2-3p,sfr-miR-2766-3p,sfr-miR-14-3p	111357320	uncharacterized LOC111357320
novel_2,novel_93,novel_67,sfr-miR-263b-3p,sfr-miR-10467-3p,sfr-miR-10476-5p,sfr-miR-10480-5p,sfr-miR-3286-3p,novel_125	111357321	uncharacterized LOC111357321
sfr-miR-932-5p,sfr-miR-277-3p,novel_15,sfr-miR-10485-5p,novel_6,sfr-miR-10-3p	111354312	Krueppel homolog 2%2C transcript variant X1;Krueppel homolog 2%2C transcript variant X2
sfr-miR-2756-3p,novel_93,sfr-miR-10458-3p,sfr-miR-10508a-2-3p,sfr-miR-10498-3p,novel_67,sfr-miR-277-3p	111354313	ankyrin repeat and LEM domain-containing protein 2%2C transcript variant X2;ankyrin repeat and LEM domain-containing protein 2%2C transcript variant X1;ankyrin repeat and LEM domain-containing protein 2%2C transcript variant X3
sfr-miR-13b-5p,sfr-miR-263b-5p,sfr-miR-10487-3p,novel_140,sfr-miR-274-3p,sfr-miR-316-3p,novel_60,sfr-miR-10455-5p	111358089	limbic system-associated membrane protein-like%2C transcript variant X2;limbic system-associated membrane protein-like%2C transcript variant X1
sfr-miR-13a-5p,novel_22,novel_3,novel_118,novel_8	111354310	malignant T-cell-amplified sequence 1 homolog
sfr-miR-10504-3p,novel_30,sfr-miR-281-5p,sfr-miR-13a-5p,sfr-miR-316-3p,novel_8,sfr-miR-10487-3p,novel_26,sfr-miR-13b-5p,sfr-miR-317-3p	111351531	zinc finger protein 320-like
sfr-miR-375-5p,novel_91,novel_30	111359508	clusterin-associated protein 1%2C transcript variant X1;clusterin-associated protein 1%2C transcript variant X2
sfr-miR-2765-5p,novel_2,novel_101,sfr-miR-279c-5p,novel_109,novel_125,sfr-miR-10455-5p,sfr-miR-277-3p,sfr-miR-34-5p,novel_60	111354311	probable asparagine--tRNA ligase%2C mitochondrial
sfr-miR-279a-3p,novel_18,novel_43,sfr-miR-279c-3p,sfr-miR-279b-3p	111356819	uncharacterized LOC111356819
sfr-miR-6094-5p,sfr-miR-317-3p,sfr-miR-2b-3p,novel_140,sfr-miR-10480-3p,sfr-miR-11-3p,sfr-miR-34-5p,sfr-miR-2c-3p,sfr-miR-13b-3p,sfr-miR-34-3p,sfr-miR-13a-3p	111348864	dolichyl-diphosphooligosaccharide--protein glycosyltransferase subunit 4%2C transcript variant X2;dolichyl-diphosphooligosaccharide--protein glycosyltransferase subunit 4%2C transcript variant X1
sfr-miR-13b-5p,novel_36,sfr-miR-10504-5p,sfr-miR-277-3p,sfr-miR-316-5p,sfr-miR-10480-3p,sfr-miR-10508a-2-3p	111356817	uncharacterized LOC111356817
novel_134,sfr-miR-210-3p,sfr-miR-10461b-3p,sfr-miR-10487-3p,novel_20,novel_30	111348454	vesicular glutamate transporter 1%2C transcript variant X1;vesicular glutamate transporter 1%2C transcript variant X2;vesicular glutamate transporter 1%2C transcript variant X3
sfr-miR-2766-3p,novel_30,novel_42,sfr-miR-92a-3p,sfr-miR-10482-3p,sfr-miR-10508a-2-3p,sfr-miR-279b-5p,sfr-miR-10498-3p,novel_140,sfr-miR-14-3p,sfr-miR-10460-5p	111356815	gustatory receptor 5a for trehalose-like
novel_43	111356814	uncharacterized LOC111356814
novel_136,novel_3,sfr-miR-2a-3p,sfr-miR-10459-5p,sfr-miR-10502-5p,sfr-miR-274-3p,sfr-miR-10455-3p,sfr-miR-317-3p,novel_2	111356813	uncharacterized LOC111356813
sfr-miR-274-5p,sfr-miR-10504-3p,novel_6,novel_43,novel_109,sfr-miR-10491-3p,sfr-miR-10482-5p,novel_97,sfr-miR-932-3p,sfr-miR-13b-5p	111351533	protein bicaudal D
novel_125,novel_30,sfr-miR-10498-3p,sfr-miR-34-3p,sfr-miR-10485-5p,sfr-miR-10459-5p,sfr-miR-317-3p	111356811	cilia- and flagella-associated protein 61-like
sfr-miR-92a-3p,novel_42,sfr-miR-10459-5p,novel_15,sfr-miR-10498-5p,novel_108,novel_109,sfr-miR-13b-5p	111359952	uncharacterized LOC111359952
novel_67,sfr-miR-10-3p,sfr-miR-307-3p,novel_8,novel_96,novel_91,novel_131	111349606	uncharacterized LOC111349606
sfr-miR-10485-5p,sfr-miR-3286-5p,sfr-miR-10499b-5p,novel_118	111349607	suppressor of Mek1-like
sfr-miR-11-5p,novel_15,novel_30,novel_125,novel_131,novel_126,sfr-miR-10499a-3p,novel_140,novel_97,sfr-miR-2756-3p	111349604	uncharacterized LOC111349604%2C transcript variant X1;uncharacterized LOC111349604%2C transcript variant X2;uncharacterized LOC111349604%2C transcript variant X3
novel_138,sfr-miR-2756-5p,novel_91	111349605	neuropeptide FF receptor 1-like
sfr-miR-13a-5p,sfr-miR-2756-3p,sfr-miR-6094-5p	111349602	uncharacterized LOC111349602
sfr-miR-274-5p,novel_75,novel_109,sfr-miR-13a-5p,sfr-miR-375-5p,novel_34,sfr-miR-10508a-2-3p,novel_80	111348456	uncharacterized LOC111348456
novel_2,sfr-miR-10480-3p,sfr-miR-3286-5p,sfr-miR-10482-5p,sfr-miR-10476-5p,sfr-miR-10482-3p,novel_91,sfr-miR-10-3p	111349600	cadherin EGF LAG seven-pass G-type receptor 2-like
sfr-miR-2b-3p,novel_49,sfr-miR-14-3p,sfr-miR-2c-3p,sfr-miR-10467-3p,sfr-miR-11-3p,sfr-miR-10476-5p,sfr-miR-2766-3p,novel_71,novel_109,sfr-miR-13a-3p,sfr-miR-277-3p,sfr-miR-13b-3p,sfr-miR-274-5p	111349601	peroxisomal multifunctional enzyme type 2-like
novel_107,sfr-miR-10499a-3p,sfr-miR-10461b-3p,sfr-miR-13a-5p,novel_43,sfr-miR-6094-3p	111351535	transcription factor Ouib-like
novel_30,novel_106,novel_139	111348457	dachshund homolog 2%2C transcript variant X9;dachshund homolog 2%2C transcript variant X8;dachshund homolog 2%2C transcript variant X7;dachshund homolog 2%2C transcript variant X6;dachshund homolog 2%2C transcript variant X5;dachshund homolog 2%2C transcript variant X3;dachshund homolog 2%2C transcript variant X2;dachshund homolog 2%2C transcript variant X4;dachshund homolog 2%2C transcript varia…
novel_138	111349609	larval cuticle protein 16/17-like
sfr-miR-13b-5p,sfr-miR-10461b-3p,sfr-miR-10503-3p,novel_109	111357494	uncharacterized LOC111357494
sfr-miR-10476-5p,sfr-miR-10486-5p,novel_8,sfr-miR-274-5p,sfr-miR-10498-5p,novel_78,sfr-miR-263b-5p,novel_140,sfr-miR-10483-5p,sfr-miR-10498-3p	111351791	39S ribosomal protein L16%2C mitochondrial
sfr-miR-2765-5p,sfr-miR-3286-5p,novel_111,novel_101,sfr-miR-13a-5p,novel_136,novel_15,sfr-miR-10492c-5p,novel_1	111357496	heterogeneous nuclear ribonucleoprotein A1-like%2C transcript variant X2;heterogeneous nuclear ribonucleoprotein A1-like%2C transcript variant X4;heterogeneous nuclear ribonucleoprotein A1-like%2C transcript variant X3;heterogeneous nuclear ribonucleoprotein A1-like%2C transcript variant X1
novel_96,sfr-miR-10458-3p,novel_15,sfr-miR-375-3p,sfr-miR-10499b-2-5p,novel_111,novel_36,novel_67,sfr-miR-317-5p,sfr-miR-2765-5p,sfr-miR-10483-5p,sfr-miR-316-5p	111357497	THAP domain-containing protein 1-like
novel_71,sfr-miR-2766-3p,sfr-miR-11-5p,novel_105,sfr-miR-274-5p,novel_32,novel_1,novel_107,novel_126,sfr-miR-10-5p,sfr-miR-2755-3p,sfr-miR-10470-5p,novel_111	111357490	toll-like receptor 7
sfr-miR-2766-5p,novel_2,sfr-miR-10480-3p,sfr-miR-277-3p,novel_15	111351537	uncharacterized LOC111351537
sfr-miR-13b-3p,sfr-miR-13a-3p,sfr-miR-34-3p,sfr-miR-11-3p,sfr-miR-10499a-3p,novel_113,sfr-miR-2c-3p,sfr-miR-263b-5p,sfr-miR-2b-3p	111357492	protein FRG1 homolog
sfr-miR-316-3p,sfr-miR-2756-5p,sfr-miR-10482-5p,novel_131,sfr-miR-10490-3p,sfr-miR-13b-5p,sfr-miR-10504-5p,sfr-miR-10464-5p	111351824	estrogen sulfotransferase-like
sfr-miR-10504-3p,sfr-miR-277-3p,sfr-miR-10461b-3p,novel_111	111357498	ras-related protein Rab-39B
sfr-miR-2a-3p,novel_67,sfr-miR-13a-5p,sfr-miR-307-3p,sfr-miR-274-3p,novel_109,sfr-miR-932-5p	111351793	actin cytoskeleton-regulatory complex protein PAN1-like
sfr-miR-10482-3p,sfr-miR-10485-3p,novel_106	111351792	glycolipid transfer protein
sfr-miR-10503-3p,sfr-miR-274-3p,sfr-miR-932-3p,novel_34,novel_107,sfr-miR-279a-3p,novel_18,novel_109,sfr-miR-279c-3p,sfr-miR-279b-3p,sfr-miR-6094-3p	111351794	transmembrane protein 17-like
sfr-miR-279b-3p,sfr-miR-277-3p,sfr-miR-279c-3p,novel_18,novel_139,sfr-miR-279a-3p	111349088	uncharacterized LOC111349088%2C transcript variant X1;uncharacterized LOC111349088%2C transcript variant X3;uncharacterized LOC111349088%2C transcript variant X2
sfr-miR-7-5p,sfr-miR-10455-5p,sfr-miR-274-5p,novel_15,sfr-miR-34-5p,novel_8	111351797	INO80 complex subunit B
sfr-miR-307-5p,sfr-miR-34-5p,sfr-miR-14-5p,novel_12,sfr-miR-10460-5p	111351325	protein tramtrack%2C beta isoform-like%2C transcript variant X2;protein tramtrack%2C beta isoform-like%2C transcript variant X1;protein tramtrack%2C beta isoform-like%2C transcript variant X5;protein tramtrack%2C beta isoform-like%2C transcript variant X3;protein tramtrack%2C beta isoform-like%2C transcript variant X4;protein tramtrack%2C beta isoform-like%2C transcript variant X6
sfr-miR-10483-5p,sfr-miR-10485-5p,sfr-miR-10480-3p,sfr-miR-7-3p,novel_2,sfr-miR-277-3p,novel_75,novel_1,novel_76,sfr-miR-2756-5p,sfr-miR-10458-3p	111351796	adhesion G-protein coupled receptor G2-like%2C transcript variant X1;adhesion G-protein coupled receptor G2-like%2C transcript variant X2
sfr-miR-316-3p,sfr-miR-10467-3p,novel_15,novel_125,sfr-miR-2a-3p,sfr-miR-10499b-5p,sfr-miR-10499b-2-5p,sfr-miR-317-3p,novel_78,sfr-miR-10498-3p	111353498	acetylcholine receptor subunit beta-like 1%2C transcript variant X2;acetylcholine receptor subunit beta-like 1%2C transcript variant X1
novel_20,sfr-miR-3286-5p,novel_78,sfr-miR-2b-3p,novel_12,sfr-miR-13b-3p,sfr-miR-10498-5p,sfr-miR-13a-3p,sfr-miR-14-5p,sfr-miR-11-3p,novel_91,sfr-miR-2c-3p,novel_131	111361018	uncharacterized
sfr-miR-307-5p,novel_93,sfr-miR-932-3p,novel_109,novel_6,sfr-miR-10487-3p	111357433	vacuolar protein sorting-associated protein 13A-like%2C transcript variant X1;vacuolar protein sorting-associated protein 13A-like%2C transcript variant X2
sfr-miR-316-5p,sfr-miR-10499b-2-5p,sfr-miR-316-3p,sfr-miR-10458-3p,novel_36	111361298	aldose 1-epimerase-like
sfr-miR-13b-3p,sfr-miR-10483-5p,sfr-miR-13a-3p,sfr-miR-11-3p,sfr-miR-2c-3p,sfr-miR-2b-3p,novel_139	111361293	GTP cyclohydrolase 1 type 2 homolog
sfr-miR-2756-3p,novel_36,novel_127,sfr-miR-3286-5p,sfr-miR-316-5p,sfr-miR-281-3p,sfr-miR-316-3p,novel_113,sfr-miR-2756-5p,sfr-miR-279c-5p,sfr-miR-277-3p	111359902	major heat shock 70 kDa protein Ab-like
sfr-miR-2756-3p,novel_42,sfr-miR-92a-3p	111361291	protein PhnA-like
sfr-miR-316-5p,sfr-miR-10480-3p,novel_93,novel_36,sfr-miR-6094-5p,sfr-miR-375-3p,sfr-miR-263b-3p,novel_1	111356928	Trnah-gug
sfr-miR-2766-5p,novel_60,sfr-miR-277-3p,novel_75,novel_36,sfr-miR-10460-5p,novel_78,sfr-miR-274-3p,sfr-miR-316-5p,sfr-miR-10492a-3p	111361297	uncharacterized LOC111361297
sfr-miR-34-3p,novel_2,sfr-miR-307-5p,sfr-miR-375-3p	111361296	probable L-asparaginase
sfr-miR-10498-3p,sfr-miR-932-3p,sfr-miR-932-5p,sfr-miR-10460-5p,novel_6,sfr-miR-307-3p,sfr-miR-281-5p,sfr-miR-13b-3p,sfr-miR-274-5p,sfr-miR-2a-3p,sfr-miR-279b-5p,sfr-miR-2b-3p,sfr-miR-13a-3p,novel_15,sfr-miR-10490-3p,sfr-miR-2c-3p,novel_131,sfr-miR-11-3p	111361295	arginine biosynthesis bifunctional protein ArgJ 2-like
sfr-miR-2a-3p,sfr-miR-10483-5p,sfr-miR-13b-5p,sfr-miR-375-3p,sfr-miR-281-3p,novel_76	111361294	asparagine--oxo-acid transaminase-like
sfr-miR-316-5p,sfr-miR-317-5p,sfr-miR-274-3p,sfr-miR-10460-5p,sfr-miR-2755-5p,novel_36,sfr-miR-10503-3p,sfr-miR-10480-5p,novel_91	111354671	fatty acyl-CoA reductase wat-like
novel_109,sfr-miR-263b-5p,sfr-miR-10498-5p,sfr-miR-10492a-3p,novel_91	111349080	probable 39S ribosomal protein L45%2C mitochondrial
sfr-miR-14-3p,sfr-miR-7-3p,novel_106,sfr-miR-3286-5p,sfr-miR-2756-3p,novel_2,sfr-miR-10490-3p,sfr-miR-2766-3p,sfr-miR-10459-5p,novel_1	111354673	fatty acyl-CoA reductase wat-like%2C transcript variant X2;fatty acyl-CoA reductase wat-like%2C transcript variant X1
sfr-miR-10485-5p,sfr-miR-14-3p,novel_118,novel_49,sfr-miR-2755-5p,sfr-miR-279a-5p,sfr-miR-10-3p,sfr-miR-2766-3p,sfr-miR-13a-5p,sfr-miR-2766-5p,novel_107,sfr-miR-10499a-3p	111354672	fatty acyl-CoA reductase wat-like
novel_1,novel_36,sfr-miR-281-3p,sfr-miR-10482-3p,sfr-miR-6094-3p,novel_34,sfr-miR-10498-5p	111354675	scavenger receptor class B member 1%2C transcript variant X1;scavenger receptor class B member 1%2C transcript variant X3;scavenger receptor class B member 1%2C transcript variant X2
sfr-miR-13b-5p,novel_8,novel_140	111354674	extracellular serine/threonine protein kinase four-jointed
sfr-miR-10467-3p,sfr-miR-2c-3p,novel_1,sfr-miR-11-3p,sfr-miR-13a-3p,sfr-miR-13b-3p,sfr-miR-2b-3p,sfr-miR-10461b-3p,novel_22,sfr-miR-10480-3p,sfr-miR-274-3p,sfr-miR-10498-3p	111354677	uncharacterized LOC111354677%2C transcript variant X1;uncharacterized LOC111354677%2C transcript variant X2
sfr-miR-10504-3p,novel_3,novel_8,novel_96,novel_76	111354676	zinc finger protein OZF-like%2C transcript variant X3;zinc finger protein OZF-like%2C transcript variant X2;zinc finger protein OZF-like%2C transcript variant X1
sfr-miR-3286-3p,novel_109,sfr-miR-210-3p,novel_93,novel_134	111354679	leukocyte surface antigen CD53-like
sfr-miR-10492a-3p,novel_140,sfr-miR-307-3p,sfr-miR-10470-5p,sfr-miR-13b-5p	111354678	uncharacterized LOC111354678%2C transcript variant X2;uncharacterized LOC111354678%2C transcript variant X1
sfr-miR-13a-3p,novel_108,sfr-miR-13b-3p,sfr-miR-2c-3p,sfr-miR-2766-5p,sfr-miR-11-3p,sfr-miR-10483-5p,novel_97,sfr-miR-317-3p,sfr-miR-2b-3p	111359903	GPN-loop GTPase 3
novel_101,novel_91,sfr-miR-10482-3p,sfr-miR-10459-5p,sfr-miR-10455-3p,novel_67,novel_138,sfr-miR-10461b-3p,sfr-miR-10503-3p	111351328	putative pre-mRNA-splicing factor ATP-dependent RNA helicase PRP1%2C transcript variant X1;putative pre-mRNA-splicing factor ATP-dependent RNA helicase PRP1%2C transcript variant X2
sfr-miR-279a-5p,sfr-miR-10490-3p,sfr-miR-10498-3p,novel_43,sfr-miR-10487-3p	111351329	zinc finger protein 816-like
novel_30,novel_131,sfr-miR-316-3p,novel_113	111358366	coatomer subunit beta
sfr-miR-316-3p,novel_2,novel_34,sfr-miR-263b-5p,sfr-miR-10480-5p,sfr-miR-317-5p,sfr-miR-277-5p	111358365	uncharacterized LOC111358365
novel_109,novel_139,sfr-miR-14-5p,sfr-miR-10492a-3p,sfr-miR-10455-3p,novel_118,novel_49,novel_12,sfr-miR-279a-5p,sfr-miR-10499b-2-5p	111358364	serine protease inhibitor dipetalogastin-like
novel_127,sfr-miR-3286-5p,novel_140,sfr-miR-10480-3p,sfr-miR-279b-5p,sfr-miR-10504-3p	111358363	sodium channel protein Nach-like
sfr-miR-10470-5p,sfr-miR-932-5p,sfr-miR-10485-3p,novel_93,sfr-miR-2765-5p,sfr-miR-10476-5p,sfr-miR-10499a-3p,sfr-miR-10467-3p,novel_15,sfr-miR-10504-3p,novel_6,novel_108,sfr-miR-13a-5p	111358429	low-density lipoprotein receptor-related protein 6%2C transcript variant X1;low-density lipoprotein receptor-related protein 6%2C transcript variant X2
sfr-miR-2765-5p,sfr-miR-10483-2-3p,sfr-miR-10480-5p	111358360	fat-like cadherin-related tumor suppressor homolog
sfr-miR-274-3p,novel_140,sfr-miR-10461b-3p	111359509	transcription factor Adf-1-like%2C transcript variant X1;transcription factor Adf-1-like%2C transcript variant X2
novel_26,novel_2,sfr-miR-14-3p,sfr-miR-10480-3p,sfr-miR-274-3p,sfr-miR-277-3p,novel_136,sfr-miR-2766-3p	111358369	uncharacterized LOC111358369
sfr-miR-277-3p,novel_113,sfr-miR-10482-5p,sfr-miR-92a-3p,novel_126,novel_42,novel_34,novel_97,novel_73	111350305	glucose dehydrogenase [FAD%2C quinone]-like
sfr-miR-10480-3p,sfr-miR-10498-3p,sfr-miR-7-5p,sfr-miR-10480-5p,novel_71,novel_131,novel_126,sfr-miR-10499a-3p	111350304	helicase SKI2W
sfr-miR-10491-3p,novel_136,novel_15	111350307	uncharacterized protein C14orf119%2C transcript variant X2;uncharacterized protein C14orf119%2C transcript variant X1
novel_125,sfr-miR-274-5p,novel_101,novel_3,novel_8,sfr-miR-281-3p,sfr-miR-10467-3p,novel_1,sfr-miR-10461a-3p,sfr-miR-10480-3p,sfr-miR-10470-5p,sfr-miR-10485-3p	111350306	serine protease easter-like%2C transcript variant X2;serine protease easter-like%2C transcript variant X1;serine protease easter-like%2C transcript variant X3
sfr-miR-2766-5p,sfr-miR-2c-3p,sfr-miR-11-3p,sfr-miR-10486-5p,novel_6,sfr-miR-13a-5p,sfr-miR-13a-3p,sfr-miR-13b-3p,sfr-miR-10504-3p,sfr-miR-2b-3p,sfr-miR-2756-3p	111350301	DNA polymerase alpha subunit B%2C transcript variant X1;DNA polymerase alpha subunit B%2C transcript variant X2
sfr-miR-932-3p,sfr-miR-10504-3p,novel_67,sfr-miR-10455-5p,sfr-miR-317-3p	111350300	transmembrane emp24 domain-containing protein 5-like
novel_34,novel_140,novel_43,novel_8,sfr-miR-10491-3p,sfr-miR-10482-3p	111350303	spastin%2C transcript variant X1;spastin%2C transcript variant X2;spastin%2C transcript variant X3
sfr-miR-10503-3p,sfr-miR-2755-3p,sfr-miR-10483-5p,sfr-miR-10-5p,novel_105,sfr-miR-2a-3p,sfr-miR-10498-5p,novel_32	111350302	mitochondrial amidoxime reducing component 2
sfr-miR-2766-3p,sfr-miR-14-3p,sfr-miR-10483-5p,sfr-miR-316-5p,sfr-miR-13b-5p,novel_36,sfr-miR-932-5p,sfr-miR-10460-5p	111364008	uncharacterized LOC111364008
sfr-miR-277-3p,sfr-miR-307-3p,sfr-miR-281-5p,sfr-miR-11-5p,sfr-miR-2766-3p,sfr-miR-210-3p,sfr-miR-14-3p,sfr-miR-13b-5p,novel_78,novel_134	111350309	WD repeat-containing protein 20%2C transcript variant X1;WD repeat-containing protein 20%2C transcript variant X2
sfr-miR-375-5p,sfr-miR-10459-5p,sfr-miR-34-5p,novel_80,sfr-miR-10483-2-3p,novel_75	111350308	pre-mRNA-processing factor 39%2C transcript variant X2;pre-mRNA-processing factor 39%2C transcript variant X1
novel_6,sfr-miR-317-5p,sfr-miR-932-5p,sfr-miR-10503-3p	111353375	glycine-rich cell wall structural protein-like
novel_91,sfr-miR-274-5p,novel_109	111353374	ADP-ribosylation factor 6%2C transcript variant X1;ADP-ribosylation factor 6%2C transcript variant X2
novel_20,sfr-miR-10455-5p,novel_75,novel_2,sfr-miR-10476-5p,sfr-miR-316-3p	111353376	17-beta-hydroxysteroid dehydrogenase 13-like%2C transcript variant X2;17-beta-hydroxysteroid dehydrogenase 13-like%2C transcript variant X1
sfr-miR-13b-3p,novel_32,sfr-miR-13a-3p,novel_105,sfr-miR-11-3p,sfr-miR-10-5p,novel_69,sfr-miR-2c-3p,novel_107,novel_127,sfr-miR-10485-3p,sfr-miR-932-5p,sfr-miR-317-3p,sfr-miR-2b-3p,sfr-miR-2755-3p	111353371	GPI transamidase component PIG-T
sfr-miR-279a-5p,sfr-miR-10460-5p,novel_67,novel_80,sfr-miR-10486-5p,sfr-miR-263b-3p,sfr-miR-10504-3p,novel_75,novel_6	111353370	lipase member H-A-like
sfr-miR-34-5p,sfr-miR-10458-3p,sfr-miR-277-3p,novel_15,sfr-miR-10504-3p,novel_22,novel_101	111354413	COMM domain-containing protein 2-like
sfr-miR-13b-5p,sfr-miR-10-3p,sfr-miR-11-5p,sfr-miR-10483-5p,novel_34,novel_15	111353372	lachesin-like%2C transcript variant X2;lachesin-like%2C transcript variant X3;lachesin-like%2C transcript variant X1;lachesin-like%2C transcript variant X4
sfr-miR-10487-3p,sfr-miR-274-5p,novel_116,sfr-miR-263b-5p,sfr-miR-10467-3p,sfr-miR-10502-5p,sfr-miR-10476-5p	111353379	ubiquitin-conjugating enzyme E2 N
sfr-miR-10498-3p,sfr-miR-10504-3p,sfr-miR-277-3p	111353378	THAP domain-containing protein 2-like
sfr-miR-3286-3p,sfr-miR-13b-3p,sfr-miR-2a-3p,sfr-miR-210-3p,novel_91,sfr-miR-10480-3p,sfr-miR-3286-5p,sfr-miR-10498-3p,sfr-miR-13a-3p,novel_30,sfr-miR-2c-3p,novel_1,sfr-miR-11-3p,sfr-miR-2b-3p,novel_134,sfr-miR-10503-3p	111355236	uncharacterized LOC111355236
novel_14,novel_15,sfr-miR-10503-3p	111355237	40S ribosomal protein S15
sfr-miR-932-5p,sfr-miR-7-3p,sfr-miR-13a-5p,novel_6,novel_140	111355234	actin-binding Rho-activating protein-like
sfr-miR-10455-5p,novel_1,sfr-miR-317-3p,sfr-miR-375-3p,sfr-miR-10470-5p	111355235	cytochrome P450 6B1-like
sfr-miR-10504-3p,novel_43,sfr-miR-307-3p,sfr-miR-2765-5p,sfr-miR-10483-2-3p,novel_69	111355232	RNA-binding protein MEX3B
novel_118,novel_34,sfr-miR-316-3p,sfr-miR-34-5p	111355233	pancreatic triacylglycerol lipase-like
sfr-miR-10504-3p,novel_34,sfr-miR-10455-3p,sfr-miR-307-3p,novel_6,sfr-miR-10492c-5p,sfr-miR-10459-5p	111355230	limbic system-associated membrane protein-like%2C transcript variant X1;limbic system-associated membrane protein-like%2C transcript variant X2
sfr-miR-10482-3p,novel_93,sfr-miR-2a-3p,novel_140,novel_80	111355231	D-amino-acid oxidase
sfr-miR-10455-3p,sfr-miR-3286-5p,novel_42,sfr-miR-10504-3p,sfr-miR-279c-3p,sfr-miR-14-3p,novel_118,novel_80,novel_18,sfr-miR-92a-3p,sfr-miR-10482-5p,sfr-miR-279a-3p,sfr-miR-279b-3p,sfr-miR-11-5p,sfr-miR-2766-3p,sfr-miR-13a-5p	111358143	uncharacterized
novel_32,sfr-miR-3286-3p,sfr-miR-13b-3p,sfr-miR-274-5p,novel_105,novel_43,novel_112,sfr-miR-210-3p,novel_26,sfr-miR-2755-3p,sfr-miR-10503-3p,novel_134,sfr-miR-2b-3p,sfr-miR-13a-3p,sfr-miR-10-3p,sfr-miR-10-5p,sfr-miR-11-3p,novel_107,sfr-miR-10492c-5p,sfr-miR-2c-3p	111354804	uncharacterized LOC111354804
novel_91,sfr-miR-13a-5p,novel_67,novel_15	111358141	uncharacterized LOC111358141%2C transcript variant X2;uncharacterized LOC111358141%2C transcript variant X1
novel_14,novel_106,novel_136,novel_125,novel_26	111358140	centrosomal protein of 290 kDa
novel_15,sfr-miR-277-3p,sfr-miR-11-5p,novel_14	111358147	uncharacterized LOC111358147
sfr-miR-277-3p,sfr-miR-10480-3p,sfr-miR-13a-5p,sfr-miR-34-5p,sfr-miR-13b-5p,novel_76	111358146	thyroid receptor-interacting protein 11-like
sfr-miR-316-5p,novel_109,sfr-miR-10504-3p,novel_36,sfr-miR-316-3p,sfr-miR-10499b-2-5p,sfr-miR-10486-5p	111355238	cytochrome P450 6B6-like
novel_15,sfr-miR-281-3p,sfr-miR-92a-3p,novel_42	111358144	CREB-regulated transcription coactivator 3-like
sfr-miR-274-5p,sfr-miR-6094-3p,novel_15,sfr-miR-279c-5p,sfr-miR-10498-3p,novel_91,sfr-miR-316-3p	111353902	brefeldin A-inhibited guanine nucleotide-exchange protein 3
sfr-miR-274-5p,sfr-miR-263b-3p,sfr-miR-13b-5p,sfr-miR-375-3p,sfr-miR-10486-5p	111362857	sorting nexin-4-like
sfr-miR-10480-3p,sfr-miR-3286-5p,sfr-miR-10483-5p,sfr-miR-10460-5p,sfr-miR-10-3p,novel_30,novel_1,sfr-miR-2756-5p,novel_69	111359898	protein unc-119 homolog
sfr-miR-10499a-3p,sfr-miR-10504-3p,sfr-miR-263b-5p,sfr-miR-274-3p	111354805	uncharacterized LOC111354805
novel_71,sfr-miR-277-3p,sfr-miR-13b-5p,novel_8	111359896	collagenase-like
novel_1,sfr-miR-317-3p,novel_131,novel_15,sfr-miR-10480-3p,sfr-miR-281-5p,sfr-miR-2765-5p	111359897	phosphatidylinositol transfer protein alpha isoform
novel_20,sfr-miR-263b-5p,novel_118,novel_134,sfr-miR-2b-3p,sfr-miR-13a-3p,sfr-miR-10-3p,novel_30,sfr-miR-2c-3p,novel_131,sfr-miR-11-3p,sfr-miR-10460-5p,sfr-miR-375-3p,sfr-miR-10480-5p,sfr-miR-13b-3p,sfr-miR-210-3p	111359894	leucine-rich repeat-containing protein 47-like
sfr-miR-10498-5p,sfr-miR-10455-3p,novel_14,sfr-miR-2765-5p,novel_96,novel_93	111359895	collagenase-like
novel_138,novel_30,novel_34,sfr-miR-10492a-3p,sfr-miR-10482-5p	111359892	protein I'm not dead yet%2C transcript variant X1;protein I'm not dead yet%2C transcript variant X2
sfr-miR-13b-3p,sfr-miR-2766-3p,sfr-miR-281-5p,sfr-miR-13a-3p,sfr-miR-11-3p,sfr-miR-2c-3p,sfr-miR-2766-5p,novel_139,sfr-miR-932-3p,novel_118,sfr-miR-2765-5p,novel_14,sfr-miR-10464-5p,sfr-miR-2b-3p	111359823	L-dopachrome tautomerase yellow-f2-like
novel_91	111359891	uncharacterized LOC111359891
sfr-miR-10459-5p,sfr-miR-263b-3p,sfr-miR-13b-5p,sfr-miR-281-5p,sfr-miR-277-5p,novel_34	111352590	plexin-B
sfr-miR-10467-3p,novel_112,novel_101	111350774	Trnap-agg
sfr-miR-10504-3p,sfr-miR-2765-5p,sfr-miR-3286-5p,novel_8,sfr-miR-263b-3p,novel_139	111350775	TLD domain-containing protein 1%2C transcript variant X5;TLD domain-containing protein 1%2C transcript variant X1;TLD domain-containing protein 1%2C transcript variant X4;TLD domain-containing protein 1%2C transcript variant X2;TLD domain-containing protein 1%2C transcript variant X3
sfr-miR-13a-5p,sfr-miR-92a-3p,sfr-miR-375-5p,novel_42,novel_8	111352591	serine/threonine-protein kinase PAK 3%2C transcript variant X1;serine/threonine-protein kinase PAK 3%2C transcript variant X2
sfr-miR-10508a-2-3p	111350770	Trnal-aag
sfr-miR-932-5p,novel_60,sfr-miR-375-3p,sfr-miR-3286-5p,sfr-miR-279b-5p,sfr-miR-274-3p	111350771	nucleolar protein 4%2C transcript variant X1;nucleolar protein 4%2C transcript variant X3;nucleolar protein 4%2C transcript variant X2;nucleolar protein 4%2C transcript variant X4
sfr-miR-210-3p,novel_69,sfr-miR-10458-3p,novel_91,sfr-miR-2a-3p,sfr-miR-3286-3p,novel_134,sfr-miR-13b-5p,novel_111,sfr-miR-274-3p,novel_34,sfr-miR-10504-5p	111350772	uncharacterized LOC111350772
sfr-miR-13b-5p,novel_78,sfr-miR-34-3p	111350773	transcription factor AP-2-epsilon%2C transcript variant X2;transcription factor AP-2-epsilon%2C transcript variant X1;transcription factor AP-2-epsilon%2C transcript variant X5;transcription factor AP-2-epsilon%2C transcript variant X6;transcription factor AP-2-epsilon%2C transcript variant X3;transcription factor AP-2-epsilon%2C transcript variant X4
sfr-miR-7-3p,sfr-miR-263b-5p,sfr-miR-2765-5p,sfr-miR-279a-5p,sfr-miR-10470-5p,sfr-miR-10499b-2-5p,sfr-miR-932-5p,sfr-miR-3286-3p,novel_15,sfr-miR-11-5p,novel_109,novel_101,sfr-miR-2766-5p	111359374	keratin%2C type I cytoskeletal 9-like%2C transcript variant X1;keratin%2C type I cytoskeletal 9-like%2C transcript variant X5;keratin%2C type I cytoskeletal 9-like%2C transcript variant X3;keratin%2C type I cytoskeletal 9-like%2C transcript variant X2;keratin%2C type I cytoskeletal 9-like%2C transcript variant X4
novel_49,sfr-miR-2756-3p,novel_140,novel_116,sfr-miR-279a-3p,novel_18,sfr-miR-279c-3p,sfr-miR-34-3p,sfr-miR-274-5p,sfr-miR-10490-3p,sfr-miR-279b-3p,sfr-miR-2a-3p	111350778	glycosylphosphatidylinositol anchor attachment 1 protein
sfr-miR-2b-3p,novel_111,sfr-miR-932-3p,novel_1,sfr-miR-2c-3p,sfr-miR-11-3p,sfr-miR-316-3p,sfr-miR-13a-3p,sfr-miR-13a-5p,novel_6,sfr-miR-13b-3p,sfr-miR-274-5p,novel_15	111350779	facilitated trehalose transporter Tret1-like
novel_8,sfr-miR-10486-5p,sfr-miR-10491-3p,sfr-miR-281-3p,novel_126,novel_1,sfr-miR-10508a-2-3p,sfr-miR-277-5p,sfr-miR-10480-3p,novel_22,novel_26	111359096	NADH dehydrogenase [ubiquinone] flavoprotein 2%2C mitochondrial
sfr-miR-13a-5p,sfr-miR-274-3p,sfr-miR-10508a-2-3p,sfr-miR-10485-5p,novel_34,novel_30,novel_60	111359097	knirps-related protein-like%2C transcript variant X1;knirps-related protein-like%2C transcript variant X2;knirps-related protein-like%2C transcript variant X3
novel_49,novel_93,sfr-miR-274-5p,novel_34,novel_30,novel_3	111359094	bladder cancer-associated protein
novel_60,novel_15,sfr-miR-10504-3p,sfr-miR-10480-3p,sfr-miR-13a-5p	111359095	cleavage and polyadenylation specificity factor subunit 4
sfr-miR-2a-3p,novel_22,sfr-miR-307-3p,novel_101,sfr-miR-10485-3p,sfr-miR-10459-5p	111359093	BTB/POZ domain-containing protein 7
sfr-miR-317-5p,novel_140,sfr-miR-10460-5p,novel_2,sfr-miR-279a-5p,novel_43,novel_125,sfr-miR-2a-3p,novel_15,novel_8	111359090	lipase 3-like
sfr-miR-277-5p,sfr-miR-932-5p	111359091	ommochrome-binding protein-like
sfr-miR-316-3p,sfr-miR-375-3p,sfr-miR-317-3p,sfr-miR-11-5p,sfr-miR-274-3p,sfr-miR-13a-5p	111359821	ankyrin repeat and SAM domain-containing protein 4B-like
sfr-miR-10460-5p,sfr-miR-10485-3p,sfr-miR-14-3p,sfr-miR-279b-5p,sfr-miR-10480-3p,sfr-miR-3286-5p,novel_113,sfr-miR-10482-3p,novel_126,sfr-miR-277-3p,sfr-miR-2766-3p,sfr-miR-10499b-5p	111359098	ubiquinone biosynthesis protein COQ9-B%2C mitochondrial-like%2C transcript variant X1;ubiquinone biosynthesis protein COQ9-B%2C mitochondrial-like%2C transcript variant X2
sfr-miR-10498-3p,sfr-miR-932-3p,novel_93,novel_126,sfr-miR-281-3p	111359099	suppressor of cytokine signaling 5-like
novel_6,sfr-miR-10459-5p,novel_111	111353901	uncharacterized LOC111353901%2C transcript variant X1
sfr-miR-10464-5p,novel_49,novel_93,sfr-miR-13b-5p,novel_111,novel_6,novel_30,novel_8	111360651	longitudinals lacking protein%2C isoforms H/M/V-like%2C transcript variant X7;longitudinals lacking protein%2C isoforms H/M/V-like%2C transcript variant X5;longitudinals lacking protein%2C isoforms H/M/V-like%2C transcript variant X2;longitudinals lacking protein%2C isoforms H/M/V-like%2C transcript variant X6;longitudinals lacking protein%2C isoforms H/M/V-like%2C transcript variant X3;longitudi…
novel_96,sfr-miR-10490-3p,sfr-miR-10504-3p,sfr-miR-11-5p,sfr-miR-2765-5p	111360652	DENN domain-containing protein 1A-like%2C transcript variant X2;DENN domain-containing protein 1A-like%2C transcript variant X3;DENN domain-containing protein 1A-like%2C transcript variant X1
sfr-miR-13a-5p,novel_106,sfr-miR-10487-3p,novel_6,novel_116,novel_1	111360653	ankyrin repeat domain-containing protein SOWAHB%2C transcript variant X2;ankyrin repeat domain-containing protein SOWAHB%2C transcript variant X1;ankyrin repeat domain-containing protein SOWAHB%2C transcript variant X3
sfr-miR-13b-5p,sfr-miR-10498-3p,sfr-miR-932-3p,sfr-miR-10459-5p,sfr-miR-10458-3p,sfr-miR-10486-5p,sfr-miR-10491-3p,novel_69,novel_101	111360654	uncharacterized LOC111360654%2C transcript variant X1;uncharacterized LOC111360654%2C transcript variant X2;uncharacterized LOC111360654%2C transcript variant X3
sfr-miR-10503-3p,novel_73,novel_134,sfr-miR-2765-5p,novel_96,sfr-miR-210-3p,sfr-miR-10455-5p,novel_6	111360655	serine/threonine-protein kinase OSR1-like%2C transcript variant X2;serine/threonine-protein kinase OSR1-like%2C transcript variant X3;serine/threonine-protein kinase OSR1-like%2C transcript variant X1
sfr-miR-932-3p,novel_118,novel_22,sfr-miR-281-3p,novel_78,novel_49	111360656	uncharacterized LOC111360656
sfr-miR-10491-3p,novel_22,sfr-miR-279b-5p,sfr-miR-6094-3p	111360658	lysophospholipid acyltransferase 5%2C transcript variant X2;lysophospholipid acyltransferase 5%2C transcript variant X1
sfr-miR-10491-3p,novel_112,sfr-miR-307-3p,sfr-miR-10504-3p,novel_36,sfr-miR-13b-5p,novel_138,sfr-miR-316-5p	111360659	MIP18 family protein CG7949
sfr-miR-3286-5p,sfr-miR-10485-5p,sfr-miR-34-3p,novel_8,novel_126	111348932	ras-like protein 2
novel_8,novel_91,novel_1,sfr-miR-10480-5p,sfr-miR-11-5p,novel_14,novel_136	111362238	flocculation protein FLO11%2C transcript variant X5;flocculation protein FLO11%2C transcript variant X3;flocculation protein FLO11%2C transcript variant X4;flocculation protein FLO11%2C transcript variant X1;flocculation protein FLO11%2C transcript variant X2
novel_91,sfr-miR-11-3p,novel_69,sfr-miR-263b-3p,sfr-miR-2c-3p,sfr-miR-13b-3p,sfr-miR-10504-3p,novel_136,sfr-miR-2766-3p,sfr-miR-13a-5p,novel_101,sfr-miR-13a-3p,sfr-miR-2b-3p,sfr-miR-14-3p,sfr-miR-10498-3p	111362239	uncharacterized LOC111362239
sfr-miR-277-3p,novel_15,novel_131,sfr-miR-10459-5p,sfr-miR-92a-3p,sfr-miR-263b-3p,novel_138,sfr-miR-316-5p,sfr-miR-2755-5p,novel_36	111352599	Krueppel homolog 1-like
novel_93,sfr-miR-375-3p,sfr-miR-10461b-3p,sfr-miR-10485-5p,sfr-miR-10487-3p,novel_67	111359963	uncharacterized
sfr-miR-10499b-5p,sfr-miR-2766-3p,sfr-miR-10480-5p,novel_101,sfr-miR-274-5p,novel_112,novel_140,sfr-miR-274-3p,sfr-miR-14-3p,novel_67	111362230	uncharacterized LOC111362230
novel_96,sfr-miR-317-3p,novel_1,novel_75,sfr-miR-307-3p	111362231	hemicentin-2-like
sfr-miR-10492a-3p,novel_109,sfr-miR-10480-3p,novel_80,sfr-miR-13b-5p,sfr-miR-34-5p,novel_131	111362232	uncharacterized LOC111362232%2C transcript variant X2;uncharacterized LOC111362232%2C transcript variant X4;uncharacterized LOC111362232%2C transcript variant X3;uncharacterized LOC111362232%2C transcript variant X5;uncharacterized LOC111362232%2C transcript variant X1
sfr-miR-316-3p,sfr-miR-10502-5p,novel_2,sfr-miR-10485-5p,sfr-miR-13a-5p,sfr-miR-274-3p	111362233	fibrinogen silencer-binding protein-like
novel_131,sfr-miR-2755-3p,sfr-miR-281-3p,sfr-miR-10-5p,novel_105,novel_32	111362234	lysine--tRNA ligase%2C transcript variant X1;lysine--tRNA ligase%2C transcript variant X2
sfr-miR-279a-3p,novel_18,sfr-miR-279c-3p,sfr-miR-279b-3p	111362235	protein Mo25%2C transcript variant X1;protein Mo25%2C transcript variant X2
sfr-miR-2756-5p,sfr-miR-10480-5p	111362236	uncharacterized LOC111362236
novel_111,sfr-miR-277-3p	111362237	actin-like protein 6A
novel_125,sfr-miR-932-5p	111362726	acanthoscurrin-1-like
sfr-miR-10461b-3p,sfr-miR-14-3p,sfr-miR-10461a-3p,sfr-miR-2766-5p,novel_30,novel_125,sfr-miR-2766-3p,sfr-miR-10499b-5p	111362727	6-phosphofructo-2-kinase/fructose-2%2C6-bisphosphatase-like
novel_30,sfr-miR-10485-3p	111352958	agrin-like%2C transcript variant X3;agrin-like%2C transcript variant X4;agrin-like%2C transcript variant X2;agrin-like%2C transcript variant X1;agrin-like%2C transcript variant X5;agrin-like%2C transcript variant X6
novel_127,novel_73,sfr-miR-3286-5p,sfr-miR-10476-5p,novel_113,novel_96,sfr-miR-92a-3p,novel_76,sfr-miR-10490-3p	111352959	mitochondrial import inner membrane translocase subunit TIM14
sfr-miR-10499a-3p,novel_107,sfr-miR-14-3p,sfr-miR-2766-3p	111359548	uncharacterized LOC111359548
novel_139,sfr-miR-10493-3p,novel_15,novel_125,novel_6,sfr-miR-932-5p,novel_140,sfr-miR-10508a-2-3p	111352229	general transcription factor IIF subunit 2
sfr-miR-10493-3p,novel_76,sfr-miR-10459-5p,novel_101,sfr-miR-10483-2-3p,sfr-miR-10503-3p,sfr-miR-10504-5p,novel_34	111362720	larval cuticle protein A3A-like
novel_101,sfr-miR-279c-5p,sfr-miR-3286-3p,novel_125,sfr-miR-92a-3p,novel_107,novel_91,sfr-miR-274-3p,sfr-miR-317-5p,sfr-miR-375-3p	111362721	zinc finger protein 436-like
sfr-miR-10498-5p,novel_15,sfr-miR-274-5p,sfr-miR-2766-3p,sfr-miR-6094-5p,novel_36,sfr-miR-14-3p,novel_80,sfr-miR-316-5p	111352224	piggyBac transposable element-derived protein 3-like
novel_26,sfr-miR-2755-5p,novel_73,novel_93,sfr-miR-10492a-3p,sfr-miR-2756-5p,sfr-miR-10504-3p,sfr-miR-6094-3p,sfr-miR-277-3p,sfr-miR-13a-5p,novel_108	111352225	uncharacterized LOC111352225
novel_109,sfr-miR-3286-3p,novel_36,sfr-miR-932-5p,novel_26,sfr-miR-274-3p,sfr-miR-10498-3p,novel_14,sfr-miR-316-5p,sfr-miR-10487-3p	111352226	transport and Golgi organization protein 6
sfr-miR-10485-5p,novel_6,sfr-miR-10498-5p,sfr-miR-317-3p,sfr-miR-10476-5p,novel_60	111352227	uncharacterized LOC111352227
sfr-miR-10480-3p,novel_26,sfr-miR-2b-3p,sfr-miR-13b-3p,sfr-miR-13a-3p,novel_136,novel_43,sfr-miR-11-3p,sfr-miR-2c-3p	111352220	translationally-controlled tumor protein homolog
novel_111,sfr-miR-10504-3p	111359237	gastrula zinc finger protein XlCGF26.1-like
novel_26,novel_93,sfr-miR-932-5p,sfr-miR-10492a-3p,sfr-miR-277-5p,sfr-miR-317-5p,novel_20,sfr-miR-2756-5p,sfr-miR-281-3p,novel_60,novel_76,sfr-miR-10493-3p,sfr-miR-34-3p,novel_6	111352222	RNA pseudouridylate synthase domain-containing protein 2-like%2C transcript variant X1;RNA pseudouridylate synthase domain-containing protein 2-like%2C transcript variant X2;RNA pseudouridylate synthase domain-containing protein 2-like%2C transcript variant X4;RNA pseudouridylate synthase domain-containing protein 2-like%2C transcript variant X3;RNA pseudouridylate synthase domain-containing prot…
sfr-miR-2766-5p,sfr-miR-3286-5p	111352223	uncharacterized LOC111352223
sfr-miR-11-5p,novel_42,sfr-miR-92a-3p,novel_49,novel_76,sfr-miR-375-3p,sfr-miR-279a-5p	111359960	synaptosomal-associated protein 29
sfr-miR-7-3p,novel_106,novel_6,novel_91,novel_49	111364165	uncharacterized zinc protease y4wA-like
novel_136,sfr-miR-7-5p,sfr-miR-281-5p,novel_15,sfr-miR-10455-5p,novel_97,sfr-miR-10499a-3p	111353907	26S proteasome non-ATPase regulatory subunit 14
sfr-miR-307-5p,sfr-miR-10461b-3p,novel_8,sfr-miR-10464-5p,sfr-miR-10480-5p,sfr-miR-274-3p,sfr-miR-6094-3p	111348234	uncharacterized LOC111348234
sfr-miR-11-5p,sfr-miR-34-3p,sfr-miR-10508a-2-3p,novel_20	111348987	eukaryotic translation initiation factor 2-alpha kinase%2C transcript variant X2;eukaryotic translation initiation factor 2-alpha kinase%2C transcript variant X1
sfr-miR-210-3p,novel_134,sfr-miR-10499a-3p,sfr-miR-307-3p,novel_106	111364204	cytochrome P450 9e2-like
sfr-miR-375-5p,novel_139,sfr-miR-2a-3p,sfr-miR-10492a-3p,novel_15	111348984	cyclin-H
novel_22,sfr-miR-317-5p,novel_93,novel_126,sfr-miR-14-5p,sfr-miR-281-3p,novel_113,sfr-miR-3286-5p,novel_14,novel_49,novel_12,sfr-miR-375-3p,novel_6,novel_108,sfr-miR-277-3p,sfr-miR-10493-3p,sfr-miR-10459-5p	111359961	mediator of RNA polymerase II transcription subunit 31
novel_30,novel_15,sfr-miR-277-3p,sfr-miR-317-3p	111362824	FIT family protein CG10671-like
novel_91,sfr-miR-11-3p,sfr-miR-317-3p,sfr-miR-2b-3p,sfr-miR-2c-3p,sfr-miR-13b-3p,sfr-miR-13a-3p	111348985	uncharacterized LOC111348985%2C transcript variant X3;uncharacterized LOC111348985%2C transcript variant X2;uncharacterized LOC111348985%2C transcript variant X1
novel_125,sfr-miR-13a-5p,sfr-miR-10458-3p,sfr-miR-10486-5p,sfr-miR-10476-5p,sfr-miR-2766-5p,sfr-miR-92a-3p,novel_42	111348982	polycomb group RING finger protein 3-like
novel_2,novel_69,sfr-miR-281-3p,sfr-miR-279c-5p,novel_20	111348983	UDP-glucuronosyltransferase 2B15-like
sfr-miR-307-5p,sfr-miR-10482-3p,sfr-miR-10485-3p,sfr-miR-317-3p,novel_139,sfr-miR-10498-5p,sfr-miR-10498-3p	111348980	dynein light chain Tctex-type
novel_111,sfr-miR-10485-3p,sfr-miR-10480-3p,novel_91,novel_139,sfr-miR-92a-3p,novel_42,sfr-miR-10455-5p,novel_6	111348981	solute carrier organic anion transporter family member 1C1-like
sfr-miR-2a-3p,sfr-miR-6094-3p,sfr-miR-11-5p,sfr-miR-10482-3p,sfr-miR-281-3p,novel_131,sfr-miR-10480-3p,novel_106,novel_22,sfr-miR-375-3p,novel_36	111352941	uncharacterized LOC111352941
sfr-miR-281-3p,novel_26,novel_140,novel_15,sfr-miR-277-3p,sfr-miR-10492a-3p,novel_30	111359966	cell cycle control protein 50A%2C transcript variant X1;cell cycle control protein 50A%2C transcript variant X2
sfr-miR-10-3p,novel_34	111363494	uncharacterized ABC transporter ATP-binding protein BpOF4_11395-like
novel_32,novel_105,sfr-miR-10-5p,novel_60,sfr-miR-2755-3p	111351427	60S ribosomal protein L32
sfr-miR-2755-3p,sfr-miR-2765-5p,sfr-miR-10-5p,sfr-miR-10467-3p,novel_1,novel_32,sfr-miR-274-5p,sfr-miR-279c-5p,novel_105	111351426	uncharacterized LOC111351426
sfr-miR-10467-3p,sfr-miR-210-3p,novel_131,novel_69,sfr-miR-13a-5p,sfr-miR-34-3p,sfr-miR-10480-5p,novel_15,sfr-miR-10498-5p,novel_134,novel_26,sfr-miR-375-3p,novel_111,sfr-miR-10485-5p,sfr-miR-2765-5p	111351425	uncharacterized
sfr-miR-10476-5p,novel_69,sfr-miR-2756-3p,sfr-miR-10459-5p,novel_78,sfr-miR-317-3p,novel_14	111351423	uncharacterized
sfr-miR-10476-5p,novel_69,novel_78,sfr-miR-317-3p,sfr-miR-2756-3p,sfr-miR-10459-5p,novel_14	111351422	aldose reductase-like%2C transcript variant X2;aldose reductase-like%2C transcript variant X1
sfr-miR-274-5p,novel_116,sfr-miR-375-3p,sfr-miR-6094-5p,novel_111	111351421	uncharacterized LOC111351421
sfr-miR-10499b-2-5p,sfr-miR-307-5p,novel_116,sfr-miR-10480-3p,sfr-miR-10485-5p,novel_60,novel_91,sfr-miR-2766-5p,novel_15,novel_108	111351420	uncharacterized LOC111351420
sfr-miR-10498-3p,sfr-miR-274-3p,sfr-miR-316-5p,novel_140,sfr-miR-10503-3p,novel_36,novel_93,sfr-miR-317-3p,novel_109,sfr-miR-10482-5p,sfr-miR-2766-5p	111364792	uncharacterized LOC111364792
sfr-miR-14-3p,sfr-miR-2766-3p,sfr-miR-10461a-3p,sfr-miR-317-3p	111351429	uncharacterized
novel_42,sfr-miR-92a-3p,novel_93,sfr-miR-13a-5p,sfr-miR-34-3p,novel_20,sfr-miR-10504-5p	111351428	non-structural maintenance of chromosomes element 4 homolog A
sfr-miR-34-5p,sfr-miR-10504-3p,sfr-miR-277-3p,sfr-miR-11-5p,sfr-miR-2766-3p,sfr-miR-10499b-5p,sfr-miR-10499b-2-5p,sfr-miR-932-3p,sfr-miR-7-3p,sfr-miR-14-3p	111361699	anhydro-N-acetylmuramic acid kinase-like
sfr-miR-317-3p,sfr-miR-7-3p,novel_30,sfr-miR-263b-5p,sfr-miR-11-5p	111353494	glycosaminoglycan xylosylkinase homolog%2C transcript variant X2;glycosaminoglycan xylosylkinase homolog%2C transcript variant X1;glycosaminoglycan xylosylkinase homolog%2C transcript variant X3
sfr-miR-281-3p,novel_26,novel_15,sfr-miR-277-3p,sfr-miR-10492a-3p,novel_30,novel_140	111359967	uncharacterized
sfr-miR-10460-5p,novel_49,sfr-miR-279c-5p,novel_34	111363189	ATP synthase subunit b-like
sfr-miR-10485-3p,sfr-miR-10493-3p,novel_93,sfr-miR-10503-3p,novel_6,novel_43,novel_108	111353495	uncharacterized LOC111353495
novel_136,sfr-miR-10480-5p,novel_14,sfr-miR-10504-5p,novel_60,sfr-miR-375-3p	111353579	uncharacterized LOC111353579
novel_15,sfr-miR-13a-3p,sfr-miR-11-3p,sfr-miR-10-5p,sfr-miR-2756-5p,novel_1,sfr-miR-2c-3p,novel_111,sfr-miR-2b-3p,novel_93,sfr-miR-2755-3p,novel_32,sfr-miR-13b-3p,sfr-miR-277-3p,novel_6,sfr-miR-10499b-5p,novel_105,sfr-miR-10480-3p	111353578	larval cuticle protein LCP-30-like
novel_140,sfr-miR-10480-3p,sfr-miR-317-5p,sfr-miR-2b-3p,sfr-miR-10503-3p,novel_111,novel_26,sfr-miR-13a-3p,sfr-miR-10-3p,sfr-miR-13b-3p,sfr-miR-2c-3p,sfr-miR-2766-5p,sfr-miR-281-3p,sfr-miR-11-3p,sfr-miR-2756-5p	111353577	protein RRNAD1
sfr-miR-34-5p,sfr-miR-281-3p,sfr-miR-10492c-5p,novel_108,sfr-miR-2766-3p,novel_6,novel_111,sfr-miR-14-3p,sfr-miR-274-3p,sfr-miR-10508a-2-3p	111353576	uncharacterized LOC111353576
sfr-miR-307-3p,novel_14,novel_42,sfr-miR-92a-3p	111353575	sodium-coupled monocarboxylate transporter 1-like
novel_131,novel_126,sfr-miR-10482-3p,sfr-miR-10480-3p	111353574	biogenesis of lysosome-related organelles complex 1 subunit 5%2C transcript variant X1;biogenesis of lysosome-related organelles complex 1 subunit 5%2C transcript variant X2
sfr-miR-263b-3p,sfr-miR-2c-3p,sfr-miR-10467-3p,sfr-miR-10476-5p,sfr-miR-11-3p,sfr-miR-13a-3p,sfr-miR-2a-3p,sfr-miR-277-3p,sfr-miR-13b-3p,sfr-miR-2b-3p,sfr-miR-2765-5p,novel_34,novel_97	111353573	exosome complex component RRP42
sfr-miR-3286-3p,novel_6,sfr-miR-10458-3p,sfr-miR-10476-5p,sfr-miR-10467-3p,sfr-miR-7-3p,novel_20,sfr-miR-2765-5p	111353572	cholinesterase 1-like
sfr-miR-263b-3p,sfr-miR-34-3p,sfr-miR-10485-5p,novel_106,novel_15	111353571	uncharacterized LOC111353571
sfr-miR-10476-5p,sfr-miR-2766-5p,novel_1,sfr-miR-10483-3p,novel_3,sfr-miR-274-3p	111353570	protein ref(2)P-like%2C transcript variant X1;protein ref(2)P-like%2C transcript variant X2;protein ref(2)P-like%2C transcript variant X3
sfr-miR-277-3p,novel_138,sfr-miR-13a-5p,sfr-miR-10482-5p,sfr-miR-10492c-5p	111351637	proteasome subunit beta type-6
sfr-miR-34-3p,sfr-miR-10455-5p,sfr-miR-10504-3p,sfr-miR-10493-3p,novel_138,sfr-miR-316-5p,novel_34,novel_2,novel_36,sfr-miR-13b-5p,sfr-miR-2766-3p,novel_76,sfr-miR-263b-3p,sfr-miR-10467-3p,novel_131,sfr-miR-10486-5p,novel_80,sfr-miR-14-3p,sfr-miR-10492a-3p	111359965	sex-lethal homolog%2C transcript variant X3;sex-lethal homolog%2C transcript variant X1;sex-lethal homolog%2C transcript variant X2
sfr-miR-10498-3p,sfr-miR-2755-5p,novel_111	111360316	gephyrin
sfr-miR-316-3p,novel_69,novel_109,novel_15,sfr-miR-263b-5p	111354351	uncharacterized LOC111354351
sfr-miR-13b-5p,sfr-miR-375-3p,sfr-miR-10461b-3p,sfr-miR-13a-5p,novel_101,novel_118	111353497	uncharacterized LOC111353497
sfr-miR-279c-3p,novel_15,sfr-miR-279b-3p,sfr-miR-279a-3p,sfr-miR-263b-3p,novel_18	111364390	uncharacterized protein DDB_G0271670-like
novel_118,novel_34,sfr-miR-274-3p,sfr-miR-10485-3p,sfr-miR-932-5p,novel_2,sfr-miR-10483-2-3p,novel_101,novel_96,sfr-miR-10467-3p	111364393	uncharacterized LOC111364393
novel_118,sfr-miR-317-5p,sfr-miR-277-5p,sfr-miR-279a-5p,sfr-miR-10485-3p,sfr-miR-307-3p,sfr-miR-10483-2-3p,sfr-miR-281-5p	111363126	uncharacterized LOC111363126
sfr-miR-10498-3p,sfr-miR-10508a-2-3p,novel_140	111364395	uncharacterized LOC111364395
sfr-miR-10458-3p,novel_131,sfr-miR-10504-5p	111364394	thioredoxin reductase-like
novel_36,novel_139	111364397	inositol 2-dehydrogenase-like
novel_91,sfr-miR-10486-5p,novel_127,novel_26,sfr-miR-3286-5p,sfr-miR-10483-5p	111364396	zonadhesin-like
sfr-miR-10498-5p,sfr-miR-316-5p,novel_1,sfr-miR-92a-3p,novel_36,novel_42	111364399	uncharacterized LOC111364399
novel_34,novel_15,sfr-miR-10504-5p,novel_20	111364398	uncharacterized LOC111364398
novel_109,sfr-miR-281-3p,sfr-miR-10483-5p,sfr-miR-932-3p,novel_34,novel_116,sfr-miR-7-3p,novel_49	111364104	uncharacterized LOC111364104
sfr-miR-10485-5p,sfr-miR-2766-3p,sfr-miR-277-3p,sfr-miR-10455-5p,sfr-miR-14-3p,sfr-miR-263b-5p,sfr-miR-316-3p	111363243	uncharacterized LOC111363243
novel_42,sfr-miR-92a-3p,sfr-miR-375-3p,sfr-miR-307-3p,sfr-miR-7-5p,sfr-miR-10455-5p	111349853	collagen alpha-4(IV) chain-like%2C transcript variant X28;collagen alpha-4(IV) chain-like%2C transcript variant X37;collagen alpha-4(IV) chain-like%2C transcript variant X18;collagen alpha-4(IV) chain-like%2C transcript variant X14;collagen alpha-4(IV) chain-like%2C transcript variant X36;collagen alpha-4(IV) chain-like%2C transcript variant X35;collagen alpha-4(IV) chain-like%2C transcript varia…
sfr-miR-6094-5p,sfr-miR-10492a-3p,novel_20	111349852	zinc finger protein 62 homolog
novel_1,sfr-miR-3286-5p	111349851	presequence protease%2C mitochondrial
sfr-miR-10504-5p,sfr-miR-7-3p,novel_34,sfr-miR-274-3p,novel_60,sfr-miR-92a-3p,novel_42	111349850	DAZ-associated protein 2-like
novel_138,novel_101,sfr-miR-34-3p,sfr-miR-277-5p,novel_2,sfr-miR-375-5p,sfr-miR-2756-5p	111349857	RING finger protein 113A
novel_43,sfr-miR-10483-3p,sfr-miR-10490-3p,novel_78,sfr-miR-10467-3p,novel_126,sfr-miR-6094-5p	111349856	calphotin-like
sfr-miR-10461b-3p,sfr-miR-281-5p,sfr-miR-274-3p,novel_109,sfr-miR-6094-3p	111349855	thrombospondin type-1 domain-containing protein 4-like%2C transcript variant X2;thrombospondin type-1 domain-containing protein 4-like%2C transcript variant X1
novel_113,sfr-miR-317-3p,sfr-miR-3286-3p,sfr-miR-10483-5p,sfr-miR-281-5p	111349854	ras-like GTP-binding protein Rho1%2C transcript variant X2;ras-like GTP-binding protein Rho1%2C transcript variant X1
novel_15,sfr-miR-3286-3p,sfr-miR-34-3p,sfr-miR-7-5p,novel_91,sfr-miR-210-3p,sfr-miR-2766-5p,sfr-miR-10487-3p,novel_140,novel_134	111349859	cullin-1%2C transcript variant X1;cullin-1%2C transcript variant X3;cullin-1%2C transcript variant X4;cullin-1%2C transcript variant X5;cullin-1%2C transcript variant X2
sfr-miR-10-5p,novel_113,novel_96,novel_1,novel_32,novel_105,sfr-miR-13a-5p,sfr-miR-317-3p,sfr-miR-2755-3p,sfr-miR-10503-3p,novel_118,novel_140,sfr-miR-10487-3p	111349858	cysteine dioxygenase type 1
sfr-miR-14-5p,novel_139,sfr-miR-6094-3p,sfr-miR-2766-3p,sfr-miR-34-3p,sfr-miR-10-3p,sfr-miR-279a-5p,novel_12,novel_49,novel_67,sfr-miR-14-3p	111360310	uncharacterized LOC111360310
sfr-miR-10483-3p,sfr-miR-34-3p,sfr-miR-316-3p,sfr-miR-317-3p	111364223	chorion class A protein Ld19-like
novel_8,novel_15,sfr-miR-10-3p,novel_6,sfr-miR-932-5p,novel_2,novel_93,novel_97,sfr-miR-2765-5p,sfr-miR-10485-5p	111350178	N-acylneuraminate-9-phosphatase-like
sfr-miR-375-5p,sfr-miR-2755-5p,sfr-miR-279a-5p,sfr-miR-279c-3p,novel_6,novel_108,sfr-miR-10480-5p,sfr-miR-3286-3p,sfr-miR-277-3p,sfr-miR-10459-5p,sfr-miR-210-3p,sfr-miR-14-3p,novel_97,novel_134,sfr-miR-307-5p,sfr-miR-2766-3p,sfr-miR-279b-3p,sfr-miR-279a-3p,novel_139,novel_1,sfr-miR-10502-5p,novel_18	111350179	probable Rho GTPase-activating protein CG5521%2C transcript variant X2;probable Rho GTPase-activating protein CG5521%2C transcript variant X1;probable Rho GTPase-activating protein CG5521%2C transcript variant X3
novel_126,novel_8,sfr-miR-34-3p,sfr-miR-3286-5p,novel_34,novel_67	111350176	uncharacterized LOC111350176
sfr-miR-317-5p,sfr-miR-10480-5p,sfr-miR-277-5p,novel_8,novel_131	111350177	neurochondrin homolog
novel_3,novel_15,novel_1,sfr-miR-932-5p,novel_49,novel_131,novel_126	111350174	high affinity copper uptake protein 1%2C transcript variant X2;high affinity copper uptake protein 1%2C transcript variant X1;high affinity copper uptake protein 1%2C transcript variant X3
sfr-miR-375-3p,sfr-miR-7-5p,sfr-miR-34-3p,novel_101	111350175	C-1-tetrahydrofolate synthase%2C cytoplasmic%2C transcript variant X1;C-1-tetrahydrofolate synthase%2C cytoplasmic%2C transcript variant X3;C-1-tetrahydrofolate synthase%2C cytoplasmic%2C transcript variant X2
sfr-miR-13b-3p,sfr-miR-13a-3p,sfr-miR-13a-5p,sfr-miR-11-3p,sfr-miR-2c-3p,sfr-miR-10493-3p,sfr-miR-10470-5p,sfr-miR-2b-3p,sfr-miR-2755-5p,sfr-miR-375-5p	111350172	uncharacterized LOC111350172
sfr-miR-34-5p,sfr-miR-2755-5p,sfr-miR-10459-5p,novel_49,sfr-miR-317-3p	111350173	uncharacterized
sfr-miR-10504-3p,sfr-miR-274-3p,sfr-miR-10458-3p,novel_111,sfr-miR-317-3p	111350170	serine/threonine-protein phosphatase 2A 56 kDa regulatory subunit gamma isoform-like%2C transcript variant X2;serine/threonine-protein phosphatase 2A 56 kDa regulatory subunit gamma isoform-like%2C transcript variant X3;serine/threonine-protein phosphatase 2A 56 kDa regulatory subunit gamma isoform-like%2C transcript variant X4;serine/threonine-protein phosphatase 2A 56 kDa regulatory subunit gam…
sfr-miR-274-5p,sfr-miR-281-3p,sfr-miR-10502-5p,novel_111	111350171	uncharacterized
sfr-miR-274-3p,novel_136,novel_106,novel_69,sfr-miR-10482-3p,novel_91	111352947	chymotrypsin-1-like
novel_140,sfr-miR-10458-3p,novel_36,novel_139	111353148	HD domain-containing protein 2
novel_139,sfr-miR-281-3p,sfr-miR-10486-5p,sfr-miR-7-5p,sfr-miR-274-5p,novel_15,sfr-miR-10504-3p,novel_36,sfr-miR-279a-5p,sfr-miR-316-5p	111353149	putative SERF-like protein
sfr-miR-3286-3p,novel_101,sfr-miR-10486-5p,sfr-miR-10485-3p,sfr-miR-10460-5p,novel_78,novel_2	111353146	pancreatic triacylglycerol lipase-like
sfr-miR-10490-3p,sfr-miR-10455-5p,sfr-miR-10498-3p,novel_80,sfr-miR-2755-5p	111353147	28S ribosomal protein S31%2C mitochondrial
sfr-miR-10492a-3p,novel_71	111353144	NADH dehydrogenase [ubiquinone] 1 alpha subcomplex subunit 5-like
sfr-miR-375-5p,sfr-miR-10485-3p,novel_93,novel_140,sfr-miR-10487-3p,novel_20,novel_1,novel_76,novel_15,sfr-miR-3286-3p,sfr-miR-10490-3p,novel_101	111353145	uncharacterized
sfr-miR-13b-3p,sfr-miR-13a-3p,sfr-miR-10486-5p,sfr-miR-11-3p,novel_139,sfr-miR-2c-3p,sfr-miR-2b-3p	111353142	NADH dehydrogenase [ubiquinone] 1 alpha subcomplex assembly factor 2
sfr-miR-263b-5p,sfr-miR-277-3p,sfr-miR-2765-5p,sfr-miR-3286-5p,sfr-miR-10483-5p	111353143	uncharacterized protein C45G9.7
sfr-miR-307-3p,sfr-miR-10-3p,novel_6,sfr-miR-10498-5p,sfr-miR-10455-5p,sfr-miR-10476-5p,novel_91,sfr-miR-10483-5p,sfr-miR-316-5p,novel_36,novel_93	111353140	toll-like receptor 4
sfr-miR-10487-3p,novel_118,sfr-miR-2b-3p,sfr-miR-13a-3p,sfr-miR-281-5p,novel_71,sfr-miR-13b-3p,sfr-miR-2c-3p,sfr-miR-10482-5p,sfr-miR-10492c-5p,sfr-miR-11-3p	111353141	matrix metalloproteinase-14%2C transcript variant X1;matrix metalloproteinase-14%2C transcript variant X4;matrix metalloproteinase-14%2C transcript variant X3;matrix metalloproteinase-14%2C transcript variant X2
sfr-miR-2765-5p,novel_109,sfr-miR-10504-5p,sfr-miR-10499b-2-5p,novel_8,sfr-miR-10499a-3p,novel_113	111360312	DNA replication ATP-dependent helicase/nuclease DNA2
sfr-miR-10480-5p,novel_49	111359840	ubiquitin carboxyl-terminal hydrolase 7-like%2C transcript variant X6;ubiquitin carboxyl-terminal hydrolase 7-like%2C transcript variant X1;ubiquitin carboxyl-terminal hydrolase 7-like%2C transcript variant X2;ubiquitin carboxyl-terminal hydrolase 7-like%2C transcript variant X3;ubiquitin carboxyl-terminal hydrolase 7-like%2C transcript variant X5;ubiquitin carboxyl-terminal hydrolase 7-like%2C t…
sfr-miR-317-3p,sfr-miR-10485-3p,novel_91,sfr-miR-11-5p,sfr-miR-274-3p,novel_22,novel_125	111362722	zinc finger protein 93-like%2C transcript variant X1;zinc finger protein 93-like%2C transcript variant X2
novel_60,novel_1,novel_76,sfr-miR-274-5p,novel_75,sfr-miR-10470-5p,novel_36,sfr-miR-10492a-3p	111359843	uncharacterized LOC111359843%2C transcript variant X7;uncharacterized LOC111359843%2C transcript variant X6;uncharacterized LOC111359843%2C transcript variant X5;uncharacterized LOC111359843%2C transcript variant X4;uncharacterized LOC111359843%2C transcript variant X1;uncharacterized LOC111359843%2C transcript variant X3;uncharacterized LOC111359843%2C transcript variant X2
sfr-miR-13a-5p,sfr-miR-10464-5p,novel_42,sfr-miR-10482-5p,sfr-miR-92a-3p	111360459	uncharacterized LOC111360459
sfr-miR-10482-3p,novel_105,sfr-miR-279c-3p,novel_136,novel_32,sfr-miR-375-3p,sfr-miR-10498-3p,sfr-miR-279a-3p,sfr-miR-10-5p,novel_18,sfr-miR-2766-3p,sfr-miR-279b-3p,sfr-miR-2755-3p,sfr-miR-10461b-3p,novel_140,sfr-miR-14-3p	111362390	ionotropic receptor 25a-like
sfr-miR-10460-5p,novel_111,sfr-miR-10492a-3p,sfr-miR-10467-3p,sfr-miR-281-3p,sfr-miR-10476-5p,novel_113,sfr-miR-10482-3p,novel_15,novel_30	111364429	trypsin 3A1-like
novel_1,sfr-miR-2766-5p,novel_15,novel_6,sfr-miR-2766-3p,sfr-miR-10460-5p,sfr-miR-14-3p,novel_34,novel_97,sfr-miR-10487-3p	111352769	probable elongator complex protein 3
novel_6,novel_2,sfr-miR-10486-5p,sfr-miR-10499b-2-5p,sfr-miR-10491-3p	111352768	uncharacterized LOC111352768
sfr-miR-10508a-2-3p,sfr-miR-279b-3p,sfr-miR-274-5p,sfr-miR-279c-5p,sfr-miR-279c-3p,novel_18,sfr-miR-10491-3p,sfr-miR-279a-3p	111364428	potassium channel subfamily K member 9-like
novel_3,sfr-miR-2756-3p,novel_111	111363839	phoH-like protein
sfr-miR-277-5p,sfr-miR-10480-3p,sfr-miR-932-3p,novel_73,novel_2,sfr-miR-375-3p,sfr-miR-279c-3p,novel_6,sfr-miR-279b-3p,sfr-miR-279a-3p,novel_18,sfr-miR-10502-5p	111363118	uncharacterized LOC111363118
sfr-miR-3286-5p,sfr-miR-10508a-2-3p,sfr-miR-2b-3p,novel_111,sfr-miR-13a-3p,sfr-miR-13b-3p,novel_30,sfr-miR-2c-3p,sfr-miR-11-3p	111352761	uncharacterized LOC111352761
sfr-miR-3286-3p,sfr-miR-34-5p,novel_131,novel_138,novel_20,sfr-miR-274-3p,novel_14,sfr-miR-10461b-3p,sfr-miR-317-3p,novel_78	111352760	neuroligin-4%2C X-linked-like%2C transcript variant X1;neuroligin-4%2C X-linked-like%2C transcript variant X2
sfr-miR-10504-3p,sfr-miR-10-3p,sfr-miR-307-5p,sfr-miR-10470-5p,sfr-miR-10499b-2-5p	111352763	heparin sulfate O-sulfotransferase
sfr-miR-279c-3p,sfr-miR-279b-3p,sfr-miR-2766-5p,sfr-miR-279a-3p,sfr-miR-10482-3p,novel_18,sfr-miR-10483-5p,novel_140,sfr-miR-10498-3p,sfr-miR-10492a-3p,sfr-miR-263b-5p,sfr-miR-10461b-3p	111352762	integrin beta pat-3-like
novel_49,novel_36,sfr-miR-10483-5p,sfr-miR-316-5p,sfr-miR-10464-5p,sfr-miR-10508a-2-3p,sfr-miR-279a-3p,novel_8,novel_18,sfr-miR-10486-5p,sfr-miR-279c-3p,sfr-miR-10480-5p,sfr-miR-6094-3p,sfr-miR-279b-3p	111352765	MPN domain-containing protein CG4751
sfr-miR-10485-5p,sfr-miR-263b-5p,sfr-miR-10485-3p,novel_136,sfr-miR-10490-3p,novel_42,sfr-miR-92a-3p,sfr-miR-34-5p	111352764	uncharacterized LOC111352764%2C transcript variant X2;uncharacterized LOC111352764%2C transcript variant X1
sfr-miR-13b-5p,sfr-miR-277-5p,sfr-miR-10-3p,novel_97	111352767	protein-glucosylgalactosylhydroxylysine glucosidase-like%2C transcript variant X2;protein-glucosylgalactosylhydroxylysine glucosidase-like%2C transcript variant X1
sfr-miR-274-5p,sfr-miR-10482-5p	111352766	negative elongation factor E%2C transcript variant X1;negative elongation factor E%2C transcript variant X2
sfr-miR-34-3p,sfr-miR-10487-3p,sfr-miR-10504-3p,novel_97,sfr-miR-10503-3p	111362129	uncharacterized LOC111362129
sfr-miR-10461b-3p,novel_134,sfr-miR-317-3p,sfr-miR-10455-3p,sfr-miR-932-3p,sfr-miR-2765-5p,sfr-miR-277-5p,novel_60,sfr-miR-34-5p,sfr-miR-10482-3p,sfr-miR-10467-3p,sfr-miR-210-3p,novel_131	111354088	RYamide receptor
novel_18,sfr-miR-10491-3p,sfr-miR-34-5p,sfr-miR-279a-3p,novel_30,sfr-miR-279b-3p,sfr-miR-274-5p,novel_101,sfr-miR-279c-3p,sfr-miR-932-5p,sfr-miR-317-5p,sfr-miR-10498-3p,sfr-miR-277-5p,novel_140	111354089	uncharacterized LOC111354089
novel_49	111354082	stress-activated protein kinase JNK%2C transcript variant X5;stress-activated protein kinase JNK%2C transcript variant X6;stress-activated protein kinase JNK%2C transcript variant X1;stress-activated protein kinase JNK%2C transcript variant X2;stress-activated protein kinase JNK%2C transcript variant X4;stress-activated protein kinase JNK%2C transcript variant X3;stress-activated protein kinase J…
novel_15,novel_109,sfr-miR-13a-5p,novel_49,novel_73	111354080	uncharacterized LOC111354080
novel_134,novel_30,sfr-miR-277-3p,sfr-miR-13a-5p,novel_6,novel_60,sfr-miR-281-3p,sfr-miR-210-3p	111354081	macoilin
novel_73,sfr-miR-10498-3p,sfr-miR-10-3p,novel_14,novel_136,novel_97,sfr-miR-10492a-3p	111354086	uncharacterized LOC111354086
novel_126,novel_76,sfr-miR-10499b-2-5p	111354087	bombyxin B-2-like
sfr-miR-10483-5p,sfr-miR-10482-3p	111354084	thrombin inhibitor rhodniin-like
novel_131,sfr-miR-10486-5p,novel_6,sfr-miR-277-5p,sfr-miR-7-5p,novel_67,sfr-miR-10504-3p	111354085	carboxylesterase 5A-like
sfr-miR-13b-5p,novel_111,sfr-miR-281-3p,sfr-miR-316-3p,novel_8,sfr-miR-92a-3p,novel_42,novel_107,sfr-miR-274-5p,sfr-miR-13a-5p	111351221	zinc finger protein 708-like
sfr-miR-10499b-5p,sfr-miR-10455-5p,novel_15,sfr-miR-2756-3p,sfr-miR-2755-5p,novel_69	111351220	uncharacterized LOC111351220
novel_101,sfr-miR-34-3p,sfr-miR-10480-5p,sfr-miR-10483-3p,novel_107	111351223	uncharacterized LOC111351223
sfr-miR-263b-5p,sfr-miR-10498-5p,novel_118,sfr-miR-274-3p,novel_6,novel_49	111351222	uncharacterized LOC111351222
novel_73,novel_131,novel_34,novel_118,novel_15,novel_75	111360009	dolichyl pyrophosphate Man9GlcNAc2 alpha-1%2C3-glucosyltransferase
sfr-miR-2b-3p,sfr-miR-6094-5p,sfr-miR-274-3p,sfr-miR-2c-3p,novel_107,sfr-miR-11-3p,sfr-miR-279c-3p,sfr-miR-13a-3p,sfr-miR-34-3p,sfr-miR-10483-2-3p,sfr-miR-13b-3p,sfr-miR-279b-3p	111351224	histone H1-like
novel_139,novel_91	111351227	uncharacterized LOC111351227
sfr-miR-375-3p	111351226	uncharacterized LOC111351226
sfr-miR-10492c-5p,novel_42,sfr-miR-92a-3p,sfr-miR-279a-3p,novel_8,novel_18,novel_136,sfr-miR-279c-3p,sfr-miR-279b-3p,novel_125,sfr-miR-2755-3p,novel_49,sfr-miR-6094-5p,sfr-miR-10461a-3p	111351229	coiled-coil domain-containing protein 186
novel_106,sfr-miR-10508a-2-3p,sfr-miR-2765-5p,novel_127,sfr-miR-10461b-3p,sfr-miR-10490-3p,novel_125,sfr-miR-11-5p,novel_71,sfr-miR-92a-3p,sfr-miR-10493-3p,novel_42	111360004	semaphorin-1A%2C transcript variant X6;semaphorin-1A%2C transcript variant X7;semaphorin-1A%2C transcript variant X1;semaphorin-1A%2C transcript variant X3;semaphorin-1A%2C transcript variant X2;semaphorin-1A%2C transcript variant X5;semaphorin-1A%2C transcript variant X8;semaphorin-1A%2C transcript variant X4
sfr-miR-263b-5p,sfr-miR-10461b-3p,novel_30,sfr-miR-277-3p,novel_8,novel_69,sfr-miR-281-3p,sfr-miR-34-5p	111360007	septin-1
sfr-miR-92a-3p,sfr-miR-10467-3p,novel_3,sfr-miR-2766-3p,novel_15,novel_93,sfr-miR-10485-3p,sfr-miR-10503-3p,sfr-miR-2756-3p,novel_111,sfr-miR-10461b-3p,novel_106,sfr-miR-14-3p,sfr-miR-10476-5p,sfr-miR-281-5p,sfr-miR-34-3p,novel_75,sfr-miR-2a-3p,novel_73,sfr-miR-10470-5p,sfr-miR-10498-3p,novel_14,sfr-miR-10455-3p	111360006	serine/threonine-protein phosphatase Pgam5%2C mitochondrial%2C transcript variant X2;serine/threonine-protein phosphatase Pgam5%2C mitochondrial%2C transcript variant X1;serine/threonine-protein phosphatase Pgam5%2C mitochondrial%2C transcript variant X4;serine/threonine-protein phosphatase Pgam5%2C mitochondrial%2C transcript variant X6;serine/threonine-protein phosphatase Pgam5%2C mitochondrial…
novel_109,sfr-miR-13a-5p,novel_131,sfr-miR-10486-5p,sfr-miR-316-3p,novel_106,sfr-miR-10492a-3p,novel_93	111360001	uncharacterized
novel_20,sfr-miR-13a-5p,sfr-miR-10455-5p,sfr-miR-2a-3p,novel_91,novel_113,sfr-miR-10486-5p	111360000	catenin alpha%2C transcript variant X2;catenin alpha%2C transcript variant X3;catenin alpha%2C transcript variant X1;catenin alpha%2C transcript variant X4;catenin alpha%2C transcript variant X5
novel_75,novel_136,sfr-miR-34-3p,sfr-miR-14-5p,novel_60,novel_69,novel_116,sfr-miR-10485-5p,sfr-miR-277-5p,novel_14,novel_12	111360003	AP-1 complex subunit beta-1%2C transcript variant X3;AP-1 complex subunit beta-1%2C transcript variant X1;AP-1 complex subunit beta-1%2C transcript variant X2
sfr-miR-7-5p,sfr-miR-6094-3p,novel_139,sfr-miR-316-3p,novel_96,sfr-miR-316-5p,novel_93,novel_36	111360002	ras-related protein Rab-35
sfr-miR-277-3p,novel_91,novel_8,sfr-miR-10482-3p,novel_96,sfr-miR-10482-5p,novel_34,sfr-miR-10480-3p,sfr-miR-317-3p	111349145	uncharacterized LOC111349145%2C transcript variant X1;uncharacterized LOC111349145%2C transcript variant X2
sfr-miR-13b-5p,novel_49,sfr-miR-10483-5p,sfr-miR-13a-5p,sfr-miR-34-3p	111349144	phospholipid phosphatase 3-like%2C transcript variant X1;phospholipid phosphatase 3-like%2C transcript variant X2
novel_6,novel_118,sfr-miR-10485-3p,sfr-miR-10499a-3p	111349147	charged multivesicular body protein 1b
sfr-miR-13b-3p,sfr-miR-2a-3p,sfr-miR-13a-3p,sfr-miR-11-3p,sfr-miR-2c-3p,novel_20,sfr-miR-274-3p,novel_14,sfr-miR-10498-3p,sfr-miR-2b-3p,novel_2	111355420	uncharacterized LOC111355420
sfr-miR-932-5p,novel_93,sfr-miR-279a-5p,novel_111	111349141	ruvB-like helicase 1
novel_111,sfr-miR-279a-5p,sfr-miR-932-5p,novel_93	111349140	ruvB-like helicase 1
sfr-miR-2b-3p,sfr-miR-263b-5p,sfr-miR-2c-3p,sfr-miR-11-3p,sfr-miR-316-3p,sfr-miR-13a-3p,novel_136,novel_43,novel_125,sfr-miR-13b-3p,sfr-miR-277-3p	111349143	protein suppressor of hairy wing-like%2C transcript variant X1;protein suppressor of hairy wing-like%2C transcript variant X2
novel_131,sfr-miR-10458-3p,sfr-miR-34-5p,sfr-miR-10486-5p,sfr-miR-10498-3p	111349142	uncharacterized LOC111349142%2C transcript variant X1;uncharacterized LOC111349142%2C transcript variant X3;uncharacterized LOC111349142%2C transcript variant X2
novel_93,sfr-miR-3286-5p,sfr-miR-10483-5p,novel_140,sfr-miR-2766-3p,sfr-miR-14-3p,novel_67	111355939	retinol dehydrogenase 11-like
sfr-miR-316-5p,novel_118,novel_36,sfr-miR-932-5p,sfr-miR-2b-3p,sfr-miR-13a-3p,sfr-miR-10480-5p,sfr-miR-13b-3p,sfr-miR-2c-3p,sfr-miR-10482-3p,sfr-miR-11-3p,sfr-miR-10502-5p	111364427	granzyme-like protein 1
sfr-miR-2755-5p,sfr-miR-10508a-2-3p,novel_140,sfr-miR-10492a-3p,sfr-miR-14-3p,novel_42,sfr-miR-92a-3p,novel_8,novel_101,sfr-miR-307-3p,sfr-miR-281-5p,sfr-miR-2766-3p,sfr-miR-10498-5p,novel_125	111355429	importin subunit alpha-7%2C transcript variant X1;importin subunit alpha-7%2C transcript variant X3;importin subunit alpha-7%2C transcript variant X2
sfr-miR-2755-5p,novel_36,novel_136,sfr-miR-316-5p,sfr-miR-10485-5p,sfr-miR-10480-3p	111355428	uncharacterized LOC111355428
sfr-miR-10458-3p,sfr-miR-10486-5p,novel_131,sfr-miR-14-3p,sfr-miR-2766-3p	111349149	spermine synthase-like
novel_97,sfr-miR-10485-5p,sfr-miR-317-3p,sfr-miR-263b-3p	111349148	akirin-like
sfr-miR-2755-3p,novel_1,sfr-miR-10-5p,sfr-miR-279c-5p,novel_105,novel_32,sfr-miR-277-3p	111347779	glycine-rich cell wall structural protein-like
sfr-miR-263b-5p,sfr-miR-10498-3p,novel_14,novel_106	111357681	kelch-like protein 5%2C transcript variant X1;kelch-like protein 5%2C transcript variant X2
sfr-miR-10487-3p,sfr-miR-10483-5p,novel_26,novel_43,sfr-miR-279c-5p,novel_71,sfr-miR-2766-5p,sfr-miR-34-5p,sfr-miR-10482-3p	111357680	uncharacterized LOC111357680%2C transcript variant X2;uncharacterized LOC111357680%2C transcript variant X1
sfr-miR-10493-3p,novel_80,novel_3,novel_106,novel_109,sfr-miR-2766-3p	111357683	T-complex protein 1 subunit theta
sfr-miR-279a-5p,sfr-miR-316-3p,novel_26,novel_36,sfr-miR-316-5p,sfr-miR-11-5p,sfr-miR-10498-3p	111357682	peroxisomal N(1)-acetyl-spermine/spermidine oxidase
sfr-miR-277-3p,novel_30,sfr-miR-263b-5p,sfr-miR-34-3p,sfr-miR-2766-3p,sfr-miR-13b-5p	111357685	cubilin
novel_34,sfr-miR-274-3p,sfr-miR-279b-3p,sfr-miR-279c-3p,novel_18,novel_1,sfr-miR-92a-3p,sfr-miR-279a-3p	111357684	protein CREBRF homolog
sfr-miR-13a-5p,sfr-miR-277-3p	111357687	baculoviral IAP repeat-containing protein 3%2C transcript variant X1;baculoviral IAP repeat-containing protein 3%2C transcript variant X2;baculoviral IAP repeat-containing protein 3%2C transcript variant X3
sfr-miR-316-5p,sfr-miR-932-3p,sfr-miR-10504-5p,sfr-miR-375-5p,novel_36,sfr-miR-307-3p,sfr-miR-277-3p,sfr-miR-3286-3p,sfr-miR-210-3p,sfr-miR-10459-5p,novel_91,novel_134,novel_15,sfr-miR-263b-3p,novel_69,novel_8	111357686	D-beta-hydroxybutyrate dehydrogenase%2C mitochondrial%2C transcript variant X1;D-beta-hydroxybutyrate dehydrogenase%2C mitochondrial%2C transcript variant X2;D-beta-hydroxybutyrate dehydrogenase%2C mitochondrial%2C transcript variant X3
novel_15,novel_76,novel_139,sfr-miR-281-3p	111357689	8-oxo-dGDP phosphatase NUDT18-like
sfr-miR-6094-3p,novel_125,sfr-miR-263b-3p,novel_91,sfr-miR-281-3p,sfr-miR-10458-3p,sfr-miR-10499a-3p,novel_106,sfr-miR-10498-3p,sfr-miR-2765-5p,sfr-miR-10460-5p	111357688	phospholipase A1-like
novel_109,sfr-miR-279c-5p,novel_6,sfr-miR-274-5p,sfr-miR-10499a-3p,novel_113,sfr-miR-10480-3p,sfr-miR-2755-5p,sfr-miR-317-3p	111362855	UPF0183 protein CG7083%2C transcript variant X1;UPF0183 protein CG7083%2C transcript variant X2
sfr-miR-2766-3p,sfr-miR-11-5p,sfr-miR-14-3p,sfr-miR-2766-5p,sfr-miR-2755-5p	111354330	uncharacterized LOC111354330
novel_136,novel_109,novel_60,sfr-miR-2765-5p,novel_67,novel_73,sfr-miR-10461b-3p,novel_127,novel_111	111354331	alpha-N-acetylglucosaminidase-like
novel_60,sfr-miR-11-5p,novel_136,novel_73,sfr-miR-10461b-3p,novel_111,sfr-miR-2765-5p,novel_67	111354332	proteasome subunit alpha type-1
novel_113,sfr-miR-932-5p,novel_67,novel_109	111354333	SWI/SNF-related matrix-associated actin-dependent regulator of chromatin subfamily E member 1-like%2C transcript variant X4;SWI/SNF-related matrix-associated actin-dependent regulator of chromatin subfamily E member 1-like%2C transcript variant X3;SWI/SNF-related matrix-associated actin-dependent regulator of chromatin subfamily E member 1-like%2C transcript variant X1;SWI/SNF-related matrix-asso…
sfr-miR-2765-5p,sfr-miR-10464-5p,sfr-miR-10460-5p,novel_134,sfr-miR-279b-3p,novel_6,sfr-miR-279c-3p,novel_18,novel_91,novel_60,sfr-miR-210-3p,sfr-miR-279a-3p	111354334	kinesin-like protein Klp68D%2C transcript variant X2;kinesin-like protein Klp68D%2C transcript variant X1
sfr-miR-13b-5p	111354335	uncharacterized LOC111354335
novel_6,novel_1,sfr-miR-34-5p,sfr-miR-10480-3p,sfr-miR-279b-5p,sfr-miR-263b-5p,sfr-miR-307-5p,novel_26	111354336	U7 snRNA-associated Sm-like protein LSm11
sfr-miR-34-5p,sfr-miR-11-5p,sfr-miR-13a-5p,sfr-miR-3286-5p,sfr-miR-10485-5p,novel_34	111354338	histone acetyltransferase KAT2A
novel_6,novel_76	111348437	uncharacterized LOC111348437
novel_93,sfr-miR-10485-5p,sfr-miR-10480-3p,sfr-miR-13a-5p,novel_15	111348434	juvenile hormone acid O-methyltransferase-like
novel_140,sfr-miR-317-3p,novel_26,novel_113	111348435	delta(24)-sterol reductase-like
sfr-miR-10459-5p,sfr-miR-10502-5p,novel_75	111359939	segmentation protein cap'n'collar-like%2C transcript variant X6;segmentation protein cap'n'collar-like%2C transcript variant X7;segmentation protein cap'n'collar-like%2C transcript variant X4;segmentation protein cap'n'collar-like%2C transcript variant X3;segmentation protein cap'n'collar-like%2C transcript variant X2;segmentation protein cap'n'collar-like%2C transcript variant X1;segmentation pr…
sfr-miR-10486-5p,novel_15,sfr-miR-13a-5p,sfr-miR-10499b-5p,sfr-miR-10499b-2-5p,novel_49,novel_93,sfr-miR-10485-5p	111348433	juvenile hormone acid O-methyltransferase-like
novel_131,sfr-miR-279a-5p,sfr-miR-10482-3p,novel_140,novel_15	111348430	arrestin domain-containing protein 2-like
novel_93,sfr-miR-274-5p,novel_34,novel_20,sfr-miR-277-5p	111348431	histidine-rich glycoprotein-like
novel_15,novel_106,sfr-miR-7-5p,novel_8	111359847	voltage-dependent T-type calcium channel subunit alpha-1G-like
sfr-miR-10480-3p,sfr-miR-3286-5p,novel_108,sfr-miR-13a-5p,sfr-miR-7-5p,sfr-miR-274-5p,novel_15,novel_131	111362578	phosphomannomutase 2
novel_109,sfr-miR-274-3p,sfr-miR-10498-3p,sfr-miR-274-5p,sfr-miR-307-5p	111362859	cell wall adhesin EAP1-like
sfr-miR-210-3p,sfr-miR-10458-3p,novel_109,sfr-miR-3286-3p,sfr-miR-932-5p,novel_134,sfr-miR-2755-5p,sfr-miR-10498-3p	111355687	uncharacterized LOC111355687
sfr-miR-10502-5p,sfr-miR-10458-3p,sfr-miR-10483-5p	111352949	uncharacterized LOC111352949
sfr-miR-307-3p,sfr-miR-279a-5p,sfr-miR-281-3p	111355685	aquaporin-4-like%2C transcript variant X1;aquaporin-4-like%2C transcript variant X2
sfr-miR-10499b-2-5p,novel_36,sfr-miR-277-3p,sfr-miR-11-5p,sfr-miR-316-5p	111355684	uncharacterized LOC111355684
novel_118,sfr-miR-10504-5p,sfr-miR-7-3p,sfr-miR-10508a-2-3p,sfr-miR-3286-5p,sfr-miR-316-5p,novel_36	111355683	uncharacterized LOC111355683
sfr-miR-13b-5p,sfr-miR-375-5p,sfr-miR-277-5p,sfr-miR-3286-5p,sfr-miR-10491-3p,sfr-miR-10476-5p,sfr-miR-210-3p,novel_111,sfr-miR-10461b-3p,novel_78,novel_93,novel_134,novel_97,novel_140,novel_80,sfr-miR-10486-5p,sfr-miR-10492c-5p	111355682	uncharacterized LOC111355682%2C transcript variant X1;uncharacterized LOC111355682%2C transcript variant X2;uncharacterized LOC111355682%2C transcript variant X3
sfr-miR-274-5p,sfr-miR-10455-5p	111355681	uncharacterized LOC111355681
novel_93,novel_34,sfr-miR-932-3p,novel_15,sfr-miR-279b-5p,sfr-miR-281-5p	111355680	uncharacterized LOC111355680%2C transcript variant X12;uncharacterized LOC111355680%2C transcript variant X5;uncharacterized LOC111355680%2C transcript variant X3;uncharacterized LOC111355680%2C transcript variant X2;uncharacterized LOC111355680%2C transcript variant X1;uncharacterized LOC111355680%2C transcript variant X10;uncharacterized LOC111355680%2C transcript variant X6;uncharacterized LOC…
sfr-miR-274-5p,novel_43,sfr-miR-3286-5p,sfr-miR-10486-5p,sfr-miR-10476-5p,novel_111,novel_49	111352239	zinc finger protein 629
sfr-miR-13b-5p,novel_49,sfr-miR-10498-3p	111355689	uncharacterized LOC111355689
sfr-miR-2a-3p,sfr-miR-210-3p,novel_107,novel_1,sfr-miR-2766-5p,novel_134,novel_26	111355688	uncharacterized LOC111355688
sfr-miR-932-5p,novel_140,novel_20,novel_34	111359846	transmembrane protein 70 homolog%2C mitochondrial
sfr-miR-34-3p,sfr-miR-2765-5p,novel_106,sfr-miR-2756-3p	111352093	glutamate receptor ionotropic%2C delta-2
novel_93,sfr-miR-10485-5p,sfr-miR-3286-5p,novel_106,sfr-miR-10464-5p,sfr-miR-274-3p,sfr-miR-10498-3p,sfr-miR-10504-5p,sfr-miR-316-3p,sfr-miR-281-3p,sfr-miR-10476-5p,novel_109	111359558	uncharacterized LOC111359558
sfr-miR-2b-3p,sfr-miR-307-5p,sfr-miR-10461a-3p,sfr-miR-10480-3p,sfr-miR-2c-3p,sfr-miR-11-3p,sfr-miR-13a-3p,novel_6,sfr-miR-13b-3p,sfr-miR-6094-3p	111362731	uncharacterized LOC111362731%2C transcript variant X2;uncharacterized LOC111362731%2C transcript variant X3;uncharacterized LOC111362731%2C transcript variant X1
novel_106,sfr-miR-10455-3p,sfr-miR-10492a-3p,sfr-miR-2b-3p,sfr-miR-13b-5p,sfr-miR-13a-3p,novel_6,novel_125,sfr-miR-3286-3p,sfr-miR-13b-3p,sfr-miR-2c-3p,sfr-miR-263b-3p,novel_1,sfr-miR-11-3p	111363703	transmembrane protein 41 homolog%2C transcript variant X2;transmembrane protein 41 homolog%2C transcript variant X4;transmembrane protein 41 homolog%2C transcript variant X6;transmembrane protein 41 homolog%2C transcript variant X1;transmembrane protein 41 homolog%2C transcript variant X3;transmembrane protein 41 homolog%2C transcript variant X5
sfr-miR-10503-3p,sfr-miR-10459-5p,novel_76,novel_93,sfr-miR-13b-5p,novel_101,novel_22	111362733	plasma kallikrein-like
sfr-miR-316-3p,sfr-miR-10460-5p,novel_34	111363702	uncharacterized LOC111363702
sfr-miR-2766-5p,sfr-miR-10504-3p,sfr-miR-279c-5p,sfr-miR-13a-5p,novel_140	111362220	uncharacterized LOC111362220
novel_15,sfr-miR-7-3p,sfr-miR-10483-5p,sfr-miR-10498-3p,sfr-miR-279c-5p,novel_1	111363701	uncharacterized oxidoreductase MexAM1_META1p0182-like
novel_106	111364106	uncharacterized transporter HI_0895-like
sfr-miR-10482-5p,novel_26,sfr-miR-10480-3p,sfr-miR-281-5p,sfr-miR-263b-5p	111352233	Golgi apparatus protein 1%2C transcript variant X2;Golgi apparatus protein 1%2C transcript variant X1
sfr-miR-7-3p,sfr-miR-10504-5p	111363700	uncharacterized LOC111363700
sfr-miR-10499a-3p,novel_107,sfr-miR-263b-5p,sfr-miR-10492a-3p,sfr-miR-307-3p	111352940	uncharacterized LOC111352940%2C transcript variant X1;uncharacterized LOC111352940%2C transcript variant X4;uncharacterized LOC111352940%2C transcript variant X3;uncharacterized LOC111352940%2C transcript variant X2
sfr-miR-279b-3p,sfr-miR-13b-3p,sfr-miR-2766-3p,sfr-miR-13a-3p,sfr-miR-11-5p,sfr-miR-279c-3p,novel_18,sfr-miR-11-3p,novel_131,sfr-miR-279a-3p,sfr-miR-2c-3p,sfr-miR-2766-5p,sfr-miR-14-3p,sfr-miR-10508a-2-3p,sfr-miR-2b-3p	111363707	methyltransferase-like 26
novel_106,sfr-miR-13b-5p	111352943	uncharacterized LOC111352943
sfr-miR-2c-3p,novel_131,sfr-miR-11-3p,sfr-miR-10499a-3p,sfr-miR-10482-3p,sfr-miR-13a-3p,sfr-miR-13b-3p,sfr-miR-2b-3p,novel_36,sfr-miR-307-5p,sfr-miR-13b-5p,sfr-miR-316-5p,sfr-miR-10480-3p	111363706	protein ALP1-like
novel_126,sfr-miR-317-3p,sfr-miR-307-5p,sfr-miR-932-3p,novel_15	111356790	kynurenine formamidase%2C transcript variant X2;kynurenine formamidase%2C transcript variant X1
sfr-miR-279c-3p,sfr-miR-10490-3p,sfr-miR-10455-5p,sfr-miR-279b-3p,novel_1,sfr-miR-279a-3p,sfr-miR-316-3p,novel_18,novel_140,sfr-miR-10480-3p,novel_97,sfr-miR-307-5p	111356791	xanthine dehydrogenase-like
novel_30,sfr-miR-10482-5p,sfr-miR-10492c-5p,novel_60,sfr-miR-34-5p,sfr-miR-10476-5p,novel_140,sfr-miR-10460-5p,novel_78,sfr-miR-6094-5p	111356792	uncharacterized LOC111356792
novel_22,novel_20,novel_78,novel_6,novel_60,sfr-miR-10499a-3p,sfr-miR-10476-5p,novel_139	111352942	uncharacterized LOC111352942
sfr-miR-10461a-3p,novel_93,sfr-miR-10498-5p,novel_15,sfr-miR-279c-5p,novel_6,sfr-miR-10499a-3p,sfr-miR-34-5p	111351576	mitochondrial ubiquitin ligase activator of nfkb 1-A
sfr-miR-10460-5p	111356795	uncharacterized LOC111356795
sfr-miR-10492a-3p,novel_14,sfr-miR-317-5p,sfr-miR-10480-3p,novel_75,sfr-miR-13a-5p,sfr-miR-307-3p,novel_136,novel_96,sfr-miR-10467-3p	111356796	chymotrypsin-1-like
sfr-miR-2766-3p,sfr-miR-317-5p,sfr-miR-10504-3p,sfr-miR-14-3p,sfr-miR-6094-3p,novel_113	111356797	chymotrypsin-2-like
novel_80,sfr-miR-932-5p,sfr-miR-34-5p	111356798	chymotrypsin-2-like
sfr-miR-11-5p,novel_136,sfr-miR-274-5p,sfr-miR-10455-5p,novel_76,novel_111,sfr-miR-281-3p	111352945	uncharacterized LOC111352945
sfr-miR-263b-3p	111363704	putative metal chaperone YciC
novel_91,sfr-miR-375-3p,novel_131,sfr-miR-2756-3p	111352944	uncharacterized LOC111352944
sfr-miR-13a-3p,novel_30,sfr-miR-13b-3p,novel_15,sfr-miR-10490-3p,sfr-miR-2c-3p,sfr-miR-11-3p,novel_34,sfr-miR-2b-3p	111362533	piggyBac transposable element-derived protein 4-like
sfr-miR-10490-3p,novel_101,sfr-miR-13b-5p	111359126	dynein regulatory complex subunit 3-like%2C transcript variant X2;dynein regulatory complex subunit 3-like%2C transcript variant X1
sfr-miR-11-5p,novel_6,novel_97,sfr-miR-10492a-3p,sfr-miR-10460-5p,novel_127,sfr-miR-10458-3p	111361718	aryl-phospho-beta-D-glucosidase BglH-like
sfr-miR-2766-3p,sfr-miR-10480-5p,sfr-miR-7-3p,novel_15,sfr-miR-10490-3p	111361719	mannose-6-phosphate isomerase-like
sfr-miR-11-3p,sfr-miR-2b-3p,sfr-miR-2c-3p,sfr-miR-274-3p,sfr-miR-13a-3p,novel_71	111364948	facilitated trehalose transporter Tret1
novel_15,novel_34,sfr-miR-307-5p,sfr-miR-10461b-3p,sfr-miR-10491-3p,novel_107	111364949	tripartite motif-containing protein 2-like
sfr-miR-307-5p,novel_36,sfr-miR-316-5p,novel_22,sfr-miR-10480-5p,sfr-miR-317-5p	111359127	enoyl-CoA delta isomerase 1%2C mitochondrial-like
sfr-miR-2756-3p,novel_131,sfr-miR-10458-3p,novel_111,sfr-miR-2756-5p,novel_15	111364944	uncharacterized LOC111364944%2C transcript variant X2;uncharacterized LOC111364944%2C transcript variant X1;uncharacterized LOC111364944%2C transcript variant X3
sfr-miR-10480-3p,sfr-miR-932-5p,sfr-miR-10482-3p	111364945	protein real-time
novel_106,sfr-miR-274-5p,sfr-miR-317-3p,sfr-miR-92a-3p,novel_93,novel_42,sfr-miR-10499a-3p	111364946	putative polypeptide N-acetylgalactosaminyltransferase 9%2C transcript variant X5;putative polypeptide N-acetylgalactosaminyltransferase 9%2C transcript variant X4;putative polypeptide N-acetylgalactosaminyltransferase 9%2C transcript variant X1;putative polypeptide N-acetylgalactosaminyltransferase 9%2C transcript variant X2;putative polypeptide N-acetylgalactosaminyltransferase 9%2C transcript …
sfr-miR-10485-3p,sfr-miR-2b-3p,novel_78,novel_12,sfr-miR-277-5p,sfr-miR-10492a-3p,sfr-miR-2c-3p,sfr-miR-11-3p,sfr-miR-14-5p,sfr-miR-13a-3p,sfr-miR-274-5p,sfr-miR-10504-3p	111364947	angiogenic factor with G patch and FHA domains 1-like%2C transcript variant X2;angiogenic factor with G patch and FHA domains 1-like%2C transcript variant X1;angiogenic factor with G patch and FHA domains 1-like%2C transcript variant X3
novel_30,sfr-miR-10483-2-3p,sfr-miR-7-5p,novel_126,sfr-miR-10493-3p	111364940	calphotin-like
sfr-miR-10504-3p,sfr-miR-3286-3p,sfr-miR-10459-5p	111364941	clustered mitochondria protein homolog%2C transcript variant X2;clustered mitochondria protein homolog%2C transcript variant X4;clustered mitochondria protein homolog%2C transcript variant X3;clustered mitochondria protein homolog%2C transcript variant X1
novel_36,novel_107,sfr-miR-375-3p,sfr-miR-10491-3p,sfr-miR-316-5p,sfr-miR-10485-5p,sfr-miR-10504-3p	111364942	AP-2 complex subunit alpha-like
novel_15,sfr-miR-3286-3p,novel_32,novel_43,novel_105,sfr-miR-10480-5p,sfr-miR-10-5p,novel_1,novel_76,novel_139,sfr-miR-210-3p,sfr-miR-274-3p,sfr-miR-10508a-2-3p,novel_134,sfr-miR-2755-3p	111364943	ubiquitin carboxyl-terminal hydrolase calypso
novel_6,sfr-miR-11-5p,sfr-miR-279b-5p,sfr-miR-2756-5p	111361842	protein atonal-like
novel_6,novel_76,novel_2,novel_127	111361843	uncharacterized LOC111361843
novel_2,sfr-miR-10492a-3p,novel_131,novel_76,novel_8,sfr-miR-281-3p,sfr-miR-10498-5p,novel_30	111361840	synaptic vesicle glycoprotein 2B-like
novel_2,sfr-miR-10503-3p,novel_111,sfr-miR-10482-3p,sfr-miR-7-3p	111359125	uncharacterized LOC111359125
novel_32,novel_6,sfr-miR-316-5p,novel_105,sfr-miR-10-5p,sfr-miR-2755-3p,novel_36	111361846	uncharacterized LOC111361846
novel_8,novel_91,novel_93	111360898	homeobox protein caupolican%2C transcript variant X1;homeobox protein caupolican%2C transcript variant X2
sfr-miR-3286-5p,sfr-miR-10480-3p,sfr-miR-10-3p,novel_109,sfr-miR-13a-5p,novel_15,novel_107,novel_69	111361844	uncharacterized LOC111361844
novel_2,sfr-miR-274-3p,sfr-miR-10498-3p,novel_80	111361845	uncharacterized LOC111361845
sfr-miR-92a-3p,novel_42,sfr-miR-10482-3p,novel_26,novel_8	111354165	zinc finger protein 271-like%2C transcript variant X14;zinc finger protein 271-like%2C transcript variant X1;zinc finger protein 271-like%2C transcript variant X8;zinc finger protein 271-like%2C transcript variant X9;zinc finger protein 271-like%2C transcript variant X17;zinc finger protein 271-like%2C transcript variant X7;zinc finger protein 271-like%2C transcript variant X6;zinc finger protein…
novel_15,sfr-miR-2a-3p,sfr-miR-10485-5p,sfr-miR-11-5p,novel_111,sfr-miR-10482-5p	111361848	uncharacterized LOC111361848
sfr-miR-375-3p,novel_111,novel_118,sfr-miR-7-3p,sfr-miR-10498-3p,sfr-miR-10459-5p,novel_107,novel_131,sfr-miR-307-3p,sfr-miR-13a-5p	111360899	uncharacterized LOC111360899
sfr-miR-10476-5p,novel_49	111359123	pupal cuticle protein C1B-like
sfr-miR-274-3p,sfr-miR-10504-3p,sfr-miR-10492a-3p,sfr-miR-10467-3p,sfr-miR-10460-5p,sfr-miR-10502-5p	111363620	sensor protein GacS-like
sfr-miR-10486-5p,sfr-miR-10483-2-3p,novel_14	111360896	uncharacterized LOC111360896
sfr-miR-2766-3p,novel_30,sfr-miR-10459-5p,sfr-miR-210-3p,novel_91,sfr-miR-316-3p,sfr-miR-2765-5p,sfr-miR-14-3p,novel_134,sfr-miR-10485-3p	111363622	UDP-glucuronosyltransferase 1-5-like
novel_3,sfr-miR-34-3p,sfr-miR-13a-5p,sfr-miR-277-3p,novel_113,sfr-miR-10483-5p,sfr-miR-10492a-3p,novel_26	111363623	phosphoenolpyruvate carboxykinase (ATP)-like
novel_26,novel_49	111363624	fructose-1%2C6-bisphosphatase class 1-like
sfr-miR-2756-5p,sfr-miR-2c-3p,sfr-miR-2766-3p,sfr-miR-2b-3p,novel_134,sfr-miR-2756-3p,sfr-miR-7-3p,sfr-miR-14-3p,sfr-miR-10483-5p,novel_106,sfr-miR-279b-5p,novel_91,sfr-miR-210-3p,sfr-miR-13b-3p,sfr-miR-10499b-5p,sfr-miR-307-3p,sfr-miR-11-3p,novel_139,novel_15,sfr-miR-13a-3p,novel_111,sfr-miR-10485-3p,novel_78,novel_97,novel_118,novel_80,sfr-miR-2765-5p,sfr-miR-34-5p,sfr-miR-274-5p,novel_75,sfr-m…	111359120	longitudinals lacking protein%2C isoforms A/B/D/L-like%2C transcript variant X6;longitudinals lacking protein%2C isoforms A/B/D/L-like%2C transcript variant X7;longitudinals lacking protein%2C isoforms A/B/D/L-like%2C transcript variant X5;longitudinals lacking protein%2C isoforms A/B/D/L-like%2C transcript variant X1;longitudinals lacking protein%2C isoforms A/B/D/L-like%2C transcript variant X2…
sfr-miR-10499b-5p,sfr-miR-10480-3p,novel_22,sfr-miR-13a-5p,sfr-miR-10458-3p,sfr-miR-10482-3p,sfr-miR-10499b-2-5p	111363626	uncharacterized peptidase YuxL-like
sfr-miR-10498-3p,novel_116,sfr-miR-277-3p,novel_125	111356089	lachesin-like%2C transcript variant X2;lachesin-like%2C transcript variant X1
sfr-miR-10504-3p,novel_30,sfr-miR-10498-3p,sfr-miR-10482-3p,novel_73	111363628	extracellular exo-alpha-(1->5)-L-arabinofuranosidase ArbA-like
sfr-miR-281-3p,novel_91,sfr-miR-10482-3p,sfr-miR-307-3p,sfr-miR-10-3p,sfr-miR-10460-5p,novel_36,sfr-miR-13b-5p,novel_26,novel_20,sfr-miR-7-3p	111363629	probable retaining alpha-galactosidase
sfr-miR-10460-5p,sfr-miR-10458-3p,novel_26,novel_15,sfr-miR-10455-5p,novel_30	111354166	protein canopy 4
sfr-miR-10503-3p,novel_43,novel_116,sfr-miR-932-3p	111360894	NADH-ubiquinone oxidoreductase subunit 8-like
novel_1,sfr-miR-210-3p,sfr-miR-3286-3p,novel_43,novel_6,sfr-miR-307-3p,novel_134,sfr-miR-10455-3p,novel_118,sfr-miR-274-3p	111351570	nitric oxide synthase-like protein%2C transcript variant X1;nitric oxide synthase-like protein%2C transcript variant X2
sfr-miR-317-5p,sfr-miR-277-5p,novel_138,sfr-miR-10483-3p,novel_134,novel_111,novel_125,novel_15,sfr-miR-3286-3p,sfr-miR-10492c-5p,sfr-miR-210-3p	111356247	uncharacterized LOC111356247
novel_126,sfr-miR-34-3p,sfr-miR-10498-3p,sfr-miR-10490-3p	111356244	lachesin-like
novel_111,novel_127,novel_93,novel_80,sfr-miR-10483-5p,sfr-miR-10458-3p,sfr-miR-307-3p,sfr-miR-279c-5p	111356245	uncharacterized LOC111356245
sfr-miR-10455-3p,sfr-miR-932-3p,sfr-miR-2765-5p,sfr-miR-281-3p,sfr-miR-10470-5p,novel_131	111356242	homeobox protein Hox-B4
novel_75,novel_125,novel_43,sfr-miR-10498-3p,sfr-miR-2765-5p,sfr-miR-10486-5p,novel_131	111356243	vacuolar protein sorting-associated protein 72 homolog%2C transcript variant X2;vacuolar protein sorting-associated protein 72 homolog%2C transcript variant X1
novel_78,sfr-miR-10492c-5p,sfr-miR-316-3p,novel_43	111356240	SAGA-associated factor 29
sfr-miR-10504-3p,sfr-miR-277-3p,sfr-miR-10508a-2-3p,sfr-miR-10499a-3p	111356241	cholinesterase 1-like
novel_15,sfr-miR-10458-3p,sfr-miR-375-3p	111356227	histidine-rich glycoprotein-like
sfr-miR-34-3p,novel_30,sfr-miR-10486-5p,sfr-miR-279a-5p	111358435	uncharacterized protein C6orf106 homolog
sfr-miR-3286-5p,sfr-miR-34-5p,sfr-miR-10482-5p	111356248	translation initiation factor eIF-2B subunit alpha
sfr-miR-279a-3p,novel_69,novel_18,sfr-miR-10482-3p,sfr-miR-279c-3p,sfr-miR-7-5p,sfr-miR-279b-3p,sfr-miR-10503-3p,sfr-miR-10499b-2-5p,sfr-miR-10480-3p	111356249	uncharacterized protein CG16817-like
sfr-miR-316-3p,sfr-miR-10499b-5p	111358434	thymidylate synthase
sfr-miR-2c-3p,sfr-miR-11-3p,novel_8,sfr-miR-13a-3p,sfr-miR-13b-3p,novel_78,sfr-miR-2b-3p,sfr-miR-307-5p,sfr-miR-13b-5p,sfr-miR-10498-3p	111358433	uncharacterized LOC111358433
sfr-miR-13b-5p,sfr-miR-2755-3p,sfr-miR-274-3p,sfr-miR-10508a-2-3p,sfr-miR-10-5p,novel_32,sfr-miR-281-5p,novel_105,novel_6	111358432	dehydrodolichyl diphosphate synthase complex subunit DHDDS
sfr-miR-317-5p,sfr-miR-281-5p,sfr-miR-375-3p,sfr-miR-34-5p	111357285	uncharacterized LOC111357285
sfr-miR-10459-5p,novel_36,novel_96,sfr-miR-316-5p,sfr-miR-274-3p,sfr-miR-932-3p,novel_30	111353968	uncharacterized LOC111353968
sfr-miR-2756-5p,sfr-miR-10504-3p,sfr-miR-2766-3p,novel_36,sfr-miR-14-3p,sfr-miR-10492a-3p,novel_97,sfr-miR-316-5p,novel_140	111353969	meiotic nuclear division protein 1 homolog
sfr-miR-10504-5p,sfr-miR-2a-3p,sfr-miR-277-5p,sfr-miR-34-3p,novel_26,novel_134,sfr-miR-210-3p	111357284	rho-related BTB domain-containing protein 1
sfr-miR-316-5p,sfr-miR-263b-5p,novel_73,sfr-miR-279c-3p,sfr-miR-279c-5p,sfr-miR-11-5p,sfr-miR-274-5p,sfr-miR-279b-3p,sfr-miR-263b-3p,sfr-miR-279a-3p,novel_76,novel_91,novel_96,novel_18	111353964	EF-hand domain-containing protein D2 homolog
sfr-miR-10498-3p,sfr-miR-10480-3p,sfr-miR-2755-5p,novel_127	111353965	uncharacterized LOC111353965
novel_131,sfr-miR-307-5p,sfr-miR-10502-5p,sfr-miR-10461b-3p,novel_15,novel_67	111353966	cytochrome P450 6B5-like
novel_6,sfr-miR-279c-3p,novel_108,sfr-miR-277-3p,sfr-miR-316-5p,sfr-miR-10460-5p,novel_36,sfr-miR-2766-3p,novel_15,sfr-miR-279b-3p,sfr-miR-279a-3p,novel_107,sfr-miR-281-3p,sfr-miR-2756-5p,sfr-miR-10499a-3p,novel_113,novel_18,sfr-miR-10483-5p,sfr-miR-14-3p,novel_26,novel_111	111353967	uncharacterized LOC111353967%2C transcript variant X3;uncharacterized LOC111353967%2C transcript variant X2;uncharacterized LOC111353967%2C transcript variant X1
sfr-miR-10455-5p,sfr-miR-34-5p,sfr-miR-307-5p	111353960	zinc finger CCCH domain-containing protein 13-like
sfr-miR-277-3p,novel_125,sfr-miR-92a-3p,novel_1,novel_42,sfr-miR-316-3p	111353961	pickpocket protein 28%2C transcript variant X4;pickpocket protein 28%2C transcript variant X3;pickpocket protein 28%2C transcript variant X2;pickpocket protein 28%2C transcript variant X1;pickpocket protein 28%2C transcript variant X5
sfr-miR-274-3p,sfr-miR-277-5p,novel_140,novel_93,sfr-miR-2b-3p,sfr-miR-2a-3p,sfr-miR-274-5p,sfr-miR-13b-3p,sfr-miR-11-5p,sfr-miR-13a-3p,sfr-miR-11-3p,sfr-miR-2c-3p	111353962	inhibitor of growth protein 3
sfr-miR-2766-5p,novel_111,sfr-miR-10499a-3p,sfr-miR-281-3p,sfr-miR-316-3p,sfr-miR-10480-5p,novel_43	111353963	calcyclin-binding protein
sfr-miR-10492a-3p,sfr-miR-10483-5p,sfr-miR-375-3p,sfr-miR-10503-3p,novel_30,sfr-miR-10498-5p,novel_91,novel_131	111356303	uncharacterized LOC111356303
sfr-miR-10458-3p,sfr-miR-10502-5p,novel_112,novel_107,sfr-miR-6094-3p,sfr-miR-274-5p,sfr-miR-10461b-3p,sfr-miR-13b-5p,sfr-miR-10460-5p,sfr-miR-10485-3p,sfr-miR-10492a-3p,sfr-miR-10485-5p,sfr-miR-10483-5p,novel_14	111360720	gametocyte-specific factor 1-like%2C transcript variant X1;gametocyte-specific factor 1-like%2C transcript variant X2;gametocyte-specific factor 1-like%2C transcript variant X3
sfr-miR-10503-3p,novel_20,sfr-miR-7-5p	111356300	protein SMG8
novel_101,novel_2	111356307	homeobox protein Hox-A3-like
novel_69,novel_91,sfr-miR-210-3p,sfr-miR-2766-5p,novel_1,novel_101,sfr-miR-2766-3p,novel_111,novel_134,sfr-miR-10487-3p,novel_20,novel_138,novel_106	111356306	glutamate--cysteine ligase catalytic subunit%2C transcript variant X1;glutamate--cysteine ligase catalytic subunit%2C transcript variant X2;glutamate--cysteine ligase catalytic subunit%2C transcript variant X3;glutamate--cysteine ligase catalytic subunit%2C transcript variant X4;glutamate--cysteine ligase catalytic subunit%2C transcript variant X6;glutamate--cysteine ligase catalytic subunit%2C t…
novel_36,novel_101,sfr-miR-277-5p,sfr-miR-316-5p,sfr-miR-263b-5p,novel_15	111356305	homeobox protein Hox-A4-like
sfr-miR-3286-3p,sfr-miR-11-5p,sfr-miR-13a-5p,novel_91,sfr-miR-210-3p,novel_118,novel_138,novel_134	111356304	uncharacterized LOC111356304
sfr-miR-10483-3p,novel_140,sfr-miR-10482-3p,novel_8,novel_91,sfr-miR-281-3p,sfr-miR-10504-3p,novel_15,novel_6	111356309	homeobox protein Hox-A3-like
sfr-miR-13b-5p,novel_101,sfr-miR-263b-5p	111356308	homeobox protein Hox-A3-like
novel_42,sfr-miR-92a-3p,sfr-miR-932-5p,sfr-miR-10490-3p,sfr-miR-10480-5p,novel_80	111363960	3-deoxy-manno-octulosonate cytidylyltransferase-like
sfr-miR-10486-5p,novel_118,sfr-miR-274-5p,sfr-miR-279c-5p,sfr-miR-10464-5p	111360722	sterol regulatory element-binding protein cleavage-activating protein
novel_126,sfr-miR-210-3p,novel_134,sfr-miR-10502-5p	111362529	solute carrier family 2%2C facilitated glucose transporter member 1-like
sfr-miR-307-3p,sfr-miR-2a-3p,sfr-miR-10458-3p,sfr-miR-316-3p,sfr-miR-3286-5p,sfr-miR-2765-5p,novel_34,sfr-miR-10461b-3p	111360723	acetyl-coenzyme A synthetase
novel_76,sfr-miR-274-5p	111355974	uncharacterized LOC111355974
novel_134,sfr-miR-375-3p,novel_118,novel_76,sfr-miR-2766-5p,sfr-miR-210-3p,sfr-miR-11-5p,sfr-miR-3286-3p	111362399	uncharacterized LOC111362399
sfr-miR-13b-5p,sfr-miR-263b-5p,novel_30,novel_116,sfr-miR-7-5p,novel_108,novel_101	111362398	membrane alanyl aminopeptidase-like
novel_80,novel_43,novel_75,novel_97,novel_76,novel_107,sfr-miR-10461b-3p	111362397	membrane alanyl aminopeptidase-like
sfr-miR-2766-3p,novel_109,novel_126,sfr-miR-10485-5p,sfr-miR-10480-3p,novel_106,sfr-miR-317-5p,sfr-miR-10492a-3p,sfr-miR-14-3p,novel_67,sfr-miR-10499b-2-5p	111360724	alpha-tocopherol transfer protein-like
novel_67,sfr-miR-210-3p,sfr-miR-34-5p,sfr-miR-10483-2-3p,novel_136,sfr-miR-279c-3p,sfr-miR-13b-3p,sfr-miR-2b-3p,novel_134,sfr-miR-10461a-3p,novel_131,sfr-miR-279a-3p,sfr-miR-2c-3p,novel_18,sfr-miR-11-3p,sfr-miR-13a-3p,sfr-miR-279b-3p	111353950	zinc finger protein 470-like
novel_67,novel_118,novel_140,sfr-miR-2755-5p,novel_15,sfr-miR-2766-3p,novel_108,novel_42,sfr-miR-92a-3p	111362394	uncharacterized LOC111362394
novel_118,novel_15,novel_14,sfr-miR-10498-3p,sfr-miR-10499b-5p	111362393	uncharacterized LOC111362393
sfr-miR-10498-3p,sfr-miR-274-3p,sfr-miR-316-5p,novel_36,novel_73,novel_12,novel_125,sfr-miR-10499b-5p,sfr-miR-14-5p	111362392	glutamate receptor ionotropic%2C kainate 2%2C transcript variant X1;glutamate receptor ionotropic%2C kainate 2%2C transcript variant X2
sfr-miR-10502-5p,sfr-miR-316-3p,sfr-miR-7-3p,novel_15,novel_75,sfr-miR-13a-5p	111362391	uncharacterized LOC111362391
sfr-miR-3286-3p,novel_15,sfr-miR-932-3p,novel_134,sfr-miR-210-3p,sfr-miR-10459-5p,novel_73	111360725	dnaJ homolog subfamily C member 11
sfr-miR-10-5p,sfr-miR-2756-5p,sfr-miR-316-3p,sfr-miR-34-5p,novel_32,novel_105,novel_6,sfr-miR-375-3p,sfr-miR-2755-3p	111358439	exocyst complex component 7
sfr-miR-281-3p,novel_60,sfr-miR-2756-5p,sfr-miR-274-5p,sfr-miR-2a-3p,sfr-miR-2766-3p,sfr-miR-10-3p,novel_49,sfr-miR-14-3p,novel_34,sfr-miR-10498-3p	111358438	uncharacterized LOC111358438%2C transcript variant X4;uncharacterized LOC111358438%2C transcript variant X2;uncharacterized LOC111358438%2C transcript variant X3;uncharacterized LOC111358438%2C transcript variant X1;uncharacterized LOC111358438%2C transcript variant X5
novel_108,novel_1	111357289	protein BCCIP homolog
sfr-miR-11-3p,novel_113,sfr-miR-2c-3p,sfr-miR-210-3p,sfr-miR-13b-3p,novel_43,sfr-miR-13a-3p,novel_134,sfr-miR-2b-3p,novel_80	111363546	purple acid phosphatase 17-like
sfr-miR-932-3p,sfr-miR-10455-3p,sfr-miR-279b-5p	111352874	uncharacterized LOC111352874
sfr-miR-281-3p,novel_139,sfr-miR-13a-5p,sfr-miR-10461b-3p,sfr-miR-932-3p,sfr-miR-263b-5p,novel_67,novel_118,sfr-miR-3286-5p	111357288	piggyBac transposable element-derived protein 4-like
sfr-miR-11-3p,sfr-miR-2c-3p,sfr-miR-13b-3p,sfr-miR-279c-5p,sfr-miR-13a-3p,novel_111,novel_26,novel_49,sfr-miR-2b-3p	111351695	28S ribosomal protein S22%2C mitochondrial
sfr-miR-10483-5p,sfr-miR-932-3p,novel_126	111364080	electron transfer flavoprotein subunit beta-like
sfr-miR-10470-5p,sfr-miR-34-3p,novel_80	111357963	neurofilament heavy polypeptide-like
sfr-miR-263b-3p,sfr-miR-10482-5p,sfr-miR-10460-5p,sfr-miR-2766-3p,sfr-miR-10455-3p,sfr-miR-14-3p	111354958	furin-like protease 2%2C transcript variant X1;furin-like protease 2%2C transcript variant X2
sfr-miR-10458-3p,sfr-miR-3286-5p	111361205	glycerol uptake facilitator protein 3-like
sfr-miR-3286-5p,novel_136,sfr-miR-10483-5p,sfr-miR-10455-3p,sfr-miR-2a-3p,sfr-miR-274-5p	111364293	uncharacterized
sfr-miR-10480-5p,novel_97,sfr-miR-10504-3p,novel_76,novel_113,sfr-miR-34-5p	111362959	ATP synthase mitochondrial F1 complex assembly factor 1
novel_22,novel_30,sfr-miR-10493-3p	111362958	cyclin-dependent kinase 2
sfr-miR-2766-5p,sfr-miR-10467-3p,sfr-miR-10459-5p,sfr-miR-10476-5p,novel_109,sfr-miR-7-5p,sfr-miR-13a-5p,sfr-miR-10503-3p,sfr-miR-10504-5p	111349448	alaserpin-like%2C transcript variant X1;alaserpin-like%2C transcript variant X2;alaserpin-like%2C transcript variant X3
sfr-miR-10504-5p,sfr-miR-10480-3p,sfr-miR-277-5p,novel_91,sfr-miR-13b-3p,sfr-miR-2a-3p,sfr-miR-307-3p,sfr-miR-317-3p,sfr-miR-2b-3p,novel_78,sfr-miR-317-5p,sfr-miR-11-3p,sfr-miR-2c-3p,novel_126,sfr-miR-13a-3p,novel_71	111349449	cardioacceleratory peptide receptor-like%2C transcript variant X1;cardioacceleratory peptide receptor-like%2C transcript variant X2
sfr-miR-34-5p,sfr-miR-932-3p,novel_80,sfr-miR-279c-5p,sfr-miR-13a-5p	111360829	SET and MYND domain-containing protein 4-like%2C transcript variant X1;SET and MYND domain-containing protein 4-like%2C transcript variant X2
novel_75,novel_6,sfr-miR-10458-3p,novel_131,novel_1	111360828	uncharacterized LOC111360828%2C transcript variant X4;uncharacterized LOC111360828%2C transcript variant X5;uncharacterized LOC111360828%2C transcript variant X3;uncharacterized LOC111360828%2C transcript variant X1;uncharacterized LOC111360828%2C transcript variant X2
novel_15,novel_78,sfr-miR-10461b-3p	111360399	zinc finger protein 271-like%2C transcript variant X3;zinc finger protein 271-like%2C transcript variant X2;zinc finger protein 271-like%2C transcript variant X1
novel_20,sfr-miR-2765-5p,sfr-miR-10508a-2-3p,sfr-miR-10461a-3p,novel_93,sfr-miR-10470-5p,novel_43,sfr-miR-10480-5p,sfr-miR-2a-3p,novel_113	111360398	glucose dehydrogenase [FAD%2C quinone]
sfr-miR-10480-3p,sfr-miR-10498-3p,novel_118,sfr-miR-263b-3p,novel_93	111359423	homeobox protein unc-4%2C transcript variant X1;homeobox protein unc-4%2C transcript variant X2;homeobox protein unc-4%2C transcript variant X3
sfr-miR-2766-5p,sfr-miR-7-5p,sfr-miR-10490-3p,sfr-miR-10492a-3p	111351897	4-aminobutyrate aminotransferase%2C mitochondrial-like
sfr-miR-281-3p,novel_96,sfr-miR-10-3p,sfr-miR-277-3p,sfr-miR-274-5p,novel_49,novel_127,novel_106,sfr-miR-3286-5p,sfr-miR-2765-5p,sfr-miR-10492a-3p	111349440	protein spaetzle 5
sfr-miR-316-3p,novel_131,sfr-miR-14-3p,sfr-miR-10504-3p,sfr-miR-13a-5p,sfr-miR-2766-3p	111349441	multiple inositol polyphosphate phosphatase 1-like
sfr-miR-2b-3p,novel_78,novel_138,sfr-miR-10487-3p,sfr-miR-10485-5p,novel_106,novel_96,sfr-miR-10459-5p,sfr-miR-2c-3p,sfr-miR-277-3p,sfr-miR-13b-3p,sfr-miR-11-5p,sfr-miR-13a-3p	111349442	uncharacterized LOC111349442
sfr-miR-2766-3p,sfr-miR-10482-3p,sfr-miR-10492a-3p,sfr-miR-14-3p,sfr-miR-274-3p,sfr-miR-10498-3p,sfr-miR-2756-3p,novel_73	111349443	protein FAM32A
sfr-miR-263b-5p,sfr-miR-10491-3p,sfr-miR-10467-3p	111349444	protein FAM107B
sfr-miR-10461b-3p,novel_131,sfr-miR-10485-3p,novel_139,sfr-miR-10498-5p,sfr-miR-13a-5p,novel_80	111349445	dnaJ homolog dnj-5
sfr-miR-2756-3p,sfr-miR-2755-5p,sfr-miR-316-3p,novel_112,sfr-miR-2765-5p,sfr-miR-10455-5p,novel_97	111349446	peroxidase-like
sfr-miR-10486-5p,novel_8,novel_36,novel_30,sfr-miR-316-5p	111349447	poly [ADP-ribose] polymerase 1-like
sfr-miR-279b-5p,sfr-miR-375-3p,novel_8	111362008	uncharacterized LOC111362008
novel_14,novel_140,sfr-miR-2755-3p,novel_49,sfr-miR-10485-3p,novel_105,novel_32,sfr-miR-10455-5p,sfr-miR-10-5p,sfr-miR-2756-5p,sfr-miR-10499a-3p,sfr-miR-10482-3p,sfr-miR-10502-5p	111354950	39S ribosomal protein S30%2C mitochondrial
sfr-miR-316-3p,sfr-miR-281-3p,sfr-miR-10476-5p,sfr-miR-10467-3p,novel_15,novel_30,novel_6,novel_78,sfr-miR-932-3p,novel_140	111351895	sugar transporter SWEET1
novel_131,sfr-miR-2766-5p,novel_2,sfr-miR-10499a-3p,sfr-miR-316-3p,novel_108,sfr-miR-34-3p	111354951	beta-ureidopropionase-like
sfr-miR-10504-3p,sfr-miR-10480-5p,sfr-miR-281-5p,sfr-miR-10482-3p,sfr-miR-2766-5p,sfr-miR-10482-5p,novel_14,sfr-miR-279b-5p	111351892	obg-like ATPase 1
sfr-miR-10504-5p,sfr-miR-10464-5p,sfr-miR-10503-3p,sfr-miR-10460-5p,sfr-miR-2766-3p,sfr-miR-316-3p,novel_42,sfr-miR-92a-3p,sfr-miR-10482-5p	111354952	eukaryotic translation initiation factor 2 subunit 2
novel_36,sfr-miR-932-5p,sfr-miR-10508a-2-3p,novel_43,sfr-miR-316-5p	111364131	xylosidase/arabinosidase-like
novel_106,novel_34,novel_49,novel_96	111351893	caspase-1
novel_136,sfr-miR-13a-5p,sfr-miR-10455-5p,novel_131,sfr-miR-10483-5p,sfr-miR-10508a-2-3p,sfr-miR-10461a-3p,sfr-miR-317-3p	111352152	uncharacterized
novel_69,novel_91,sfr-miR-277-3p,sfr-miR-6094-3p,novel_49,novel_93,sfr-miR-6094-5p,novel_111,sfr-miR-277-5p,sfr-miR-317-5p,sfr-miR-7-3p	111352153	integrin alpha-9-like
sfr-miR-6094-3p,sfr-miR-10458-3p,sfr-miR-307-5p	111352150	NECAP-like protein CG9132
sfr-miR-317-3p,novel_49,sfr-miR-375-5p,novel_15,novel_3	111352151	peflin
sfr-miR-10502-5p	111352156	fungal protease inhibitor-1-like
novel_131,sfr-miR-10-3p,sfr-miR-2756-3p,novel_93,sfr-miR-10485-3p,novel_26,sfr-miR-317-5p,sfr-miR-277-5p,sfr-miR-932-3p	111352157	rab5 GDP/GTP exchange factor%2C transcript variant X1;rab5 GDP/GTP exchange factor%2C transcript variant X2;rab5 GDP/GTP exchange factor%2C transcript variant X3;rab5 GDP/GTP exchange factor%2C transcript variant X4
sfr-miR-10455-5p,sfr-miR-10483-5p,novel_136,sfr-miR-10508a-2-3p,sfr-miR-10461a-3p,novel_93	111352154	uncharacterized
sfr-miR-11-5p,novel_30,sfr-miR-92a-3p,sfr-miR-2766-5p,novel_42,novel_131,novel_106,novel_14	111352155	T-box transcription factor mls-1-like
sfr-miR-10476-5p,novel_126,sfr-miR-10467-3p,sfr-miR-13a-5p,novel_6,sfr-miR-375-3p,novel_80,novel_140	111354954	nuclear cap-binding protein subunit 1
sfr-miR-2756-3p,sfr-miR-10503-3p,sfr-miR-13b-5p,sfr-miR-10499b-2-5p,sfr-miR-307-5p,novel_118,sfr-miR-10458-3p,novel_71,sfr-miR-10480-5p,sfr-miR-10499b-5p,novel_125	111352158	tetratricopeptide repeat protein 30A
sfr-miR-10498-3p,sfr-miR-279c-5p,novel_6,sfr-miR-10503-3p,sfr-miR-10492c-5p,sfr-miR-10482-3p	111352159	uncharacterized LOC111352159
novel_126,novel_36,sfr-miR-316-5p,novel_14	111357308	NADPH:adrenodoxin oxidoreductase%2C mitochondrial
sfr-miR-13b-5p,sfr-miR-10461b-3p,sfr-miR-274-5p,sfr-miR-10483-2-3p,sfr-miR-10464-5p,sfr-miR-3286-5p	111354567	maternal protein pumilio%2C transcript variant X5;maternal protein pumilio%2C transcript variant X6;maternal protein pumilio%2C transcript variant X4;maternal protein pumilio%2C transcript variant X3;maternal protein pumilio%2C transcript variant X2;maternal protein pumilio%2C transcript variant X9;maternal protein pumilio%2C transcript variant X10;maternal protein pumilio%2C transcript variant X…
novel_15,sfr-miR-2766-3p,sfr-miR-10476-5p,novel_113,sfr-miR-92a-3p,novel_42,sfr-miR-10483-3p,sfr-miR-14-3p,novel_118,sfr-miR-10464-5p,sfr-miR-10508a-2-3p,novel_111,novel_78	111354955	uncharacterized LOC111354955
novel_67,sfr-miR-277-3p,novel_131,sfr-miR-932-5p	111354566	uncharacterized LOC111354566%2C transcript variant X1;uncharacterized LOC111354566%2C transcript variant X2
sfr-miR-281-5p,sfr-miR-2765-5p,novel_96	111354956	furin-like protease 2%2C transcript variant X1;furin-like protease 2%2C transcript variant X2
sfr-miR-2766-3p,novel_8,sfr-miR-10499a-3p,sfr-miR-10483-3p,sfr-miR-14-3p,novel_78,sfr-miR-317-3p,sfr-miR-10485-3p,novel_73	111361078	cell division protein ZipA-like
sfr-miR-10486-5p,sfr-miR-277-3p,sfr-miR-13a-5p	111354293	paired box protein Pax-6-like
sfr-miR-14-3p,sfr-miR-279a-3p,sfr-miR-92a-3p,novel_42,sfr-miR-10486-5p,novel_18,novel_96,sfr-miR-279c-3p,sfr-miR-2766-3p,novel_71,sfr-miR-279b-3p	111353677	uncharacterized LOC111353677
sfr-miR-10486-5p,sfr-miR-10459-5p,sfr-miR-10503-3p,sfr-miR-10460-5p,sfr-miR-34-3p,novel_6	111353240	lipase member H-like
sfr-miR-2766-5p,sfr-miR-263b-3p,novel_60,novel_109	111356875	zinc finger protein 883-like
sfr-miR-375-3p,novel_93,sfr-miR-2766-5p,sfr-miR-10467-3p,sfr-miR-3286-5p,novel_136,novel_20	111356874	uncharacterized LOC111356874
novel_30,novel_15,sfr-miR-13b-5p,novel_26,sfr-miR-307-5p,novel_2	111356877	uncharacterized LOC111356877
novel_139,sfr-miR-10491-3p,sfr-miR-3286-5p,novel_67,novel_118	111353493	venom carboxylesterase-6-like
sfr-miR-10476-5p,sfr-miR-10482-3p,novel_91,sfr-miR-2a-3p,sfr-miR-13b-3p,sfr-miR-3286-5p,sfr-miR-2c-3p,novel_76,sfr-miR-13a-3p,sfr-miR-11-5p,novel_30,sfr-miR-10498-5p,novel_125,sfr-miR-10503-3p,sfr-miR-2b-3p,sfr-miR-10461b-3p	111349628	uncharacterized LOC111349628%2C transcript variant X1;uncharacterized LOC111349628%2C transcript variant X2;uncharacterized LOC111349628%2C transcript variant X3
sfr-miR-10492a-3p,sfr-miR-10483-5p,novel_20,sfr-miR-10461a-3p,sfr-miR-317-3p,sfr-miR-932-5p,novel_93,sfr-miR-10485-3p,sfr-miR-2755-5p,sfr-miR-277-3p,novel_96,novel_107	111349629	zonadhesin-like
sfr-miR-274-3p,sfr-miR-10508a-2-3p,sfr-miR-10503-3p,sfr-miR-2756-3p,novel_12,sfr-miR-13a-5p,novel_75,novel_1,sfr-miR-2766-5p,sfr-miR-14-5p	111356873	40S ribosomal protein S5
sfr-miR-10482-5p,sfr-miR-10499a-3p,novel_96,novel_60,sfr-miR-281-3p,sfr-miR-34-3p,sfr-miR-2a-3p,sfr-miR-2756-3p,novel_2,sfr-miR-317-3p,novel_49,novel_111	111356872	C-type lectin lectoxin-Lio2-like%2C transcript variant X10;C-type lectin lectoxin-Lio2-like%2C transcript variant X8;C-type lectin lectoxin-Lio2-like%2C transcript variant X6;C-type lectin lectoxin-Lio2-like%2C transcript variant X5;C-type lectin lectoxin-Lio2-like%2C transcript variant X9;C-type lectin lectoxin-Lio2-like%2C transcript variant X7;C-type lectin lectoxin-Lio2-like%2C transcript var…
sfr-miR-10504-3p,sfr-miR-10499b-5p,novel_3,sfr-miR-2766-3p,novel_109,sfr-miR-10476-5p,sfr-miR-10482-5p,novel_1,sfr-miR-10480-3p,sfr-miR-279a-5p,sfr-miR-375-3p,sfr-miR-932-5p	111349624	cytochrome P450 4C1-like
sfr-miR-263b-5p,sfr-miR-10498-5p,novel_138,sfr-miR-10480-3p,sfr-miR-13b-5p,novel_69	111349625	Down syndrome cell adhesion molecule-like protein Dscam2
novel_26,novel_36,sfr-miR-316-5p,sfr-miR-10487-3p,novel_22,sfr-miR-281-3p,novel_76,sfr-miR-2a-3p,sfr-miR-10-3p	111349626	catalase-like
sfr-miR-210-3p,novel_3,novel_43,novel_15,sfr-miR-3286-3p,novel_134,novel_140,novel_118	111349627	collagen alpha-2(IV) chain-like%2C transcript variant X22;collagen alpha-2(IV) chain-like%2C transcript variant X21;collagen alpha-2(IV) chain-like%2C transcript variant X20;collagen alpha-2(IV) chain-like%2C transcript variant X16;collagen alpha-2(IV) chain-like%2C transcript variant X13;collagen alpha-2(IV) chain-like%2C transcript variant X11;collagen alpha-2(IV) chain-like%2C transcript varia…
novel_140,sfr-miR-10498-3p,sfr-miR-10499b-2-5p,novel_111,sfr-miR-2755-3p,novel_32,novel_3,sfr-miR-10499b-5p,novel_105,sfr-miR-34-5p,sfr-miR-10-5p	111349620	D-2-hydroxyglutarate dehydrogenase%2C mitochondrial-like
sfr-miR-10459-5p,novel_49,novel_76,sfr-miR-307-5p,sfr-miR-277-3p	111349621	polyadenylate-binding protein-interacting protein 1%2C transcript variant X3;polyadenylate-binding protein-interacting protein 1%2C transcript variant X2;polyadenylate-binding protein-interacting protein 1%2C transcript variant X1
sfr-miR-10487-3p,sfr-miR-13b-5p,sfr-miR-10503-3p,sfr-miR-10504-3p,novel_30,novel_75,sfr-miR-3286-3p,novel_131	111349622	ribosome biogenesis protein BRX1 homolog
sfr-miR-279a-3p,novel_8,novel_18,sfr-miR-279c-3p,sfr-miR-279b-3p,novel_125,novel_80,novel_140	111349623	uncharacterized LOC111349623%2C transcript variant X2;uncharacterized LOC111349623%2C transcript variant X3;uncharacterized LOC111349623%2C transcript variant X1
novel_108,novel_6,sfr-miR-316-3p,novel_126,novel_1,sfr-miR-263b-3p	111352488	membrane magnesium transporter 1
novel_30,novel_136,novel_3,sfr-miR-10458-3p,sfr-miR-10459-5p,novel_34,novel_20,sfr-miR-10485-5p,novel_14,novel_2	111352489	aromatic-L-amino-acid decarboxylase
sfr-miR-10483-2-3p,sfr-miR-10503-3p	111362896	integumentary mucin C.1-like
novel_30,sfr-miR-10504-3p	111362897	uncharacterized LOC111362897
novel_126	111362890	uncharacterized LOC111362890
sfr-miR-10486-5p	111353496	pancreatic triacylglycerol lipase-like
novel_14,novel_97,sfr-miR-10476-5p,novel_69	111362892	cytochrome b-c1 complex subunit 7-like
sfr-miR-10459-5p,sfr-miR-281-5p,sfr-miR-3286-5p	111362893	sorting nexin-17
sfr-miR-10486-5p,novel_42,sfr-miR-92a-3p,sfr-miR-3286-5p	111352480	cyclin-Y-like protein 1
novel_91,sfr-miR-10499b-2-5p,sfr-miR-10499b-5p,sfr-miR-10483-5p,sfr-miR-10-3p	111352481	uncharacterized LOC111352481
sfr-miR-317-3p,sfr-miR-2766-3p,sfr-miR-317-5p,sfr-miR-2a-3p,sfr-miR-14-3p,sfr-miR-277-3p,sfr-miR-274-5p	111352482	calcium and integrin-binding protein 1-like
sfr-miR-10492a-3p,sfr-miR-10482-3p,sfr-miR-281-3p,sfr-miR-10460-5p,novel_2	111352483	oligosaccharyltransferase complex subunit ostc-A
sfr-miR-10485-3p,sfr-miR-2755-3p,sfr-miR-10470-5p,sfr-miR-10485-5p,sfr-miR-317-5p,sfr-miR-277-5p,sfr-miR-10455-3p,sfr-miR-10-5p,sfr-miR-2756-5p,sfr-miR-10499a-3p,novel_105,novel_75,novel_32	111352484	carbonyl reductase [NADPH] 1-like
sfr-miR-10491-3p,novel_93,sfr-miR-10504-3p,novel_34,sfr-miR-13a-5p,sfr-miR-10487-3p,novel_106	111352485	gamma-tubulin complex component 4%2C transcript variant X1;gamma-tubulin complex component 4%2C transcript variant X2
sfr-miR-316-3p,sfr-miR-375-3p,sfr-miR-317-3p,sfr-miR-932-3p,novel_140,sfr-miR-10498-3p	111352486	caspase-1-like
novel_131,sfr-miR-281-3p,sfr-miR-10458-3p,novel_3,sfr-miR-277-3p,novel_118,novel_97	111352487	probable H/ACA ribonucleoprotein complex subunit 1
sfr-miR-375-3p,sfr-miR-279b-5p,sfr-miR-10480-3p,novel_6,novel_3	111359437	uncharacterized LOC111359437
sfr-miR-10482-3p,novel_1,sfr-miR-10467-3p,novel_30,novel_73,novel_49,novel_34,sfr-miR-10480-3p	111354569	cleavage and polyadenylation specificity factor subunit CG7185%2C transcript variant X1;cleavage and polyadenylation specificity factor subunit CG7185%2C transcript variant X2;cleavage and polyadenylation specificity factor subunit CG7185%2C transcript variant X4;cleavage and polyadenylation specificity factor subunit CG7185%2C transcript variant X3
sfr-miR-281-3p,sfr-miR-375-3p,sfr-miR-277-3p,sfr-miR-263b-5p	111358420	FGFR1 oncogene partner 2 homolog
sfr-miR-7-5p,novel_3,novel_6,novel_1,novel_113,novel_91	111356881	uncharacterized LOC111356881
sfr-miR-2766-5p,sfr-miR-10467-3p,sfr-miR-210-3p,sfr-miR-34-5p,sfr-miR-3286-3p,novel_134,sfr-miR-6094-5p,novel_20,sfr-miR-10504-5p	111356329	sodium/potassium-transporting ATPase subunit beta-2-like
novel_43,novel_107,sfr-miR-317-3p,novel_69	111363805	aspartate aminotransferase-like
sfr-miR-11-3p,novel_69,novel_96,sfr-miR-92a-3p,sfr-miR-2c-3p,novel_42,sfr-miR-13b-3p,sfr-miR-13a-3p,sfr-miR-2b-3p,novel_14,sfr-miR-277-5p,sfr-miR-274-3p	111356328	uncharacterized LOC111356328
sfr-miR-317-3p,novel_49,novel_93,sfr-miR-274-5p,novel_6,novel_69,novel_42,sfr-miR-263b-3p,sfr-miR-92a-3p	111359694	uncharacterized LOC111359694%2C transcript variant X2;uncharacterized LOC111359694%2C transcript variant X1
novel_1,sfr-miR-10498-3p,novel_136	111360625	ubiquitin-conjugating enzyme E2-22 kDa
sfr-miR-263b-3p,sfr-miR-316-3p,sfr-miR-13b-5p,novel_106,novel_108	111359871	uncharacterized
sfr-miR-10499a-3p,sfr-miR-2766-5p,sfr-miR-277-3p,novel_6	111359872	glucose dehydrogenase [FAD%2C quinone]-like
sfr-miR-92a-3p,novel_49,novel_42,sfr-miR-10476-5p,sfr-miR-2a-3p,sfr-miR-263b-5p	111359697	serine-threonine kinase receptor-associated protein
novel_73,sfr-miR-14-3p,sfr-miR-10490-3p,sfr-miR-317-5p,sfr-miR-2766-3p,novel_136	111363806	titin-like
sfr-miR-10458-3p,novel_91,novel_30,novel_6,novel_111,sfr-miR-10461a-3p,sfr-miR-10485-5p,sfr-miR-3286-5p,novel_106	111356589	protein regulator of cytokinesis 1-like
sfr-miR-10455-5p,sfr-miR-7-5p,sfr-miR-2766-3p,novel_108,sfr-miR-10499b-5p,sfr-miR-10491-3p,sfr-miR-10458-3p,sfr-miR-10504-5p,sfr-miR-14-3p,sfr-miR-13b-5p,sfr-miR-10499b-2-5p,novel_2	111356588	uncharacterized LOC111356588
sfr-miR-10470-5p,novel_134,sfr-miR-932-5p,novel_93,sfr-miR-10455-3p,sfr-miR-10482-3p,sfr-miR-210-3p,sfr-miR-2766-5p,sfr-miR-10498-5p,sfr-miR-10483-2-3p	111350095	aldo-keto reductase AKR2E4-like%2C transcript variant X2;aldo-keto reductase AKR2E4-like%2C transcript variant X1
sfr-miR-2766-3p,sfr-miR-14-3p,sfr-miR-10504-3p,novel_78,novel_49,sfr-miR-34-5p,sfr-miR-10486-5p	111350094	aldo-keto reductase AKR2E4-like%2C transcript variant X1;aldo-keto reductase AKR2E4-like%2C transcript variant X2
novel_118,sfr-miR-274-5p,sfr-miR-2766-5p,sfr-miR-932-5p,sfr-miR-10458-3p	111350097	uncharacterized LOC111350097%2C transcript variant X2;uncharacterized LOC111350097%2C transcript variant X1
sfr-miR-10467-3p,sfr-miR-10493-3p,novel_78,sfr-miR-6094-5p,sfr-miR-10461b-3p,novel_43,sfr-miR-10483-2-3p	111350096	uncharacterized protein KIAA0754-like
novel_30,sfr-miR-13b-3p,sfr-miR-13a-3p,novel_6,sfr-miR-11-3p,sfr-miR-2c-3p,sfr-miR-263b-5p,sfr-miR-316-5p,novel_36,sfr-miR-2b-3p	111350091	uncharacterized LOC111350091
sfr-miR-10476-5p,novel_2,sfr-miR-274-5p,sfr-miR-274-3p,novel_14,novel_108	111350090	trypsin inhibitor-like
sfr-miR-10498-3p,sfr-miR-307-5p,sfr-miR-10486-5p	111350093	uncharacterized LOC111350093
sfr-miR-263b-5p,sfr-miR-317-5p,sfr-miR-277-5p,sfr-miR-10499b-2-5p,sfr-miR-10503-3p,sfr-miR-274-5p,novel_43,sfr-miR-10499b-5p,novel_101,novel_8	111350092	uncharacterized LOC111350092
sfr-miR-10504-3p,sfr-miR-10480-5p,sfr-miR-10458-3p	111361279	citrate transporter-like
novel_138,novel_34,novel_49,sfr-miR-10460-5p,sfr-miR-10480-5p,novel_42,novel_139,sfr-miR-92a-3p,novel_69,sfr-miR-10482-3p	111361278	dihydrolipoyl dehydrogenase-like
novel_36,novel_80,sfr-miR-316-5p	111355161	tubulin-specific chaperone A
sfr-miR-3286-5p,novel_2,novel_105,novel_101,novel_43,novel_6,sfr-miR-13b-3p,novel_32,sfr-miR-10455-5p,sfr-miR-317-5p,novel_20,novel_140,novel_118,sfr-miR-2755-3p,sfr-miR-317-3p,sfr-miR-2b-3p,sfr-miR-13a-3p,novel_15,novel_76,sfr-miR-2c-3p,novel_8,sfr-miR-10-5p,sfr-miR-10486-5p,sfr-miR-316-3p,sfr-miR-11-3p	111350099	probable inactive tRNA-specific adenosine deaminase-like protein 3%2C transcript variant X2;probable inactive tRNA-specific adenosine deaminase-like protein 3%2C transcript variant X3;probable inactive tRNA-specific adenosine deaminase-like protein 3%2C transcript variant X4;probable inactive tRNA-specific adenosine deaminase-like protein 3%2C transcript variant X1
novel_136,sfr-miR-10504-3p,sfr-miR-932-5p,sfr-miR-10485-3p,novel_49,novel_93,novel_96	111350098	transcription factor CP2%2C transcript variant X3;transcription factor CP2%2C transcript variant X4;transcription factor CP2%2C transcript variant X2;transcription factor CP2%2C transcript variant X1;transcription factor CP2%2C transcript variant X5
novel_80,sfr-miR-277-3p,novel_15	111353685	protein transport protein Sec31A%2C transcript variant X1;protein transport protein Sec31A%2C transcript variant X3;protein transport protein Sec31A%2C transcript variant X4;protein transport protein Sec31A%2C transcript variant X2
novel_139,novel_1,sfr-miR-3286-3p,sfr-miR-274-5p,novel_15,novel_34,novel_67,sfr-miR-10498-3p,sfr-miR-274-3p,sfr-miR-10480-3p,novel_106	111353684	pericentrin%2C transcript variant X1;pericentrin%2C transcript variant X4;pericentrin%2C transcript variant X3;pericentrin%2C transcript variant X6;pericentrin%2C transcript variant X2;pericentrin%2C transcript variant X5;pericentrin%2C transcript variant X7
sfr-miR-2a-3p,sfr-miR-281-5p,novel_101,novel_80	111353687	trichohyalin-like
sfr-miR-10480-5p,sfr-miR-2766-3p,sfr-miR-210-3p,sfr-miR-316-3p,sfr-miR-10486-5p,sfr-miR-10480-3p,novel_140,sfr-miR-14-3p,novel_118,novel_67,novel_134,sfr-miR-6094-5p	111353686	protein obstructor-E
sfr-miR-10480-3p	111353681	uncharacterized LOC111353681
novel_6,sfr-miR-2766-5p,novel_139,sfr-miR-34-5p	111353680	probable histone-binding protein Caf1%2C transcript variant X1;probable histone-binding protein Caf1%2C transcript variant X2
novel_3,novel_140,sfr-miR-281-5p,sfr-miR-10492a-3p,novel_8,novel_127	111354651	Trnal-aag
novel_113,novel_75,sfr-miR-6094-3p,sfr-miR-281-5p,novel_3,sfr-miR-2756-3p,novel_49,sfr-miR-10508a-2-3p,novel_138,novel_20,novel_106	111356322	NADP-dependent malic enzyme-like
sfr-miR-3286-3p,novel_22,sfr-miR-3286-5p,novel_113,novel_127	111353689	disks large homolog 5%2C transcript variant X2;disks large homolog 5%2C transcript variant X1;disks large homolog 5%2C transcript variant X3
sfr-miR-34-5p,novel_69,novel_20,sfr-miR-10483-2-3p	111353688	uncharacterized LOC111353688%2C transcript variant X2;uncharacterized LOC111353688%2C transcript variant X1;uncharacterized LOC111353688%2C transcript variant X3
sfr-miR-274-3p,novel_42,novel_107,sfr-miR-92a-3p,sfr-miR-375-3p,sfr-miR-10461b-3p	111354659	Trnaw-cca
sfr-miR-14-5p,sfr-miR-263b-3p,novel_1,novel_109,sfr-miR-375-3p,novel_12,sfr-miR-10498-3p,novel_14	111354658	Trnaa-agc
sfr-miR-13a-5p,novel_131	111358309	transmembrane and TPR repeat-containing protein CG4050
novel_93,novel_96,novel_91	111358308	glycine receptor subunit alphaZ1%2C transcript variant X2;glycine receptor subunit alphaZ1%2C transcript variant X1
sfr-miR-92a-3p,novel_42,sfr-miR-10492c-5p,novel_96	111358305	cyclic AMP response element-binding protein A%2C transcript variant X2;cyclic AMP response element-binding protein A%2C transcript variant X1
sfr-miR-10504-3p,sfr-miR-263b-3p,sfr-miR-316-5p,novel_73,novel_49,sfr-miR-317-3p,sfr-miR-10461b-3p,sfr-miR-375-3p,sfr-miR-13b-5p	111355926	uncharacterized
sfr-miR-3286-5p,novel_138,sfr-miR-274-3p,sfr-miR-2765-5p,sfr-miR-10498-5p	111358306	uncharacterized LOC111358306
sfr-miR-375-3p,sfr-miR-13b-5p,sfr-miR-2756-3p,novel_73,novel_6,novel_101,sfr-miR-34-5p,sfr-miR-10499a-3p	111358301	bestrophin-4%2C transcript variant X2;bestrophin-4%2C transcript variant X5;bestrophin-4%2C transcript variant X4;bestrophin-4%2C transcript variant X1;bestrophin-4%2C transcript variant X3
sfr-miR-13a-5p,sfr-miR-10492a-3p,sfr-miR-10504-3p,sfr-miR-10460-5p,novel_111	111358300	transcriptional regulator ATRX
novel_30,sfr-miR-10480-5p,sfr-miR-34-3p,sfr-miR-10-3p,sfr-miR-2766-3p,sfr-miR-10458-3p,sfr-miR-316-3p,sfr-miR-10482-5p,sfr-miR-14-3p,sfr-miR-10461a-3p,sfr-miR-317-3p	111358303	DNA-binding protein D-ETS-4-like%2C transcript variant X2;DNA-binding protein D-ETS-4-like%2C transcript variant X1;DNA-binding protein D-ETS-4-like%2C transcript variant X4;DNA-binding protein D-ETS-4-like%2C transcript variant X3;DNA-binding protein D-ETS-4-like%2C transcript variant X5
sfr-miR-10483-5p,novel_139	111357859	Trnae-uuc
sfr-miR-932-5p,sfr-miR-10502-5p	111363299	rod shape-determining protein MreB-like
novel_118,novel_34,sfr-miR-932-5p,sfr-miR-34-5p,sfr-miR-10499a-3p	111350329	DNA-directed RNA polymerase II subunit RPB3
sfr-miR-10502-5p,sfr-miR-10499b-5p	111350328	zwei Ig domain protein zig-8-like
sfr-miR-274-3p,sfr-miR-10498-3p,novel_49,novel_107	111363800	uncharacterized LOC111363800
sfr-miR-2766-3p,sfr-miR-13a-5p,sfr-miR-10455-5p,sfr-miR-3286-3p,sfr-miR-14-3p	111356583	uncharacterized LOC111356583
sfr-miR-10491-3p,sfr-miR-10482-3p,novel_111,novel_6,sfr-miR-10498-3p,novel_67	111350323	uncharacterized LOC111350323%2C transcript variant X2;uncharacterized LOC111350323%2C transcript variant X1;uncharacterized LOC111350323%2C transcript variant X4;uncharacterized LOC111350323%2C transcript variant X3
sfr-miR-2755-3p,novel_134,sfr-miR-932-5p,novel_26,sfr-miR-10485-5p,sfr-miR-210-3p,sfr-miR-2766-5p,sfr-miR-10-5p,novel_105,novel_15,novel_32	111350322	uncharacterized LOC111350322
sfr-miR-10461b-3p,sfr-miR-10458-3p,novel_30,novel_109,sfr-miR-11-5p,novel_6,novel_136	111350321	glucose dehydrogenase [FAD%2C quinone]-like
sfr-miR-316-5p,sfr-miR-2765-5p,sfr-miR-263b-5p,novel_36,sfr-miR-13b-5p,novel_6,sfr-miR-263b-3p,novel_96	111350320	N-acetyltransferase 6%2C transcript variant X2;N-acetyltransferase 6%2C transcript variant X1
novel_49,sfr-miR-3286-5p,novel_34,sfr-miR-2766-5p,sfr-miR-10491-3p,sfr-miR-34-3p,sfr-miR-281-5p,sfr-miR-274-5p,sfr-miR-10503-3p,sfr-miR-10483-5p,sfr-miR-10461a-3p,sfr-miR-10492a-3p,sfr-miR-14-3p,novel_118,sfr-miR-263b-3p,sfr-miR-92a-3p,sfr-miR-10502-5p,sfr-miR-281-3p,sfr-miR-2766-3p,sfr-miR-13a-5p,novel_30	111350327	uncharacterized LOC111350327%2C transcript variant X3;uncharacterized LOC111350327%2C transcript variant X1;uncharacterized LOC111350327%2C transcript variant X2
sfr-miR-2756-5p,novel_91,sfr-miR-10480-5p,sfr-miR-317-3p,sfr-miR-274-3p,novel_20,sfr-miR-3286-5p,novel_140	111350326	uncharacterized LOC111350326
novel_96,novel_126,sfr-miR-10483-3p,sfr-miR-274-5p,sfr-miR-10455-5p,novel_106	111350325	uncharacterized LOC111350325%2C transcript variant X2;uncharacterized LOC111350325%2C transcript variant X1
sfr-miR-10493-3p,sfr-miR-10503-3p	111350324	uncharacterized LOC111350324%2C transcript variant X1;uncharacterized LOC111350324%2C transcript variant X2
novel_125,sfr-miR-10483-5p,sfr-miR-10458-3p,sfr-miR-10460-5p	111364027	UDP-2%2C3-diacetamido-2%2C3-dideoxy-D-glucuronate 2-epimerase-like
sfr-miR-375-5p,sfr-miR-10492c-5p,sfr-miR-10480-5p,sfr-miR-277-5p,sfr-miR-10455-5p	111364026	translation initiation factor IF-2-like
novel_131,novel_36,sfr-miR-932-5p,sfr-miR-10498-3p,sfr-miR-316-5p,sfr-miR-10483-5p	111353359	proline-rich protein PRCC
sfr-miR-10485-3p,novel_78,novel_76,novel_2,sfr-miR-277-3p	111353358	uncharacterized LOC111353358
novel_97,sfr-miR-7-3p,sfr-miR-10461b-3p,novel_49,sfr-miR-317-3p,novel_134,novel_112,sfr-miR-210-3p,novel_139	111364023	tonB-dependent receptor SusC-like
novel_106,sfr-miR-10480-5p,novel_91,sfr-miR-10461b-3p,sfr-miR-13b-5p	111364022	susD-like protein BACOVA_02651
novel_34,sfr-miR-10502-5p,novel_49,sfr-miR-10459-5p,sfr-miR-10503-3p	111364021	ribose import binding protein RbsB-like
sfr-miR-10483-5p,sfr-miR-10458-3p	111364020	Niemann-Pick type protein homolog 1B-like
sfr-miR-317-5p,sfr-miR-14-3p,sfr-miR-317-3p,sfr-miR-307-5p,sfr-miR-2766-3p,sfr-miR-34-3p,novel_15,sfr-miR-277-3p,sfr-miR-10499a-3p	111353352	deoxynucleoside kinase
novel_111	111354431	aquaporin AQPAe.a%2C transcript variant X1;aquaporin AQPAe.a%2C transcript variant X2
novel_97,sfr-miR-316-5p,sfr-miR-10502-5p,sfr-miR-375-3p,novel_36	111353350	potential E3 ubiquitin-protein ligase ariadne-2%2C transcript variant X1;potential E3 ubiquitin-protein ligase ariadne-2%2C transcript variant X2
novel_105,novel_15,novel_32,sfr-miR-10467-3p,novel_8,sfr-miR-10-5p,novel_140,novel_97,sfr-miR-2755-3p	111353357	proteasome subunit beta type-2-like
sfr-miR-13b-5p,sfr-miR-34-5p,sfr-miR-10480-5p	111353356	queuosine salvage protein
novel_8,novel_78,sfr-miR-279c-5p,sfr-miR-307-3p	111353355	uncharacterized LOC111353355%2C transcript variant X1;uncharacterized LOC111353355%2C transcript variant X2;uncharacterized LOC111353355%2C transcript variant X3;uncharacterized LOC111353355%2C transcript variant X4;uncharacterized LOC111353355%2C transcript variant X5
sfr-miR-34-3p,sfr-miR-2766-3p,novel_1,sfr-miR-263b-3p,sfr-miR-10499a-3p,novel_67,sfr-miR-14-3p,sfr-miR-10504-5p,sfr-miR-317-3p	111353354	nicastrin
novel_118,sfr-miR-10504-3p,sfr-miR-10482-5p,sfr-miR-932-5p,novel_111	111363801	uncharacterized protein YisK-like
sfr-miR-10508a-2-3p,sfr-miR-2765-5p,sfr-miR-11-5p,novel_106	111354911	ubiquitin-conjugating enzyme E2 J2-like
sfr-miR-2b-3p,sfr-miR-10487-3p,sfr-miR-2c-3p,sfr-miR-11-3p,sfr-miR-279c-5p,sfr-miR-13a-3p,sfr-miR-13b-3p,sfr-miR-274-5p	111356493	gamma-tubulin complex component 6
sfr-miR-10485-5p,sfr-miR-10508a-2-3p,sfr-miR-2755-5p,novel_75,sfr-miR-2a-3p,novel_91,sfr-miR-10482-3p,sfr-miR-14-3p,novel_20,novel_111,novel_26,sfr-miR-10503-3p,sfr-miR-10490-3p,sfr-miR-11-5p,sfr-miR-279c-5p,sfr-miR-2766-3p,sfr-miR-13a-5p,novel_131	111356492	sodium-dependent phosphate transporter 1-A%2C transcript variant X1;sodium-dependent phosphate transporter 1-A%2C transcript variant X4;sodium-dependent phosphate transporter 1-A%2C transcript variant X2;sodium-dependent phosphate transporter 1-A%2C transcript variant X3;sodium-dependent phosphate transporter 1-A%2C transcript variant X5;sodium-dependent phosphate transporter 1-A%2C transcript va…
novel_78,sfr-miR-10485-3p,novel_80,sfr-miR-6094-3p,novel_75	111356491	diphthine--ammonia ligase
sfr-miR-277-3p,novel_42,sfr-miR-10498-3p,novel_138,sfr-miR-932-5p,novel_30,novel_15,novel_113,sfr-miR-316-3p,novel_60,sfr-miR-10492c-5p,novel_131,sfr-miR-92a-3p,sfr-miR-317-5p,novel_22,sfr-miR-317-3p,novel_78	111356490	titin homolog%2C transcript variant X1;titin homolog%2C transcript variant X4;titin homolog%2C transcript variant X3;titin homolog%2C transcript variant X2
sfr-miR-2766-5p,sfr-miR-10459-5p,novel_6,sfr-miR-279c-5p,sfr-miR-281-5p,novel_36,novel_97,sfr-miR-316-5p,sfr-miR-10498-3p	111356497	26S proteasome non-ATPase regulatory subunit 8-like
sfr-miR-10502-5p,novel_118,sfr-miR-13a-5p,sfr-miR-10487-3p,novel_6,sfr-miR-10480-3p	111356496	probable 4-coumarate--CoA ligase 3
sfr-miR-6094-5p,sfr-miR-10460-5p,sfr-miR-14-3p,novel_22,sfr-miR-281-3p,novel_42,sfr-miR-92a-3p,novel_76,sfr-miR-10490-3p,sfr-miR-10480-5p,sfr-miR-2766-3p,novel_101	111356495	uncharacterized LOC111356495%2C transcript variant X1;uncharacterized LOC111356495%2C transcript variant X2
sfr-miR-34-3p,sfr-miR-10502-5p,sfr-miR-10482-5p,sfr-miR-10492a-3p,novel_118,sfr-miR-263b-5p,sfr-miR-375-3p,novel_2,sfr-miR-932-5p	111356494	collagenase-like
novel_134,novel_93,novel_36,sfr-miR-10498-3p,sfr-miR-210-3p,novel_91,sfr-miR-316-3p,sfr-miR-281-3p,novel_136,novel_101,sfr-miR-277-3p,sfr-miR-3286-3p	111361071	uncharacterized
sfr-miR-932-5p,sfr-miR-279a-5p,sfr-miR-307-5p,sfr-miR-10461b-3p,sfr-miR-10508a-2-3p,sfr-miR-279b-5p,novel_67,sfr-miR-10459-5p,sfr-miR-10482-3p,sfr-miR-13a-5p,sfr-miR-6094-3p	111356499	inositol-tetrakisphosphate 1-kinase-like
sfr-miR-10470-5p,sfr-miR-2755-3p,novel_49,sfr-miR-14-3p,sfr-miR-277-5p,sfr-miR-10498-3p,sfr-miR-10-5p,sfr-miR-281-3p,novel_32,sfr-miR-10455-5p,novel_105,sfr-miR-2766-3p,sfr-miR-279c-3p	111356498	1-phosphatidylinositol 4%2C5-bisphosphate phosphodiesterase%2C transcript variant X2;1-phosphatidylinositol 4%2C5-bisphosphate phosphodiesterase%2C transcript variant X1
novel_30,sfr-miR-307-3p,novel_80,novel_6,sfr-miR-10491-3p,sfr-miR-10458-3p	111363802	3-oxoacyl-[acyl-carrier-protein] synthase 3-like
sfr-miR-10503-3p,novel_2,sfr-miR-13b-5p,sfr-miR-274-3p,sfr-miR-279b-5p,novel_131,novel_125,novel_75,sfr-miR-277-3p,novel_15	111361379	penicillin-binding protein 1A-like
sfr-miR-10490-3p,sfr-miR-2766-3p,sfr-miR-10480-5p,novel_101,sfr-miR-281-3p,sfr-miR-92a-3p,novel_76,novel_42,sfr-miR-14-3p,novel_22,sfr-miR-6094-5p,sfr-miR-10460-5p	111356918	Trnay-gua
novel_69,novel_93,novel_76	111359451	histone acetyltransferase KAT8-like
sfr-miR-10504-5p,sfr-miR-10455-3p,novel_136,sfr-miR-10498-3p,sfr-miR-10508a-2-3p,sfr-miR-316-3p,sfr-miR-10482-5p	111357142	cytochrome P450 4d8-like
sfr-miR-11-5p,sfr-miR-10498-5p,novel_126,sfr-miR-10476-5p,sfr-miR-10482-3p	111361667	HTH-type transcriptional regulator GolR-like
novel_34,novel_49,sfr-miR-10503-3p	111364405	replicative DNA helicase-like
sfr-miR-263b-5p,sfr-miR-7-3p,sfr-miR-14-3p,novel_14,sfr-miR-13b-5p,sfr-miR-10503-3p,novel_134,sfr-miR-3286-3p,sfr-miR-10480-5p,sfr-miR-2766-3p,sfr-miR-10486-5p,sfr-miR-210-3p	111362293	uncharacterized LOC111362293%2C transcript variant X1;uncharacterized LOC111362293%2C transcript variant X2
novel_140,sfr-miR-3286-5p,novel_109,novel_15,novel_1,sfr-miR-2756-3p	111355548	heat shock protein 67B2-like
novel_49,sfr-miR-10483-5p,sfr-miR-10490-3p,sfr-miR-277-3p	111363671	tonB-dependent receptor SusC-like
sfr-miR-14-3p,novel_80,sfr-miR-10482-3p	111363180	50S ribosomal protein L5-like
novel_69,sfr-miR-277-3p,novel_80,novel_106,sfr-miR-10508a-2-3p,sfr-miR-34-3p	111360836	T-cell acute lymphocytic leukemia protein 1 homolog%2C transcript variant X3;T-cell acute lymphocytic leukemia protein 1 homolog%2C transcript variant X2;T-cell acute lymphocytic leukemia protein 1 homolog%2C transcript variant X1;T-cell acute lymphocytic leukemia protein 1 homolog%2C transcript variant X4
novel_69,sfr-miR-10499a-3p,sfr-miR-13a-5p	111364031	uncharacterized protein YihR-like
novel_140,sfr-miR-10461a-3p	111351058	uncharacterized LOC111351058
sfr-miR-10492a-3p,sfr-miR-10464-5p,novel_127,sfr-miR-10486-5p,novel_107	111351059	probable ubiquitin carboxyl-terminal hydrolase FAF-X
novel_138,novel_20,novel_116,sfr-miR-3286-3p,sfr-miR-10490-3p	111351052	uncharacterized LOC111351052
sfr-miR-10460-5p,sfr-miR-2765-5p,novel_109,sfr-miR-10498-3p,sfr-miR-10455-5p	111351053	uncharacterized LOC111351053
sfr-miR-14-3p,sfr-miR-2766-3p,sfr-miR-34-3p,novel_6,novel_126	111351050	uncharacterized LOC111351050
sfr-miR-10508a-2-3p,novel_93	111351051	FUN14 domain-containing protein 1-like
novel_43,novel_140,novel_2,sfr-miR-10493-3p,novel_1,sfr-miR-6094-5p,novel_111	111351056	uncharacterized
novel_34,sfr-miR-34-3p,sfr-miR-307-5p,sfr-miR-10476-5p	111351057	uncharacterized LOC111351057
sfr-miR-10486-5p,sfr-miR-375-3p	111351054	uncharacterized LOC111351054
sfr-miR-13a-5p,novel_118,sfr-miR-10459-5p,novel_2,sfr-miR-375-3p	111351055	dipeptidyl aminopeptidase-like protein 6
sfr-miR-10467-3p,sfr-miR-2766-5p,novel_18,sfr-miR-10502-5p,sfr-miR-10-3p,sfr-miR-279c-3p,sfr-miR-279b-3p,sfr-miR-274-5p,novel_36,sfr-miR-317-5p,sfr-miR-277-5p,sfr-miR-316-5p	111360636	uncharacterized
novel_131,sfr-miR-316-3p,sfr-miR-10458-3p,novel_96,novel_20	111360637	ATP-binding cassette sub-family F member 2
sfr-miR-375-3p,sfr-miR-2756-5p,novel_93,sfr-miR-92a-3p,novel_22,sfr-miR-10485-5p,sfr-miR-10480-5p	111355748	methionine aminopeptidase 1
novel_106,novel_15,sfr-miR-10459-5p,novel_76,sfr-miR-10460-5p,sfr-miR-375-3p	111355749	alkylglycerol monooxygenase-like
novel_6,novel_14,sfr-miR-279b-5p,sfr-miR-274-3p	111355218	uncharacterized LOC111355218
novel_139,novel_36,sfr-miR-316-5p,sfr-miR-274-3p	111355219	putative histone-lysine N-methyltransferase 1
sfr-miR-10498-3p,novel_138,novel_118,novel_30,novel_1,novel_8	111360630	alpha-tubulin N-acetyltransferase 1%2C transcript variant X2;alpha-tubulin N-acetyltransferase 1%2C transcript variant X1
sfr-miR-316-3p,sfr-miR-10458-3p,sfr-miR-92a-3p,novel_107,novel_6	111360631	transcription initiation factor TFIID subunit 4%2C transcript variant X6;transcription initiation factor TFIID subunit 4%2C transcript variant X5;transcription initiation factor TFIID subunit 4%2C transcript variant X4;transcription initiation factor TFIID subunit 4%2C transcript variant X1;transcription initiation factor TFIID subunit 4%2C transcript variant X7;transcription initiation factor TF…
sfr-miR-932-5p,sfr-miR-10461b-3p,sfr-miR-10483-5p,sfr-miR-10480-3p,novel_22,novel_139,sfr-miR-279a-3p,novel_18,novel_8,sfr-miR-13a-5p,sfr-miR-279c-3p,novel_43,sfr-miR-279b-3p	111355214	GPI mannosyltransferase 2
novel_113,sfr-miR-11-3p,sfr-miR-92a-3p,sfr-miR-2c-3p,sfr-miR-13a-3p,sfr-miR-10461b-3p,sfr-miR-2b-3p,novel_118,sfr-miR-10492a-3p,sfr-miR-10461a-3p,sfr-miR-2a-3p,sfr-miR-13b-3p,sfr-miR-10455-5p,sfr-miR-10499b-5p,sfr-miR-10499b-2-5p,sfr-miR-10470-5p,novel_36	111355215	uncharacterized LOC111355215
sfr-miR-10458-3p,novel_69,novel_26,sfr-miR-10483-5p,sfr-miR-10498-5p	111355740	zinc finger CCCH-type with G patch domain-containing protein%2C transcript variant X1;zinc finger CCCH-type with G patch domain-containing protein%2C transcript variant X2
sfr-miR-34-5p,sfr-miR-307-5p,sfr-miR-10493-3p,sfr-miR-2755-5p	111355217	formin-like protein 14
sfr-miR-932-5p,sfr-miR-263b-3p	111355210	protein prenyltransferase alpha subunit repeat-containing protein 1
novel_2,sfr-miR-10482-3p,sfr-miR-279c-5p,novel_80,sfr-miR-10455-3p	111355211	uncharacterized LOC111355211
novel_18,sfr-miR-10491-3p,sfr-miR-279a-3p,novel_139,sfr-miR-274-5p,sfr-miR-279b-3p,sfr-miR-279c-3p,sfr-miR-307-3p,sfr-miR-7-5p,sfr-miR-13a-5p,sfr-miR-10492a-3p	111355744	transmembrane protein 161B
sfr-miR-10-3p,sfr-miR-263b-5p,sfr-miR-10459-5p,sfr-miR-10502-5p,novel_26	111355213	probable ribosome biogenesis protein RLP24
novel_2,sfr-miR-10461b-3p,novel_6,novel_136,sfr-miR-10508a-2-3p,novel_30	111362532	alpha-1%2C3-mannosyl-glycoprotein 4-beta-N-acetylglucosaminyltransferase A-like
novel_136,novel_127	111362708	probable tRNA-dihydrouridine synthase 1
sfr-miR-2b-3p,sfr-miR-10485-3p,sfr-miR-10460-5p,novel_78,sfr-miR-10483-3p,sfr-miR-2c-3p,sfr-miR-11-3p,sfr-miR-13a-3p,novel_71,sfr-miR-2a-3p,sfr-miR-13b-3p	111362709	E3 ubiquitin-protein ligase KCMF1-like
sfr-miR-14-3p,novel_93,sfr-miR-10503-3p,novel_15,sfr-miR-274-5p,sfr-miR-279b-3p,sfr-miR-2a-3p,sfr-miR-279c-3p,sfr-miR-2766-3p,sfr-miR-34-3p,sfr-miR-281-5p,novel_18,sfr-miR-279a-3p	111362258	heat shock protein 83
novel_34,sfr-miR-10487-3p,sfr-miR-2766-3p,novel_134,sfr-miR-2766-5p,sfr-miR-210-3p	111362259	DNA-directed RNA polymerase II subunit RPB2
novel_97,sfr-miR-10480-3p,sfr-miR-10498-3p,novel_15,sfr-miR-274-5p,sfr-miR-6094-3p,sfr-miR-10-3p,novel_107	111362256	uncharacterized
sfr-miR-2765-5p,sfr-miR-281-5p,sfr-miR-34-3p,novel_15,sfr-miR-277-3p,novel_30,sfr-miR-10458-3p,sfr-miR-316-3p,sfr-miR-281-3p,sfr-miR-10491-3p	111362257	piezo-type mechanosensitive ion channel component%2C transcript variant X4;piezo-type mechanosensitive ion channel component%2C transcript variant X5;piezo-type mechanosensitive ion channel component%2C transcript variant X3;piezo-type mechanosensitive ion channel component%2C transcript variant X2;piezo-type mechanosensitive ion channel component%2C transcript variant X6;piezo-type mechanosensit…
sfr-miR-10498-3p,sfr-miR-10480-3p,novel_97,novel_107,sfr-miR-10-3p,novel_15,sfr-miR-274-5p,sfr-miR-6094-3p	111362254	perilipin-4-like%2C transcript variant X2;perilipin-4-like%2C transcript variant X6;perilipin-4-like%2C transcript variant X40;perilipin-4-like%2C transcript variant X32;perilipin-4-like%2C transcript variant X12;perilipin-4-like%2C transcript variant X18;perilipin-4-like%2C transcript variant X15;perilipin-4-like%2C transcript variant X27;perilipin-4-like%2C transcript variant X13;perilipin-4-li…
sfr-miR-34-5p,sfr-miR-316-3p,sfr-miR-10470-5p,sfr-miR-10499a-3p,novel_139	111362255	protein MON2 homolog
novel_2,sfr-miR-6094-5p,novel_138,sfr-miR-10508a-2-3p,sfr-miR-10498-3p,novel_15	111362252	glutathione S-transferase theta-1-like
novel_80,novel_136,sfr-miR-6094-5p,sfr-miR-932-5p	111362253	centrosomal protein of 131 kDa
sfr-miR-10458-3p,novel_101,novel_20,novel_30,novel_34,novel_15,novel_116	111362702	uncharacterized LOC111362702%2C transcript variant X1;uncharacterized LOC111362702%2C transcript variant X2
sfr-miR-34-3p,sfr-miR-3286-5p,novel_96	111362251	28S ribosomal protein S18a%2C mitochondrial
sfr-miR-932-3p,novel_22,sfr-miR-316-3p	111359210	mediator of RNA polymerase II transcription subunit 15-like
novel_136,sfr-miR-10480-5p,sfr-miR-307-3p,novel_118,novel_93,sfr-miR-2766-5p,sfr-miR-10459-5p	111348378	sphingosine-1-phosphate phosphatase 1-like
novel_73,sfr-miR-10502-5p,sfr-miR-316-3p,sfr-miR-10498-3p,novel_136,sfr-miR-10483-5p,sfr-miR-274-5p	111352972	zinc finger CCCH domain-containing protein 13
novel_105,sfr-miR-34-3p,novel_32,sfr-miR-277-3p,novel_49,sfr-miR-6094-5p,sfr-miR-10487-3p,sfr-miR-10480-3p,novel_67,sfr-miR-10-5p,sfr-miR-2756-5p,sfr-miR-2766-3p,sfr-miR-10498-5p,novel_93,sfr-miR-317-3p,sfr-miR-2755-3p,sfr-miR-10483-5p,sfr-miR-14-3p	111352973	uncharacterized LOC111352973
sfr-miR-2b-3p,novel_1,sfr-miR-2c-3p,sfr-miR-92a-3p,novel_42,sfr-miR-13a-3p,sfr-miR-13b-3p,sfr-miR-277-3p	111352974	putative phosphoenolpyruvate synthase
novel_113,sfr-miR-10458-3p,novel_49,novel_118	111352976	HEAT repeat-containing protein 3%2C transcript variant X2;HEAT repeat-containing protein 3%2C transcript variant X1
sfr-miR-375-3p,sfr-miR-2756-3p,sfr-miR-14-3p,novel_106,sfr-miR-10499a-3p,sfr-miR-2766-5p,novel_125,sfr-miR-2766-3p	111352977	uncharacterized LOC111352977
sfr-miR-7-3p,novel_14,sfr-miR-375-3p,sfr-miR-274-5p,sfr-miR-277-3p,novel_43,novel_91,sfr-miR-10482-3p,sfr-miR-2766-5p,sfr-miR-10459-5p	111348371	uncharacterized LOC111348371
novel_111,sfr-miR-10486-5p,novel_139,sfr-miR-263b-3p,novel_49,novel_97	111348370	TBC1 domain family member 23
sfr-miR-10499a-3p,sfr-miR-316-3p,sfr-miR-2a-3p	111348373	pupal cuticle protein 36-like
novel_15,novel_80	111348372	uncharacterized LOC111348372%2C transcript variant X3;uncharacterized LOC111348372%2C transcript variant X6;uncharacterized LOC111348372%2C transcript variant X2;uncharacterized LOC111348372%2C transcript variant X4;uncharacterized LOC111348372%2C transcript variant X5;uncharacterized LOC111348372%2C transcript variant X1
novel_111,sfr-miR-2b-3p,sfr-miR-281-3p,sfr-miR-11-3p,novel_18,sfr-miR-2c-3p,sfr-miR-279a-3p,novel_76,novel_131,sfr-miR-277-3p,novel_15,sfr-miR-13b-3p,sfr-miR-279b-3p,sfr-miR-279c-3p,sfr-miR-13a-3p	111348375	coiled-coil domain-containing protein 85C-B
novel_76,sfr-miR-10455-5p,novel_93,sfr-miR-10503-3p,sfr-miR-279a-5p,novel_127,sfr-miR-10461b-3p,novel_140,sfr-miR-10485-5p	111348374	uncharacterized LOC111348374
sfr-miR-10480-5p,novel_106,sfr-miR-10483-5p,novel_2,sfr-miR-2766-5p,sfr-miR-10482-3p,novel_127	111348377	radial spoke head 1 homolog
sfr-miR-263b-5p,sfr-miR-10455-5p,sfr-miR-7-3p,sfr-miR-10464-5p,sfr-miR-13b-5p,sfr-miR-10458-3p	111348376	pancreatic triacylglycerol lipase-like
sfr-miR-2b-3p,sfr-miR-10455-5p,sfr-miR-13b-3p,sfr-miR-10490-3p,sfr-miR-13a-3p,novel_108,sfr-miR-11-3p,novel_76,sfr-miR-2c-3p,sfr-miR-10482-5p	111360501	laminin subunit alpha
novel_139,sfr-miR-10483-2-3p,sfr-miR-274-3p,sfr-miR-10455-3p	111359507	synaptogyrin
sfr-miR-2c-3p,sfr-miR-11-3p,sfr-miR-13a-3p,sfr-miR-13b-3p,sfr-miR-2b-3p,sfr-miR-10460-5p,sfr-miR-13b-5p,novel_111	111363922	E3 ubiquitin-protein ligase synoviolin-like
sfr-miR-10508a-2-3p,sfr-miR-274-3p,sfr-miR-10483-5p,sfr-miR-13b-5p	111363808	uncharacterized ABC transporter ATP-binding protein YwjA-like
sfr-miR-279b-3p,sfr-miR-7-5p,sfr-miR-2766-3p,sfr-miR-13a-5p,sfr-miR-279c-3p,novel_6,novel_18,sfr-miR-34-5p,sfr-miR-10492c-5p,sfr-miR-279a-3p,sfr-miR-14-3p,sfr-miR-10492a-3p,sfr-miR-274-3p,sfr-miR-2765-5p,sfr-miR-10460-5p	111355549	uncharacterized LOC111355549%2C transcript variant X3;uncharacterized LOC111355549%2C transcript variant X2;uncharacterized LOC111355549%2C transcript variant X4;uncharacterized LOC111355549%2C transcript variant X1
sfr-miR-10490-3p,sfr-miR-274-5p,novel_127,novel_78	111351449	interleukin enhancer-binding factor 2 homolog
sfr-miR-6094-3p,sfr-miR-10455-5p,sfr-miR-34-3p,novel_96,sfr-miR-14-5p,novel_1,novel_116,sfr-miR-2765-5p,novel_12,sfr-miR-10485-3p	111351448	UDP-glucuronosyltransferase 1-8-like%2C transcript variant X1;UDP-glucuronosyltransferase 1-8-like%2C transcript variant X2
sfr-miR-10492a-3p,novel_118,sfr-miR-2a-3p,novel_6,novel_91,sfr-miR-13b-5p	111351445	V-type proton ATPase subunit e 2-like
sfr-miR-2766-3p,sfr-miR-14-3p,sfr-miR-263b-3p	111351444	uncharacterized
sfr-miR-10499b-5p,sfr-miR-279c-5p,novel_76,novel_1,novel_118,sfr-miR-13b-5p,sfr-miR-10499b-2-5p,novel_111	111351447	uncharacterized
novel_96,novel_15,sfr-miR-13a-5p	111351441	U3 small nucleolar ribonucleoprotein protein IMP3
novel_15,sfr-miR-316-3p,sfr-miR-375-3p,sfr-miR-932-5p	111351443	GILT-like protein 1%2C transcript variant X2;GILT-like protein 1%2C transcript variant X1
novel_80,sfr-miR-10482-3p,sfr-miR-375-3p	111351442	uncharacterized
novel_91,novel_76	111363809	leukotoxin export ATP-binding protein LtxB-like
sfr-miR-10498-3p,novel_26,sfr-miR-2b-3p,novel_78,sfr-miR-13b-3p,sfr-miR-13a-3p,sfr-miR-10486-5p,sfr-miR-2c-3p,novel_42	111362295	D site-binding protein-like
sfr-miR-279b-5p,novel_20,sfr-miR-263b-5p,novel_34,novel_116,sfr-miR-10504-5p,sfr-miR-10460-5p,novel_111,sfr-miR-375-3p	111364032	beta-xylosidase-like
novel_139,sfr-miR-2766-5p,sfr-miR-210-3p,sfr-miR-34-5p,sfr-miR-2a-3p,novel_78,novel_134,sfr-miR-10470-5p,novel_111,sfr-miR-279b-5p,sfr-miR-317-5p	111360230	uncharacterized protein K02A2.6-like
novel_49,sfr-miR-11-5p,sfr-miR-10508a-2-3p,sfr-miR-10498-3p,novel_138	111361711	nicotinate phosphoribosyltransferase-like
novel_126,sfr-miR-6094-5p,sfr-miR-10470-5p,sfr-miR-34-3p,sfr-miR-307-3p,novel_106	111359856	uncharacterized LOC111359856
sfr-miR-10499a-3p,sfr-miR-10491-3p,novel_111,sfr-miR-307-5p,sfr-miR-10502-5p,novel_2	111364621	uncharacterized LOC111364621
sfr-miR-932-5p,sfr-miR-10480-3p,sfr-miR-10483-2-3p,novel_105,sfr-miR-2a-3p,sfr-miR-277-3p,novel_32,sfr-miR-2755-3p,sfr-miR-317-3p,novel_118,sfr-miR-2756-5p,novel_69,sfr-miR-10-5p,sfr-miR-10498-5p,novel_125,novel_30	111364620	collagen type IV alpha-3-binding protein%2C transcript variant X2;collagen type IV alpha-3-binding protein%2C transcript variant X1
novel_26,sfr-miR-11-5p,sfr-miR-34-3p,novel_118,sfr-miR-274-5p	111364623	probable salivary secreted peptide
novel_109,sfr-miR-10504-3p,novel_30,novel_93,sfr-miR-2766-5p,sfr-miR-10458-3p,novel_26	111364622	uncharacterized LOC111364622
sfr-miR-2766-5p,sfr-miR-10486-5p,novel_15,sfr-miR-10455-5p,sfr-miR-279a-5p,novel_26,sfr-miR-10498-3p,novel_14,sfr-miR-932-3p	111364625	uncharacterized LOC111364625
sfr-miR-281-5p,novel_101,novel_30,novel_15,sfr-miR-10499a-3p,novel_112,novel_60,sfr-miR-10464-5p,sfr-miR-10483-5p,sfr-miR-10504-5p,sfr-miR-317-3p,sfr-miR-375-3p	111364624	uncharacterized LOC111364624
sfr-miR-316-3p,novel_109,sfr-miR-307-3p,novel_3,novel_118,sfr-miR-274-5p	111364627	uncharacterized LOC111364627
sfr-miR-2b-3p,sfr-miR-279a-5p,novel_26,sfr-miR-10483-5p,novel_22,sfr-miR-10508a-2-3p,sfr-miR-92a-3p,sfr-miR-2766-5p,sfr-miR-2c-3p,novel_42,sfr-miR-11-3p,novel_8,sfr-miR-10480-5p,sfr-miR-13a-3p,sfr-miR-13b-3p	111364626	uncharacterized LOC111364626
sfr-miR-2755-5p,sfr-miR-2755-3p,novel_22,sfr-miR-2766-5p,sfr-miR-10458-3p,sfr-miR-2756-5p,sfr-miR-10499a-3p,sfr-miR-10-5p,novel_105,sfr-miR-10-3p,novel_32	111364629	endoplasmic reticulum metallopeptidase 1-like%2C transcript variant X1;endoplasmic reticulum metallopeptidase 1-like%2C transcript variant X5;endoplasmic reticulum metallopeptidase 1-like%2C transcript variant X2;endoplasmic reticulum metallopeptidase 1-like%2C transcript variant X3;endoplasmic reticulum metallopeptidase 1-like%2C transcript variant X4
novel_2,sfr-miR-13b-5p,sfr-miR-14-3p,novel_118,novel_6,novel_136,sfr-miR-2766-3p,sfr-miR-274-5p	111364628	homeobox protein orthopedia-like
novel_3,sfr-miR-10486-5p,sfr-miR-10482-3p,novel_131	111353515	17-beta-hydroxysteroid dehydrogenase 13-like%2C transcript variant X2;17-beta-hydroxysteroid dehydrogenase 13-like%2C transcript variant X1
sfr-miR-10460-5p,novel_134,sfr-miR-7-3p,sfr-miR-274-3p,novel_113,sfr-miR-210-3p,sfr-miR-2766-5p,sfr-miR-274-5p,sfr-miR-13a-5p	111353514	bile salt-activated lipase-like
sfr-miR-10499a-3p,novel_112,sfr-miR-14-3p,sfr-miR-2766-3p,sfr-miR-10480-3p	111353517	chromodomain-helicase-DNA-binding protein 1%2C transcript variant X1;chromodomain-helicase-DNA-binding protein 1%2C transcript variant X2;chromodomain-helicase-DNA-binding protein 1%2C transcript variant X3
sfr-miR-7-3p,sfr-miR-279b-5p,sfr-miR-2b-3p,novel_15,sfr-miR-13b-3p,sfr-miR-13a-3p,sfr-miR-11-3p,sfr-miR-10499a-3p,sfr-miR-2c-3p	111353516	ras-related GTP-binding protein C
novel_49,sfr-miR-932-5p,sfr-miR-10461b-3p,novel_26,sfr-miR-274-3p,novel_107,novel_69,novel_91	111362882	uncharacterized LOC111362882
novel_36,sfr-miR-316-5p,sfr-miR-10476-5p,sfr-miR-10455-5p,sfr-miR-317-3p,novel_22,novel_80,sfr-miR-14-3p,sfr-miR-263b-5p,novel_118,sfr-miR-281-3p,sfr-miR-10486-5p,novel_69,novel_109,sfr-miR-2766-3p,sfr-miR-13a-5p,novel_30	111353510	low-density lipoprotein receptor-like%2C transcript variant X4;low-density lipoprotein receptor-like%2C transcript variant X5;low-density lipoprotein receptor-like%2C transcript variant X2;low-density lipoprotein receptor-like%2C transcript variant X10;low-density lipoprotein receptor-like%2C transcript variant X1;low-density lipoprotein receptor-like%2C transcript variant X8;low-density lipoprot…
novel_91,sfr-miR-2766-5p,novel_32,novel_101,novel_105,novel_36,sfr-miR-3286-5p,sfr-miR-316-5p,sfr-miR-10480-3p,sfr-miR-10498-3p,sfr-miR-10-5p,novel_139,sfr-miR-2766-3p,novel_93,sfr-miR-2756-3p,sfr-miR-2755-3p,sfr-miR-10503-3p,sfr-miR-14-3p,sfr-miR-10492a-3p,novel_118	111353513	heat shock protein 22-like
novel_93,sfr-miR-317-3p,novel_125	111353512	nacrein-like protein C1
sfr-miR-10480-3p,sfr-miR-10498-5p,novel_30,sfr-miR-317-3p,sfr-miR-316-3p	111353519	uncharacterized
sfr-miR-10455-3p,novel_22,sfr-miR-13a-5p	111353518	agrin-like
novel_32,novel_105,novel_71,sfr-miR-10-5p,sfr-miR-2756-5p,novel_91,sfr-miR-3286-5p,novel_111,sfr-miR-2755-3p,novel_93	111354720	uncharacterized LOC111354720
novel_12,novel_73,sfr-miR-10483-3p,sfr-miR-10459-5p,sfr-miR-210-3p,sfr-miR-34-5p,sfr-miR-10458-3p,sfr-miR-281-5p,novel_136,sfr-miR-10455-5p,sfr-miR-10503-3p,novel_78,novel_93,novel_134,sfr-miR-10464-5p,sfr-miR-14-5p,sfr-miR-279c-5p,novel_15	111359635	lethal(2) giant larvae protein%2C transcript variant X6;lethal(2) giant larvae protein%2C transcript variant X5;lethal(2) giant larvae protein%2C transcript variant X4;lethal(2) giant larvae protein%2C transcript variant X1;lethal(2) giant larvae protein%2C transcript variant X3;lethal(2) giant larvae protein%2C transcript variant X2
sfr-miR-10483-5p,novel_67,sfr-miR-932-5p	111363843	transcription termination/antitermination protein NusA-like
sfr-miR-10502-5p,sfr-miR-10482-5p,sfr-miR-10480-3p	111362448	uncharacterized LOC111362448
sfr-miR-13a-5p,sfr-miR-932-5p,novel_2,novel_1	111364407	NADP-dependent malic enzyme-like
novel_42,sfr-miR-92a-3p,novel_20	111363079	putative TrmH family tRNA/rRNA methyltransferase YacO
sfr-miR-317-3p,sfr-miR-10458-3p,sfr-miR-375-3p,sfr-miR-274-3p	111364239	carbamoyl-phosphate synthase large chain-like
sfr-miR-13b-5p,sfr-miR-10499b-2-5p,novel_125,sfr-miR-34-3p,sfr-miR-10499b-5p	111363677	plasma alpha-L-fucosidase-like
novel_2,sfr-miR-2756-3p,novel_36,novel_26,sfr-miR-316-5p,sfr-miR-10-3p	111362077	zinc transporter ZIP10%2C transcript variant X1;zinc transporter ZIP10%2C transcript variant X2
sfr-miR-10461b-3p,sfr-miR-375-3p,sfr-miR-2766-5p,novel_49	111350154	Trnan-guu
novel_125,sfr-miR-263b-3p,sfr-miR-2755-5p,sfr-miR-279a-5p,novel_112	111350150	Trnad-guc
sfr-miR-279a-5p,sfr-miR-34-3p,sfr-miR-3286-5p,novel_15	111350153	Trnat-agu
novel_106,novel_6,novel_20,novel_1,novel_49	111350158	Trnav-uac
sfr-miR-13b-5p,sfr-miR-10482-3p,novel_91	111353164	tyrosine-protein kinase shark
sfr-miR-10-3p,novel_109,sfr-miR-10498-5p	111353165	zinc finger protein 532-like%2C transcript variant X2;zinc finger protein 532-like%2C transcript variant X1;zinc finger protein 532-like%2C transcript variant X4;zinc finger protein 532-like%2C transcript variant X5;zinc finger protein 532-like%2C transcript variant X3
sfr-miR-279c-5p,sfr-miR-10470-5p,sfr-miR-2766-5p,sfr-miR-2755-5p,sfr-miR-10492c-5p	111353166	scm-like with four MBT domains protein 2
sfr-miR-10455-5p,novel_101,novel_136	111353167	uncharacterized LOC111353167%2C transcript variant X2;uncharacterized LOC111353167%2C transcript variant X1
novel_2,sfr-miR-317-5p,sfr-miR-10498-3p,novel_34,sfr-miR-10458-3p,sfr-miR-10482-3p,novel_6,sfr-miR-34-3p,sfr-miR-10490-3p	111353160	tyrosine-protein kinase Drl%2C transcript variant X1;tyrosine-protein kinase Drl%2C transcript variant X2
sfr-miR-10460-5p,novel_1,sfr-miR-10492a-3p,sfr-miR-277-3p,novel_80,sfr-miR-10480-5p,sfr-miR-10498-3p	111353161	glutaminase liver isoform%2C mitochondrial%2C transcript variant X2;glutaminase liver isoform%2C mitochondrial%2C transcript variant X1;glutaminase liver isoform%2C mitochondrial%2C transcript variant X4;glutaminase liver isoform%2C mitochondrial%2C transcript variant X6;glutaminase liver isoform%2C mitochondrial%2C transcript variant X5;glutaminase liver isoform%2C mitochondrial%2C transcript va…
sfr-miR-932-3p,novel_134,sfr-miR-375-3p,novel_136,sfr-miR-3286-3p,sfr-miR-10492c-5p,sfr-miR-210-3p,novel_112	111353162	uncharacterized LOC111353162%2C transcript variant X1;uncharacterized LOC111353162%2C transcript variant X2
sfr-miR-10461a-3p,sfr-miR-274-3p,novel_91	111353163	E3 ubiquitin-protein ligase RNF4-like
sfr-miR-279a-5p,sfr-miR-10482-5p,sfr-miR-10459-5p,novel_15,sfr-miR-10464-5p	111353168	ubiquitin-protein ligase E3C
novel_109,sfr-miR-10504-3p,sfr-miR-10461b-3p,sfr-miR-10482-3p	111353169	Golgi phosphoprotein 3 homolog sauron
sfr-miR-375-3p,sfr-miR-10482-3p,sfr-miR-92a-3p,sfr-miR-10467-3p,novel_42,sfr-miR-10498-5p,novel_106	111362079	large neutral amino acids transporter small subunit 1
sfr-miR-10458-3p,sfr-miR-10499a-3p,sfr-miR-932-5p,novel_93,novel_107	111349917	UBX domain-containing protein 4
novel_91,sfr-miR-279b-5p,sfr-miR-274-3p,sfr-miR-2765-5p,novel_67,novel_49,sfr-miR-375-5p,novel_111	111351652	uncharacterized protein PFB0765w-like
sfr-miR-210-3p,novel_134,novel_8,sfr-miR-375-3p,sfr-miR-274-3p,sfr-miR-10480-5p	111359699	60S ribosomal protein L24
sfr-miR-34-5p,sfr-miR-375-5p,sfr-miR-10493-3p,novel_76,sfr-miR-2a-3p,sfr-miR-10504-5p,sfr-miR-10464-5p	111363929	uncharacterized
sfr-miR-10499a-3p,novel_8,sfr-miR-11-3p,novel_126,sfr-miR-10482-5p,sfr-miR-2c-3p,novel_15,sfr-miR-6094-3p,sfr-miR-2766-3p,sfr-miR-13a-5p,sfr-miR-13a-3p,novel_26,sfr-miR-317-3p,sfr-miR-2b-3p,novel_134,sfr-miR-14-3p,sfr-miR-10483-5p,novel_42,sfr-miR-210-3p,sfr-miR-277-3p,sfr-miR-13b-3p,novel_6,novel_136,sfr-miR-13b-5p,sfr-miR-375-3p,novel_73,novel_49,sfr-miR-932-5p	111351653	syntaxin-1A%2C transcript variant X4;syntaxin-1A%2C transcript variant X3;syntaxin-1A%2C transcript variant X5;syntaxin-1A%2C transcript variant X2;syntaxin-1A%2C transcript variant X6;syntaxin-1A%2C transcript variant X1
sfr-miR-10480-3p,sfr-miR-10504-5p,novel_97,novel_127,novel_6,sfr-miR-13a-5p,sfr-miR-34-3p,novel_75,sfr-miR-10467-3p,sfr-miR-10499a-3p,sfr-miR-10476-5p	111362884	glycogen [starch] synthase
sfr-miR-274-5p,sfr-miR-263b-5p,novel_26	111358619	cytochrome b561 domain-containing protein 2-like
sfr-miR-34-5p,novel_8,novel_3,sfr-miR-281-5p,sfr-miR-274-5p,sfr-miR-279a-5p,sfr-miR-10480-3p,sfr-miR-10492a-3p,sfr-miR-10455-3p	111351654	GTP-binding nuclear protein Ran%2C transcript variant X1;GTP-binding nuclear protein Ran%2C transcript variant X2
novel_113,sfr-miR-210-3p,sfr-miR-10492c-5p,novel_15,sfr-miR-3286-3p,sfr-miR-277-3p,novel_109,novel_73,novel_134	111358263	uncharacterized protein KIAA0930 homolog
sfr-miR-317-3p,novel_26,novel_6,sfr-miR-279c-5p,sfr-miR-34-3p,sfr-miR-10498-3p	111358618	uncharacterized LOC111358618
sfr-miR-279b-5p,sfr-miR-317-5p,sfr-miR-307-5p,sfr-miR-6094-3p,novel_15,sfr-miR-10490-3p,sfr-miR-274-5p,sfr-miR-279b-3p,sfr-miR-279c-3p,sfr-miR-316-3p,novel_18,sfr-miR-263b-3p,sfr-miR-279a-3p	111357511	uncharacterized LOC111357511%2C transcript variant X4;uncharacterized LOC111357511%2C transcript variant X2;uncharacterized LOC111357511%2C transcript variant X3;uncharacterized LOC111357511%2C transcript variant X1
sfr-miR-932-5p,sfr-miR-10458-3p,sfr-miR-7-3p,sfr-miR-277-3p	111357510	uncharacterized LOC111357510%2C transcript variant X1;uncharacterized LOC111357510%2C transcript variant X2
sfr-miR-3286-3p,sfr-miR-6094-3p,sfr-miR-13a-5p,sfr-miR-10499b-5p,sfr-miR-10482-3p,novel_1,sfr-miR-13b-5p,sfr-miR-317-3p	111357513	uncharacterized LOC111357513
novel_14,sfr-miR-10508a-2-3p,novel_118,novel_116,sfr-miR-10504-5p,novel_78,sfr-miR-13a-5p,novel_42,sfr-miR-92a-3p,sfr-miR-10467-3p,novel_60	111357512	lysosomal aspartic protease%2C transcript variant X2;lysosomal aspartic protease%2C transcript variant X1
sfr-miR-279a-5p,novel_111,novel_2,sfr-miR-2b-3p,sfr-miR-2765-5p,sfr-miR-279b-5p,sfr-miR-10498-3p,sfr-miR-11-3p,novel_96,sfr-miR-10486-5p,sfr-miR-2c-3p,sfr-miR-13b-3p,sfr-miR-13a-3p	111357515	monocarboxylate transporter 10
sfr-miR-10503-3p,sfr-miR-2b-3p,sfr-miR-932-5p,novel_14,novel_140,sfr-miR-263b-5p,sfr-miR-932-3p,sfr-miR-2c-3p,sfr-miR-11-3p,sfr-miR-13a-3p,sfr-miR-307-3p,sfr-miR-277-3p,sfr-miR-13b-3p	111357514	uncharacterized LOC111357514
sfr-miR-10467-3p,sfr-miR-10476-5p,sfr-miR-6094-5p,novel_125	111352749	uncharacterized LOC111352749
sfr-miR-34-5p,sfr-miR-316-3p,sfr-miR-263b-3p,novel_1,novel_131,novel_15,sfr-miR-7-5p,novel_93,sfr-miR-317-3p,sfr-miR-2755-5p,novel_14,sfr-miR-10498-3p	111352747	transmembrane protein 231
novel_131,novel_91,sfr-miR-2a-3p,sfr-miR-277-3p,novel_15,sfr-miR-10460-5p,sfr-miR-932-5p,sfr-miR-317-3p,sfr-miR-10498-3p,sfr-miR-263b-5p	111352746	uncharacterized protein C630.12
sfr-miR-281-3p,sfr-miR-10486-5p,novel_139,novel_76,novel_131,sfr-miR-2a-3p,novel_43,sfr-miR-7-5p,novel_111,sfr-miR-10499b-2-5p,sfr-miR-10485-3p,novel_80,novel_138	111352745	protein muscleblind%2C transcript variant X13;protein muscleblind%2C transcript variant X6;protein muscleblind%2C transcript variant X3;protein muscleblind%2C transcript variant X2;protein muscleblind%2C transcript variant X1;protein muscleblind%2C transcript variant X4
sfr-miR-2755-3p,novel_26,novel_105,sfr-miR-10-3p,novel_30,novel_32,sfr-miR-6094-3p,novel_1,sfr-miR-2756-5p,sfr-miR-10499a-3p,sfr-miR-10-5p	111352744	carbonyl reductase [NADPH] 3-like
sfr-miR-10455-3p	111352743	40S ribosomal protein S18
novel_97,sfr-miR-277-5p,sfr-miR-279a-5p,sfr-miR-10458-3p,novel_8	111352742	protein catecholamines up-like
sfr-miR-13b-5p,sfr-miR-10485-3p,sfr-miR-316-3p,sfr-miR-281-3p,novel_8,novel_139,sfr-miR-10459-5p,sfr-miR-279c-5p	111352741	importin subunit beta-1
sfr-miR-92a-3p,sfr-miR-10-3p,sfr-miR-2766-3p,novel_15,novel_78,sfr-miR-2756-3p,sfr-miR-279b-5p,sfr-miR-2765-5p,sfr-miR-14-3p	111352740	U2 small nuclear ribonucleoprotein auxiliary factor 35 kDa subunit-related protein 2
sfr-miR-10492c-5p,sfr-miR-274-3p,sfr-miR-10504-3p,novel_67	111358614	double-strand break repair protein MRE11-like
novel_3,sfr-miR-7-5p,sfr-miR-281-5p,sfr-miR-274-5p,sfr-miR-92a-3p,novel_42,sfr-miR-34-5p,novel_8,sfr-miR-10480-3p,sfr-miR-10492a-3p,sfr-miR-10455-3p,sfr-miR-279a-5p	111351655	GTP-binding nuclear protein Ran-like
sfr-miR-10476-5p,sfr-miR-10504-3p,novel_43	111358613	H/ACA ribonucleoprotein complex subunit 3
sfr-miR-2755-5p,sfr-miR-2765-5p,sfr-miR-263b-5p,sfr-miR-10483-3p,sfr-miR-2766-5p,novel_69,novel_96,novel_71,sfr-miR-274-5p	111358612	sodium channel protein Nach-like%2C transcript variant X1;sodium channel protein Nach-like%2C transcript variant X3;sodium channel protein Nach-like%2C transcript variant X2
sfr-miR-11-3p,novel_96,sfr-miR-2c-3p,sfr-miR-13b-3p,novel_6,sfr-miR-13a-3p,sfr-miR-13a-5p,sfr-miR-6094-5p,sfr-miR-2b-3p,novel_118,novel_22	111351207	parafibromin
sfr-miR-10455-5p,sfr-miR-932-3p	111360022	ras-related protein Rab-2A
sfr-miR-10467-3p,novel_93,sfr-miR-10459-5p,novel_96,novel_136	111349169	histidine-rich glycoprotein-like%2C transcript variant X1;histidine-rich glycoprotein-like%2C transcript variant X2
novel_136,novel_93,sfr-miR-10467-3p,sfr-miR-10459-5p	111349168	histidine-rich glycoprotein-like
novel_36,sfr-miR-34-5p,sfr-miR-10499b-2-5p,novel_113,sfr-miR-316-5p	111351203	U4/U6 small nuclear ribonucleoprotein Prp3
sfr-miR-10460-5p	111351202	uncharacterized LOC111351202
sfr-miR-277-3p,sfr-miR-307-3p,novel_8,sfr-miR-92a-3p,sfr-miR-10460-5p,novel_73,sfr-miR-2756-3p	111351201	leucine-rich repeat serine/threonine-protein kinase 1
sfr-miR-2755-3p,sfr-miR-274-3p,sfr-miR-2765-5p,sfr-miR-10480-3p,sfr-miR-10-5p,novel_113,novel_60,novel_131,sfr-miR-2766-5p,novel_15,novel_32,sfr-miR-13a-5p,novel_105,novel_109	111351200	uncharacterized LOC111351200
novel_139,sfr-miR-14-5p,sfr-miR-281-3p,novel_91,novel_112,novel_71,novel_101,novel_93,novel_78,novel_12	111349163	histidine-rich glycoprotein-like
sfr-miR-14-3p,novel_15,novel_20,novel_3,sfr-miR-2766-3p,novel_131	111349162	histidine-rich protein PFHRP-II-like
novel_69,sfr-miR-10490-3p,sfr-miR-274-3p	111360029	protein artemis-like
sfr-miR-281-3p,novel_36,sfr-miR-274-5p,sfr-miR-10455-5p,novel_118,novel_125,sfr-miR-316-5p	111349160	glutathione S-transferase 1-like
sfr-miR-279a-3p,sfr-miR-10467-3p,sfr-miR-210-3p,novel_18,sfr-miR-10476-5p,sfr-miR-279c-3p,sfr-miR-2766-3p,sfr-miR-307-3p,novel_15,sfr-miR-3286-3p,sfr-miR-279b-3p,novel_134,sfr-miR-6094-5p,novel_20,sfr-miR-14-3p	111349167	cuticle protein 19-like
novel_93,sfr-miR-10459-5p,novel_136,novel_3,novel_97	111349166	histidine-rich glycoprotein-like%2C transcript variant X1;histidine-rich glycoprotein-like%2C transcript variant X2;histidine-rich glycoprotein-like%2C transcript variant X3
sfr-miR-13a-5p,sfr-miR-13a-3p,sfr-miR-10504-3p,sfr-miR-13b-3p,sfr-miR-2c-3p,sfr-miR-11-3p,novel_118,sfr-miR-2b-3p	111351209	uncharacterized LOC111351209
novel_127,sfr-miR-932-5p,novel_134,novel_93,novel_67,novel_138,sfr-miR-10480-3p,sfr-miR-10498-3p,novel_96,sfr-miR-92a-3p,sfr-miR-210-3p,novel_42	111351208	zinc finger protein 567-like
novel_106,sfr-miR-13b-5p,sfr-miR-10485-3p	111355917	ras-related protein Rab-11A
sfr-miR-10504-3p,novel_3,sfr-miR-10499a-3p,sfr-miR-316-3p,novel_42,sfr-miR-92a-3p,novel_1,sfr-miR-7-3p,sfr-miR-6094-5p	111355916	glutathione S-transferase 1-like
sfr-miR-2766-5p,novel_78,sfr-miR-10460-5p,sfr-miR-277-5p,sfr-miR-10480-5p,sfr-miR-263b-5p,sfr-miR-274-5p	111355914	50S ribosomal protein L1
sfr-miR-10461b-3p,sfr-miR-317-3p,sfr-miR-2b-3p,novel_106,novel_1,sfr-miR-2c-3p,sfr-miR-6094-3p,novel_15,sfr-miR-13a-3p,sfr-miR-279c-5p,sfr-miR-13a-5p,sfr-miR-279a-5p,sfr-miR-932-3p,sfr-miR-13b-3p,sfr-miR-3286-3p,novel_43	111355913	uncharacterized LOC111355913%2C transcript variant X2;uncharacterized LOC111355913%2C transcript variant X1
sfr-miR-277-5p,sfr-miR-317-5p,sfr-miR-277-3p,novel_107,sfr-miR-10493-3p,sfr-miR-932-5p,sfr-miR-279a-5p	111355912	protein artichoke
sfr-miR-10490-3p,novel_8,novel_42,sfr-miR-10459-5p,sfr-miR-92a-3p	111355911	retinoid-inducible serine carboxypeptidase-like
sfr-miR-307-3p,sfr-miR-10487-3p,novel_15	111355910	gustatory receptor 5a for trehalose-like%2C transcript variant X1;gustatory receptor 5a for trehalose-like%2C transcript variant X2
sfr-miR-13b-5p,sfr-miR-10483-5p,sfr-miR-10459-5p,novel_139,novel_76,sfr-miR-10491-3p,novel_3,sfr-miR-274-5p	111355919	homeotic protein proboscipedia
novel_96,novel_91,sfr-miR-2a-3p,sfr-miR-10504-3p,sfr-miR-274-5p,sfr-miR-7-5p,novel_43,sfr-miR-6094-5p,sfr-miR-13b-5p,novel_127,sfr-miR-10470-5p,sfr-miR-932-5p,sfr-miR-2756-5p,sfr-miR-316-3p,sfr-miR-10492c-5p,sfr-miR-6094-3p,novel_26,sfr-miR-317-3p,sfr-miR-263b-5p,sfr-miR-10461a-3p,novel_140,novel_80	111355918	uncharacterized LOC111355918%2C transcript variant X1;uncharacterized LOC111355918%2C transcript variant X2
novel_93,sfr-miR-932-5p,sfr-miR-10458-3p,sfr-miR-34-5p,sfr-miR-10480-3p,sfr-miR-10455-5p,novel_15	111358763	DIS3-like exonuclease 2
novel_14,sfr-miR-92a-3p,sfr-miR-263b-3p,novel_42,sfr-miR-10486-5p	111347938	autophagy-related protein 101
sfr-miR-10499b-2-5p,sfr-miR-14-3p,sfr-miR-932-3p,sfr-miR-317-5p,novel_126,novel_15,novel_3,sfr-miR-34-3p,sfr-miR-2766-3p	111347932	enolase%2C transcript variant X3;enolase%2C transcript variant X4;enolase%2C transcript variant X1;enolase%2C transcript variant X2
novel_14,sfr-miR-281-5p,sfr-miR-274-3p,novel_80,novel_67,novel_75,sfr-miR-281-3p	111347933	uncharacterized LOC111347933
sfr-miR-10480-3p,novel_6,sfr-miR-10504-3p,novel_15,sfr-miR-6094-5p	111347930	lutropin-choriogonadotropic hormone receptor
novel_118,sfr-miR-10483-3p,novel_140,sfr-miR-317-3p,novel_78,novel_30,sfr-miR-279c-5p,sfr-miR-7-5p,sfr-miR-10492c-5p	111347931	26S proteasome non-ATPase regulatory subunit 2
sfr-miR-10492c-5p,sfr-miR-307-5p,novel_69,sfr-miR-375-3p,novel_26	111347936	neurofilament heavy polypeptide-like%2C transcript variant X2;neurofilament heavy polypeptide-like%2C transcript variant X1
novel_36,novel_1,sfr-miR-375-3p,sfr-miR-316-5p	111347937	serine/threonine-protein kinase S6KL
novel_1,sfr-miR-375-5p	111347934	PRKR-interacting protein 1 homolog
sfr-miR-932-5p,sfr-miR-10499b-2-5p,novel_106,novel_34,sfr-miR-10492a-3p	111347935	uncharacterized LOC111347935
novel_140,sfr-miR-932-3p,sfr-miR-375-5p	111348142	uncharacterized LOC111348142
sfr-miR-14-3p,novel_34,sfr-miR-2766-3p,sfr-miR-10498-3p	111348415	DDB1- and CUL4-associated factor 13
novel_20,sfr-miR-279c-5p,sfr-miR-10493-3p,novel_131,sfr-miR-10502-5p,novel_91	111348140	serine palmitoyltransferase 2
novel_78,sfr-miR-10504-5p,sfr-miR-6094-3p,sfr-miR-10504-3p,sfr-miR-10485-5p,novel_136,novel_108	111348141	NLR family CARD domain-containing protein 3-like
novel_109,sfr-miR-7-5p,sfr-miR-2766-3p,sfr-miR-10-3p,novel_43,novel_125,novel_69,sfr-miR-34-5p,sfr-miR-14-3p	111348146	kinesin-like protein CG14535
novel_106,sfr-miR-279b-5p,sfr-miR-281-5p,sfr-miR-10458-3p	111348412	ribonuclease Oy-like
novel_140,sfr-miR-277-5p,sfr-miR-10504-3p,novel_34,novel_67,sfr-miR-932-5p,sfr-miR-10499a-3p	111348145	cyclin-related protein FAM58A
sfr-miR-11-3p,sfr-miR-10486-5p,novel_96,novel_139,sfr-miR-2c-3p,novel_131,sfr-miR-13b-3p,sfr-miR-10499b-5p,sfr-miR-13a-3p,sfr-miR-10470-5p,sfr-miR-2b-3p,novel_67,sfr-miR-3286-5p,sfr-miR-274-3p	111348148	mitochondrial import receptor subunit TOM70
sfr-miR-10461b-3p,sfr-miR-10485-3p,sfr-miR-6094-3p,sfr-miR-277-3p,sfr-miR-10492a-3p	111348149	dnaJ homolog subfamily C member 10-like
novel_49,sfr-miR-10482-5p,sfr-miR-10470-5p,sfr-miR-277-5p,sfr-miR-274-3p	111348418	uncharacterized LOC111348418
sfr-miR-274-5p,novel_6,novel_3,novel_112,sfr-miR-10460-5p,novel_139	111348419	gremlin-2-like%2C transcript variant X2;gremlin-2-like%2C transcript variant X1
sfr-miR-10480-3p,sfr-miR-13a-5p,novel_118,sfr-miR-307-5p	111354359	UPF0587 protein GA18326
sfr-miR-307-3p,novel_78,novel_8	111362476	chorion class A protein Ld5-like
sfr-miR-10476-5p,novel_8,novel_42,novel_93,sfr-miR-92a-3p,novel_97	111362477	uncharacterized LOC111362477
novel_67,sfr-miR-13a-5p,novel_6,novel_140,sfr-miR-316-3p,sfr-miR-10460-5p	111351693	E3 ubiquitin-protein ligase Bre1%2C transcript variant X2;E3 ubiquitin-protein ligase Bre1%2C transcript variant X1
sfr-miR-307-5p,novel_113,sfr-miR-10464-5p,sfr-miR-34-3p	111360153	N-acetylglucosamine-6-sulfatase-like%2C transcript variant X2;N-acetylglucosamine-6-sulfatase-like%2C transcript variant X1
novel_36,sfr-miR-10499b-2-5p,sfr-miR-279b-5p,sfr-miR-316-5p,novel_125,sfr-miR-10455-5p	111357018	protein glass
sfr-miR-274-5p,novel_93,novel_73	111358425	anaphase-promoting complex subunit 4
sfr-miR-10502-5p,sfr-miR-10-5p,sfr-miR-2756-5p,novel_105,sfr-miR-2766-3p,novel_32,sfr-miR-10504-3p,sfr-miR-2755-3p,sfr-miR-10503-3p,novel_111,sfr-miR-14-3p	111360152	N-chimaerin
sfr-miR-2766-5p,novel_75,sfr-miR-10499b-2-5p,novel_2,sfr-miR-932-5p,sfr-miR-10492a-3p,sfr-miR-274-3p,sfr-miR-10485-5p	111360805	LIM/homeobox protein Lhx9-like
novel_8,sfr-miR-307-3p	111362475	chorion class A protein Ld5-like
sfr-miR-274-3p,novel_6,sfr-miR-10492a-3p,novel_42,sfr-miR-317-3p,sfr-miR-92a-3p	111360151	actin-related protein 2/3 complex subunit 3
novel_134,sfr-miR-2756-3p,sfr-miR-14-3p,sfr-miR-932-3p,sfr-miR-10480-3p,sfr-miR-10493-3p,sfr-miR-210-3p,sfr-miR-2766-3p,sfr-miR-34-3p	111360804	triosephosphate isomerase%2C transcript variant X2;triosephosphate isomerase%2C transcript variant X1
novel_140,novel_106,sfr-miR-10492a-3p,sfr-miR-10476-5p,sfr-miR-307-3p,sfr-miR-34-3p,novel_15,sfr-miR-2a-3p	111362472	chorion class B protein Ld34-like
novel_26,sfr-miR-14-3p,sfr-miR-10486-5p,sfr-miR-10482-3p,sfr-miR-2766-5p,sfr-miR-281-5p,sfr-miR-2766-3p,sfr-miR-10480-5p	111360150	short-chain specific acyl-CoA dehydrogenase%2C mitochondrial
novel_73,sfr-miR-10485-3p,sfr-miR-10482-3p,sfr-miR-316-3p,novel_14,novel_101,novel_15	111360807	corepressor interacting with RBPJ 1-like
sfr-miR-13b-3p,novel_15,sfr-miR-2a-3p,sfr-miR-13a-3p,sfr-miR-316-3p,sfr-miR-11-3p,sfr-miR-281-3p,sfr-miR-10476-5p,sfr-miR-2766-5p,sfr-miR-2c-3p,sfr-miR-10492a-3p,novel_140,novel_106,sfr-miR-2b-3p	111362473	chorion class B protein Ld34-like
novel_6,novel_30,sfr-miR-10504-3p,sfr-miR-2766-5p,novel_126,sfr-miR-307-5p,sfr-miR-375-3p	111355535	uncharacterized LOC111355535
novel_15,novel_80,novel_36	111361488	oleate hydratase-like
sfr-miR-10476-5p,sfr-miR-34-3p,novel_140,novel_106,sfr-miR-2a-3p,novel_15,sfr-miR-10492a-3p	111362470	chorion class B protein Ld34-like
sfr-miR-10498-5p,sfr-miR-10483-2-3p,sfr-miR-274-3p,novel_108	111355534	tRNA-specific adenosine deaminase 1
sfr-miR-11-5p,sfr-miR-2765-5p,novel_69,sfr-miR-375-3p,novel_113,sfr-miR-10460-5p,sfr-miR-10503-3p	111361482	internalin-J-like
novel_20,sfr-miR-316-5p,novel_36,sfr-miR-10503-3p	111360801	enkurin
novel_131,novel_75,novel_118	111361480	uncharacterized protein YwnB-like
sfr-miR-10460-5p,sfr-miR-10486-5p,sfr-miR-6094-5p,sfr-miR-375-3p,novel_138	111361481	oleate hydratase-like
sfr-miR-316-3p,sfr-miR-10482-5p,novel_2,sfr-miR-10459-5p,novel_67,sfr-miR-277-5p,sfr-miR-274-3p	111361486	dipeptide-binding protein DppE-like
novel_15,sfr-miR-10455-5p,sfr-miR-277-3p,sfr-miR-279c-5p,sfr-miR-2766-3p,novel_2,sfr-miR-375-5p,sfr-miR-14-3p,sfr-miR-10492a-3p	111361487	DNA ligase 1-like
novel_36,novel_34,sfr-miR-316-5p,sfr-miR-10483-5p	111361484	uncharacterized protein YmcA-like
sfr-miR-14-3p,sfr-miR-274-3p,sfr-miR-10483-5p,sfr-miR-932-5p,sfr-miR-2766-3p,sfr-miR-13a-5p,novel_6,sfr-miR-10482-3p	111360800	protein l(2)37Cc-like%2C transcript variant X1
sfr-miR-92a-3p,sfr-miR-2766-5p,sfr-miR-10467-3p,novel_36,novel_42,sfr-miR-316-5p,novel_109	111361921	uncharacterized LOC111361921
sfr-miR-10485-5p,sfr-miR-10483-5p,novel_26,sfr-miR-317-3p,sfr-miR-2b-3p,sfr-miR-13b-3p,novel_125,sfr-miR-2a-3p,novel_6,sfr-miR-13a-3p,sfr-miR-11-3p,sfr-miR-10486-5p,novel_96,sfr-miR-2c-3p	111355536	phosphatidylinositol-glycan biosynthesis class F protein
sfr-miR-10483-5p,sfr-miR-3286-5p,sfr-miR-375-3p,sfr-miR-34-3p,sfr-miR-13a-5p,novel_108,novel_109,novel_15,novel_30,novel_1,sfr-miR-10476-5p	111360803	putative fatty acyl-CoA reductase CG5065
novel_107,sfr-miR-34-5p,novel_43,novel_15,sfr-miR-932-5p,novel_93,novel_36,novel_26,sfr-miR-316-5p,sfr-miR-10487-3p,sfr-miR-274-3p,sfr-miR-10498-3p	111361920	uncharacterized LOC111361920
sfr-miR-10492a-3p,sfr-miR-2755-3p,sfr-miR-10483-2-3p,sfr-miR-281-5p,novel_105,sfr-miR-279c-3p,sfr-miR-279b-3p,novel_32,sfr-miR-10455-5p,sfr-miR-279a-3p,novel_96,sfr-miR-10-5p,novel_18,novel_60,novel_91	111355531	flexible cuticle protein 12-like
sfr-miR-10491-3p,novel_42,novel_1,sfr-miR-92a-3p,novel_78,novel_30,sfr-miR-7-5p	111360802	protein disulfide-isomerase A5%2C transcript variant X2;protein disulfide-isomerase A5%2C transcript variant X1
sfr-miR-10464-5p,sfr-miR-13a-5p,novel_75,sfr-miR-6094-3p,sfr-miR-263b-5p,sfr-miR-2756-5p	111361923	zinc finger and BTB domain-containing protein 41-like
sfr-miR-279a-3p,sfr-miR-10502-5p,novel_18,sfr-miR-279c-3p,novel_6,novel_109,sfr-miR-277-3p,sfr-miR-279b-3p,novel_36,sfr-miR-316-5p,sfr-miR-10480-3p,sfr-miR-263b-5p	111355530	trypsin delta-like
novel_107,sfr-miR-2766-5p,sfr-miR-10467-3p,sfr-miR-10460-5p,sfr-miR-10492a-3p,sfr-miR-281-5p	111363390	uncharacterized
novel_106,sfr-miR-10492a-3p,sfr-miR-277-3p,sfr-miR-34-5p	111363392	acyl-CoA dehydrogenase-like
sfr-miR-10461b-3p,sfr-miR-10504-3p	111361922	uncharacterized LOC111361922%2C transcript variant X1;uncharacterized LOC111361922%2C transcript variant X3;uncharacterized LOC111361922%2C transcript variant X5;uncharacterized LOC111361922%2C transcript variant X6;uncharacterized LOC111361922%2C transcript variant X4;uncharacterized LOC111361922%2C transcript variant X2
sfr-miR-10503-3p,sfr-miR-10460-5p,novel_113,sfr-miR-10498-3p,novel_3	111363394	RNA polymerase sigma-54 factor-like
sfr-miR-10460-5p,novel_91,sfr-miR-279a-5p,novel_140,sfr-miR-274-3p,sfr-miR-2765-5p,sfr-miR-10492a-3p	111355533	ras-related protein Rab-8A
sfr-miR-10492a-3p,novel_15,sfr-miR-10504-3p,novel_76	111363396	transcriptional regulatory protein ZraR-like
sfr-miR-6094-3p,sfr-miR-10480-5p,sfr-miR-10499b-5p,sfr-miR-316-5p,novel_36	111363397	cysteine synthase B-like
sfr-miR-2a-3p,sfr-miR-10498-5p,novel_1,sfr-miR-10482-5p,sfr-miR-10508a-2-3p,sfr-miR-3286-5p,sfr-miR-932-5p,sfr-miR-375-3p,novel_26	111363398	serine acetyltransferase%2C plasmid-like
sfr-miR-317-3p,sfr-miR-2755-5p,sfr-miR-375-3p,novel_106,sfr-miR-277-5p,sfr-miR-10508a-2-3p,sfr-miR-14-3p,sfr-miR-10482-3p,sfr-miR-2766-3p,sfr-miR-277-3p	111361925	uncharacterized LOC111361925
sfr-miR-10455-5p,novel_131,sfr-miR-10503-3p	111363428	ribonuclease TTHA0252-like
sfr-miR-13b-5p,sfr-miR-10483-2-3p,sfr-miR-316-5p,sfr-miR-263b-5p	111355532	uncharacterized LOC111355532
novel_96,sfr-miR-10486-5p,novel_6,novel_43,novel_108,novel_101,sfr-miR-317-3p,sfr-miR-2756-3p,sfr-miR-10504-5p,novel_118	111361924	solute carrier family 35 member B1 homolog%2C transcript variant X2;solute carrier family 35 member B1 homolog%2C transcript variant X1
sfr-miR-11-5p,sfr-miR-13a-5p,novel_71,novel_30,novel_93,sfr-miR-932-5p,sfr-miR-375-3p	111358536	uncharacterized LOC111358536
sfr-miR-2b-3p,sfr-miR-932-3p,sfr-miR-10485-5p,novel_22,sfr-miR-11-3p,novel_139,sfr-miR-2c-3p,sfr-miR-13b-3p,sfr-miR-3286-3p,sfr-miR-13a-3p	111354002	carboxypeptidase B-like%2C transcript variant X2;carboxypeptidase B-like%2C transcript variant X1;carboxypeptidase B-like%2C transcript variant X3;carboxypeptidase B-like%2C transcript variant X4
sfr-miR-34-3p,novel_140,novel_97,sfr-miR-13b-5p,sfr-miR-307-5p	111358534	inosine-5'-monophosphate dehydrogenase
sfr-miR-2b-3p,sfr-miR-2755-3p,sfr-miR-13a-3p,sfr-miR-316-3p,sfr-miR-11-3p,sfr-miR-2756-5p,sfr-miR-10-5p,sfr-miR-2c-3p,sfr-miR-10485-5p,sfr-miR-316-5p,sfr-miR-10498-3p,novel_36,novel_32,sfr-miR-13b-3p,sfr-miR-277-3p,novel_6,novel_105,sfr-miR-281-5p	111358535	piggyBac transposable element-derived protein 4-like%2C transcript variant X2;piggyBac transposable element-derived protein 4-like%2C transcript variant X1
sfr-miR-274-5p,novel_14,sfr-miR-6094-5p,sfr-miR-10458-3p,sfr-miR-263b-3p,novel_139	111358532	ADP-ribosylation factor-like protein 1
sfr-miR-307-3p,novel_111,novel_8	111358533	uncharacterized LOC111358533
novel_108,novel_126,sfr-miR-210-3p,novel_134,novel_113,sfr-miR-10486-5p,sfr-miR-10502-5p	111358530	uncharacterized LOC111358530
sfr-miR-10476-5p,sfr-miR-277-5p,sfr-miR-10480-3p,novel_136,novel_34	111353051	trypsin%2C alkaline B-like
sfr-miR-274-5p,novel_140,sfr-miR-10508a-2-3p,sfr-miR-317-5p,novel_111,novel_93,sfr-miR-932-5p	111361926	lactosylceramide 4-alpha-galactosyltransferase-like
novel_15,novel_43,sfr-miR-279a-5p	111354000	stimulator of interferon genes protein-like%2C transcript variant X1;stimulator of interferon genes protein-like%2C transcript variant X2;stimulator of interferon genes protein-like%2C transcript variant X3
sfr-miR-307-3p,novel_109,sfr-miR-281-5p,novel_125,novel_60,novel_20,novel_140,sfr-miR-2756-3p	111358538	elongation of very long chain fatty acids protein 4-like
sfr-miR-10461b-3p,sfr-miR-10460-5p,sfr-miR-274-3p,sfr-miR-281-3p,sfr-miR-316-3p,novel_113,sfr-miR-92a-3p,novel_42,novel_125,novel_136	111358539	N(4)-(Beta-N-acetylglucosaminyl)-L-asparaginase
novel_8,sfr-miR-316-3p,novel_91,novel_136,sfr-miR-277-3p,novel_49,sfr-miR-10498-3p,sfr-miR-10464-5p,sfr-miR-263b-5p	111361730	UPF0051 protein SAS0788-like
sfr-miR-279c-3p,sfr-miR-279b-3p,sfr-miR-279a-3p,sfr-miR-10499a-3p,novel_18,sfr-miR-10486-5p,sfr-miR-10458-3p,sfr-miR-10461a-3p,sfr-miR-10498-3p,novel_14,sfr-miR-3286-5p,sfr-miR-10480-3p,novel_20,sfr-miR-263b-5p	111359919	NAD-dependent protein deacylase Sirt4-like%2C transcript variant X1;NAD-dependent protein deacylase Sirt4-like%2C transcript variant X2
sfr-miR-14-3p,novel_20,sfr-miR-2766-3p,novel_14,sfr-miR-10480-5p,sfr-miR-10-3p,sfr-miR-10503-3p	111354001	carboxypeptidase B-like%2C transcript variant X2;carboxypeptidase B-like%2C transcript variant X1
sfr-miR-316-3p,sfr-miR-10458-3p,sfr-miR-7-3p,sfr-miR-10498-5p,sfr-miR-10480-3p,sfr-miR-2765-5p	111361734	NADH oxidase-like
novel_80,sfr-miR-317-5p,sfr-miR-10460-5p,novel_6,novel_43,sfr-miR-10458-3p,novel_69,sfr-miR-10482-3p,sfr-miR-92a-3p,novel_139,novel_42	111361735	Trnar-ccu
sfr-miR-263b-5p,novel_140,sfr-miR-6094-5p,novel_127,sfr-miR-10503-3p,novel_134,sfr-miR-932-5p,sfr-miR-10498-5p,novel_75,sfr-miR-10480-5p,novel_101,sfr-miR-10458-3p,sfr-miR-210-3p,novel_42,sfr-miR-92a-3p	111361736	Trnat-cgu
sfr-miR-2765-5p,sfr-miR-274-3p,sfr-miR-316-5p,novel_80,novel_96,novel_126,novel_36	111361737	Trnar-ucu
novel_2,novel_131,sfr-miR-34-5p,novel_75	111359913	uncharacterized LOC111359913
sfr-miR-10480-3p,novel_49,sfr-miR-2756-3p,sfr-miR-307-5p,sfr-miR-10461b-3p,sfr-miR-13a-5p,sfr-miR-10480-5p,sfr-miR-10504-3p,sfr-miR-10486-5p	111354006	inhibitor of growth protein 5
sfr-miR-10480-5p	111359911	uncharacterized LOC111359911
novel_1,novel_126,novel_15,novel_26,sfr-miR-10460-5p,novel_97,novel_118,sfr-miR-317-5p	111359910	phosphatidylethanolamine-binding protein homolog F40A3.3-like
novel_1,novel_71,sfr-miR-7-5p,sfr-miR-277-3p	111359917	14-3-3 protein epsilon
sfr-miR-10455-5p,sfr-miR-3286-3p,novel_15,sfr-miR-34-5p,novel_67,novel_80,sfr-miR-375-3p,sfr-miR-932-5p,novel_93,novel_2	111359916	uncharacterized LOC111359916
novel_69,sfr-miR-10467-3p,sfr-miR-2766-5p,novel_1,sfr-miR-92a-3p,sfr-miR-10487-3p,novel_106,sfr-miR-10461a-3p	111359915	protein strawberry notch%2C transcript variant X2;protein strawberry notch%2C transcript variant X1
sfr-miR-10480-5p,novel_6,sfr-miR-10464-5p,sfr-miR-2756-3p,sfr-miR-10458-3p	111354007	uncharacterized LOC111354007
sfr-miR-316-3p,sfr-miR-932-5p,sfr-miR-14-3p,novel_108,sfr-miR-2766-3p,novel_106,sfr-miR-10487-3p	111355009	cytochrome P450 4C1-like%2C transcript variant X2;cytochrome P450 4C1-like%2C transcript variant X1
novel_80,sfr-miR-10483-5p,sfr-miR-10482-3p,sfr-miR-375-3p,novel_93	111355008	leucine-rich repeat protein 1
sfr-miR-10458-3p,sfr-miR-316-3p,sfr-miR-10485-3p,sfr-miR-277-3p,novel_20,novel_108	111359855	TATA-binding protein-associated factor 172
sfr-miR-317-3p,sfr-miR-10464-5p,sfr-miR-14-3p,sfr-miR-2766-5p,sfr-miR-92a-3p,novel_131,novel_42,sfr-miR-316-3p,novel_91,sfr-miR-2766-3p,sfr-miR-10-3p,sfr-miR-11-5p	111354004	uncharacterized
sfr-miR-10498-3p,sfr-miR-932-3p,sfr-miR-6094-5p	111362097	uncharacterized LOC111362097
novel_15,sfr-miR-2766-3p,novel_101,novel_107,sfr-miR-263b-3p,novel_67,sfr-miR-14-3p,sfr-miR-3286-5p	111355001	cytochrome P450 6B7-like
novel_139,novel_1,novel_91,novel_101,sfr-miR-10490-3p,sfr-miR-932-5p,sfr-miR-2756-3p,sfr-miR-10499b-2-5p,novel_127	111355000	cytochrome P450 6B6-like
novel_67,sfr-miR-10504-3p,novel_34,sfr-miR-274-5p,novel_101,novel_109	111355003	cytochrome P450 6B2-like
novel_6,sfr-miR-10458-3p,novel_8,novel_139,novel_126,novel_111,novel_49,sfr-miR-10503-3p	111354005	solute carrier family 41 member 1-like
sfr-miR-281-3p,novel_118,sfr-miR-10461a-3p	111355005	importin-11%2C transcript variant X1;importin-11%2C transcript variant X2
sfr-miR-11-5p,novel_101,sfr-miR-10480-3p,novel_97,novel_67,novel_34,sfr-miR-274-5p	111355004	cytochrome P450 6B2-like
sfr-miR-274-3p,novel_136,novel_138,sfr-miR-274-5p,sfr-miR-932-5p,sfr-miR-13b-5p	111355007	putative elongator complex protein 1
sfr-miR-10498-5p,sfr-miR-3286-3p,novel_15,sfr-miR-375-5p,sfr-miR-316-3p,novel_91	111355006	myotubularin-related protein 2
sfr-miR-2b-3p,sfr-miR-10492a-3p,sfr-miR-10498-3p,sfr-miR-274-3p,sfr-miR-11-3p,sfr-miR-316-3p,sfr-miR-2c-3p,sfr-miR-13b-3p,sfr-miR-13a-3p	111363646	glyoxal reductase-like
sfr-miR-10482-3p,novel_96,sfr-miR-2a-3p,sfr-miR-277-3p,sfr-miR-3286-3p,sfr-miR-274-5p,sfr-miR-10455-5p,sfr-miR-375-5p,novel_36,novel_14,sfr-miR-316-5p,novel_138,novel_131,sfr-miR-10492c-5p,sfr-miR-10499a-3p,sfr-miR-11-5p,novel_15,sfr-miR-2756-3p,novel_93,novel_111,sfr-miR-2765-5p,novel_97	111357021	protein Skeletor%2C isoforms B/C%2C transcript variant X1;protein Skeletor%2C isoforms B/C%2C transcript variant X2;protein Skeletor%2C isoforms B/C%2C transcript variant X3;protein Skeletor%2C isoforms B/C%2C transcript variant X4;protein Skeletor%2C isoforms B/C%2C transcript variant X5
sfr-miR-10455-5p,sfr-miR-10-3p,novel_131,novel_93,sfr-miR-10460-5p	111363645	1-acyl-sn-glycerol-3-phosphate acyltransferase gamma-like
sfr-miR-10508a-2-3p,sfr-miR-2755-5p,sfr-miR-279b-3p,novel_6,sfr-miR-279c-3p,novel_18,sfr-miR-10491-3p,novel_107,novel_131,sfr-miR-279a-3p	111356268	NADP-dependent malic enzyme
sfr-miR-10482-3p,novel_42,sfr-miR-92a-3p,novel_109,novel_6,novel_78,sfr-miR-279b-5p,sfr-miR-10498-3p	111356269	solute carrier family 25 member 40-like%2C transcript variant X1;solute carrier family 25 member 40-like%2C transcript variant X2
sfr-miR-2766-5p,sfr-miR-10460-5p,novel_80,novel_75,sfr-miR-263b-5p	111363640	solute carrier family 25 member 38-like
sfr-miR-2c-3p,novel_107,sfr-miR-11-3p,sfr-miR-13a-3p,sfr-miR-13b-3p,sfr-miR-932-5p,novel_49,sfr-miR-2b-3p,novel_78,sfr-miR-2765-5p	111357020	pyridoxal phosphate homeostasis protein-like
sfr-miR-10492a-3p,sfr-miR-10455-5p,novel_73,sfr-miR-2766-5p,sfr-miR-10485-3p,sfr-miR-10461b-3p,sfr-miR-10486-5p	111356264	chorion peroxidase
novel_67,novel_97,sfr-miR-10504-5p,sfr-miR-277-5p,sfr-miR-13b-5p,sfr-miR-2755-5p,novel_15,novel_43,novel_8	111356265	uncharacterized LOC111356265
sfr-miR-10499b-5p,novel_101,novel_140,novel_116,novel_97,sfr-miR-10503-3p,sfr-miR-375-3p,sfr-miR-10499b-2-5p	111356266	uncharacterized LOC111356266
novel_111,novel_69,novel_140	111356267	uncharacterized LOC111356267
sfr-miR-375-3p,sfr-miR-10485-3p,novel_93,novel_134,novel_8,sfr-miR-281-3p,sfr-miR-210-3p,novel_1,novel_109,novel_136	111356260	uncharacterized LOC111356260
sfr-miR-10499a-3p,novel_107,sfr-miR-10498-5p,sfr-miR-10504-3p,sfr-miR-10490-3p,sfr-miR-277-3p,sfr-miR-10-3p,sfr-miR-281-5p,novel_6,novel_49,novel_67,novel_20,novel_106	111356261	NADP-dependent malic enzyme-like
novel_49,sfr-miR-10498-3p,sfr-miR-307-3p,sfr-miR-13a-5p	111363648	uncharacterized response regulatory protein VC_0693-like
sfr-miR-34-5p	111356263	transmembrane protein 258
sfr-miR-13b-3p,sfr-miR-13a-3p,novel_60,sfr-miR-11-3p,sfr-miR-2c-3p,novel_20,sfr-miR-932-5p,sfr-miR-2b-3p	111350631	JNK1/MAPK8-associated membrane protein
sfr-miR-281-3p,sfr-miR-14-3p,sfr-miR-10492a-3p,sfr-miR-2766-3p,sfr-miR-279c-5p,novel_14,sfr-miR-11-5p	111350630	uncharacterized LOC111350630%2C transcript variant X3;uncharacterized LOC111350630%2C transcript variant X1;uncharacterized LOC111350630%2C transcript variant X2
sfr-miR-2766-3p,sfr-miR-14-3p,sfr-miR-10498-5p,novel_131,sfr-miR-281-3p,novel_113	111350633	DNA polymerase iota
sfr-miR-10504-5p,novel_14,sfr-miR-34-3p,sfr-miR-279c-5p,novel_127,sfr-miR-10493-3p	111350632	N-acetylneuraminate lyase-like
sfr-miR-10485-5p,sfr-miR-10480-5p,novel_93,sfr-miR-317-3p,sfr-miR-10460-5p,sfr-miR-10459-5p	111350635	uncharacterized LOC111350635
sfr-miR-2b-3p,sfr-miR-375-3p,sfr-miR-279c-3p,novel_101,sfr-miR-13a-3p,sfr-miR-13b-3p,novel_15,sfr-miR-279b-3p,sfr-miR-279a-3p,sfr-miR-2c-3p,novel_1,novel_131,sfr-miR-11-3p,novel_18	111350634	zinc transporter ZIP1-like
sfr-miR-932-5p,novel_138,novel_43,sfr-miR-3286-3p,sfr-miR-10455-3p	111350637	glucoside xylosyltransferase 1
sfr-miR-10498-5p,sfr-miR-10504-3p,sfr-miR-3286-3p,sfr-miR-10490-3p,sfr-miR-10458-3p,novel_91,sfr-miR-210-3p,novel_111,novel_93,novel_134	111350636	calcineurin B homologous protein 1
sfr-miR-10504-3p,sfr-miR-316-3p,novel_111,novel_78	111350639	uncharacterized LOC111350639
sfr-miR-2a-3p,novel_32,sfr-miR-34-3p,novel_105,sfr-miR-10-5p,sfr-miR-10476-5p,sfr-miR-2756-5p,sfr-miR-281-3p,sfr-miR-317-5p,sfr-miR-10508a-2-3p,sfr-miR-10480-3p,sfr-miR-2755-3p	111350638	3-ketoacyl-CoA thiolase%2C mitochondrial-like
sfr-miR-10464-5p,sfr-miR-10483-2-3p,sfr-miR-2a-3p,sfr-miR-2766-5p,novel_111	111357024	protein polybromo-1%2C transcript variant X3;protein polybromo-1%2C transcript variant X2;protein polybromo-1%2C transcript variant X5;protein polybromo-1%2C transcript variant X4;protein polybromo-1%2C transcript variant X8;protein polybromo-1%2C transcript variant X6;protein polybromo-1%2C transcript variant X1;protein polybromo-1%2C transcript variant X9;protein polybromo-1%2C transcript varia…
sfr-miR-2755-3p,novel_78,sfr-miR-10485-3p,sfr-miR-375-3p,sfr-miR-307-5p,novel_105,novel_32,sfr-miR-10-5p	111360298	glucose 1-dehydrogenase 2-like
sfr-miR-10464-5p,novel_67,novel_118,sfr-miR-13b-5p,sfr-miR-10470-5p,novel_60	111357027	biorientation of chromosomes in cell division protein 1-like 1%2C transcript variant X2;biorientation of chromosomes in cell division protein 1-like 1%2C transcript variant X1
novel_96,sfr-miR-2755-5p,novel_73,novel_118,novel_6,novel_108,sfr-miR-274-3p	111359478	uncharacterized LOC111359478
sfr-miR-10490-3p,sfr-miR-13b-3p,sfr-miR-10499b-5p,novel_6,sfr-miR-13a-3p,sfr-miR-11-3p,novel_1,sfr-miR-2c-3p,novel_139,novel_116,novel_34,novel_118,novel_140,sfr-miR-2b-3p	111357026	uncharacterized LOC111357026%2C transcript variant X2;uncharacterized LOC111357026%2C transcript variant X1
sfr-miR-13b-5p,sfr-miR-10461b-3p,novel_26,sfr-miR-10492a-3p,sfr-miR-279b-5p,sfr-miR-10508a-2-3p,sfr-miR-10482-3p,novel_76,sfr-miR-92a-3p,novel_42	111359479	sodium-independent sulfate anion transporter%2C transcript variant X1;sodium-independent sulfate anion transporter%2C transcript variant X2
sfr-miR-34-5p,novel_136,novel_43,sfr-miR-13a-5p,sfr-miR-279a-5p,sfr-miR-10485-3p,sfr-miR-317-3p,sfr-miR-10455-3p,novel_67,sfr-miR-317-5p,sfr-miR-2765-5p	111353982	uncharacterized LOC111353982%2C transcript variant X1;uncharacterized LOC111353982%2C transcript variant X2
novel_111,sfr-miR-10467-3p,sfr-miR-14-3p,novel_15,novel_138,sfr-miR-2766-3p	111353983	cytochrome c
novel_30,novel_32,novel_105,novel_8,sfr-miR-10-5p,sfr-miR-2755-3p	111353980	uncharacterized LOC111353980
sfr-miR-13a-5p,novel_105,novel_32,novel_107,sfr-miR-10-5p,novel_60,sfr-miR-932-3p,novel_67,sfr-miR-10503-3p,sfr-miR-2755-3p,novel_26	111353981	nucleoside diphosphate kinase 6-like
sfr-miR-279b-3p,sfr-miR-279c-3p,novel_113,novel_18,sfr-miR-279a-3p,sfr-miR-274-3p,sfr-miR-10498-3p,sfr-miR-10483-5p,sfr-miR-375-3p,novel_93	111353986	uncharacterized LOC111353986%2C transcript variant X1;uncharacterized LOC111353986%2C transcript variant X2
sfr-miR-10467-3p,sfr-miR-2c-3p,sfr-miR-10499a-3p,sfr-miR-11-3p,novel_60,sfr-miR-13a-3p,novel_125,novel_15,sfr-miR-10503-3p,sfr-miR-2b-3p,novel_111,novel_20,sfr-miR-34-3p,sfr-miR-13b-3p,sfr-miR-2755-5p,novel_49,sfr-miR-13b-5p,sfr-miR-279a-5p	111353987	PI-PLC X domain-containing protein 3%2C transcript variant X1;PI-PLC X domain-containing protein 3%2C transcript variant X4;PI-PLC X domain-containing protein 3%2C transcript variant X2;PI-PLC X domain-containing protein 3%2C transcript variant X3
sfr-miR-279c-3p,sfr-miR-10492a-3p,sfr-miR-10498-5p,sfr-miR-279b-3p,sfr-miR-279a-3p,novel_18	111353984	chitinase domain-containing protein 1
novel_75,sfr-miR-279c-5p,novel_71,sfr-miR-2766-3p,sfr-miR-210-3p,novel_126,sfr-miR-14-3p,novel_67,novel_14,novel_134,sfr-miR-10460-5p,novel_36	111353985	epidermal retinol dehydrogenase 2-like
sfr-miR-10502-5p,sfr-miR-316-3p,sfr-miR-307-5p,sfr-miR-10504-3p,novel_15,novel_138,sfr-miR-10485-5p	111353988	mitochondrial 2-oxoglutarate/malate carrier protein-like
novel_8,novel_49,sfr-miR-277-3p,novel_34,sfr-miR-932-3p,novel_108,sfr-miR-13a-5p	111353989	frizzled-4
novel_36,sfr-miR-274-3p,novel_22,sfr-miR-316-5p,sfr-miR-274-5p	111359021	enoyl-CoA delta isomerase 1%2C mitochondrial-like
sfr-miR-10461b-3p,sfr-miR-10504-3p,sfr-miR-307-3p,sfr-miR-13a-5p,sfr-miR-10498-3p,novel_3	111356436	dopamine D2-like receptor%2C transcript variant X1;dopamine D2-like receptor%2C transcript variant X2
sfr-miR-277-5p,novel_71,sfr-miR-10480-3p,novel_1	111359474	ubiquitin carboxyl-terminal hydrolase nonstop
sfr-miR-281-5p,sfr-miR-11-5p,sfr-miR-10470-5p,novel_60,novel_91,sfr-miR-10485-3p,novel_126	111357147	attacin-A-like
novel_138,sfr-miR-2766-3p,sfr-miR-14-3p,sfr-miR-7-3p,sfr-miR-10504-5p,sfr-miR-317-3p,sfr-miR-10486-5p	111359475	inactive pancreatic lipase-related protein 1-like
sfr-miR-34-3p,sfr-miR-11-5p,sfr-miR-10504-3p,sfr-miR-10482-3p,sfr-miR-10498-3p,novel_116,sfr-miR-7-3p,novel_49,sfr-miR-10460-5p	111363336	putative GTPase CC_2483
novel_131,sfr-miR-2755-5p,sfr-miR-10458-3p,sfr-miR-2756-5p,sfr-miR-10486-5p,novel_6,novel_118	111359476	uncharacterized LOC111359476%2C transcript variant X1;uncharacterized LOC111359476%2C transcript variant X2
novel_15,sfr-miR-10455-5p,sfr-miR-2766-5p,sfr-miR-10482-3p	111363441	soluble calcium-activated nucleotidase 1
novel_30,novel_20,sfr-miR-13a-3p,sfr-miR-34-5p,sfr-miR-6094-5p,sfr-miR-2b-3p	111350987	coiled-coil domain-containing protein 103%2C transcript variant X1;coiled-coil domain-containing protein 103%2C transcript variant X2;coiled-coil domain-containing protein 103%2C transcript variant X3
sfr-miR-13b-5p,sfr-miR-10491-3p,sfr-miR-10499a-3p,sfr-miR-2755-5p,sfr-miR-10480-3p	111350986	protein SREK1IP1-like
novel_15,sfr-miR-263b-3p,novel_69,sfr-miR-281-3p,sfr-miR-316-3p,sfr-miR-10498-3p,sfr-miR-2765-5p,sfr-miR-10485-5p,sfr-miR-316-5p,novel_36,sfr-miR-932-5p,sfr-miR-10485-3p,novel_26	111350985	uncharacterized LOC111350985%2C transcript variant X2;uncharacterized LOC111350985%2C transcript variant X1
sfr-miR-317-3p,novel_111,sfr-miR-13a-5p	111350984	protein DEK-like%2C transcript variant X3;protein DEK-like%2C transcript variant X1
sfr-miR-10455-5p,sfr-miR-10485-5p,sfr-miR-274-3p,novel_69,sfr-miR-10476-5p,sfr-miR-263b-3p	111350983	uncharacterized LOC111350983%2C transcript variant X1;uncharacterized LOC111350983%2C transcript variant X2
sfr-miR-10504-3p,novel_32,novel_105,sfr-miR-307-3p,sfr-miR-10476-5p,sfr-miR-10-5p,novel_76,novel_34,sfr-miR-316-5p,sfr-miR-2755-3p,novel_36	111350982	NF-X1-type zinc finger protein NFXL1-like
sfr-miR-34-3p,novel_105,novel_32,sfr-miR-10-5p,sfr-miR-2756-5p,sfr-miR-10458-3p,novel_73,sfr-miR-2755-3p,novel_93,sfr-miR-6094-5p	111350981	ceramide glucosyltransferase
sfr-miR-10483-5p,novel_26,sfr-miR-2755-3p,sfr-miR-2b-3p,novel_75,sfr-miR-13b-3p,novel_32,sfr-miR-13a-3p,sfr-miR-279c-5p,novel_105,novel_101,sfr-miR-2756-5p,sfr-miR-10-5p,sfr-miR-11-3p,sfr-miR-2c-3p	111350980	myrosinase 1-like
sfr-miR-10486-5p,novel_6,sfr-miR-7-5p,sfr-miR-279c-5p,sfr-miR-307-3p,sfr-miR-10490-3p,sfr-miR-274-5p,sfr-miR-10485-3p,novel_138,sfr-miR-279b-5p	111359661	uncharacterized LOC111359661
sfr-miR-932-5p,sfr-miR-2b-3p,sfr-miR-13b-3p,sfr-miR-10498-5p,sfr-miR-13a-3p,sfr-miR-11-3p,sfr-miR-10486-5p,sfr-miR-2c-3p	111359470	nudix hydrolase 8-like
novel_67,sfr-miR-10455-5p,sfr-miR-10498-3p,sfr-miR-10480-3p,sfr-miR-10499a-3p	111359663	uncharacterized LOC111359663
novel_22,novel_113,sfr-miR-10499a-3p,sfr-miR-10486-5p,sfr-miR-10503-3p,sfr-miR-932-5p	111359662	alcohol dehydrogenase [acceptor]-like
sfr-miR-10483-2-3p,novel_126,sfr-miR-10493-3p	111359664	uncharacterized LOC111359664
novel_140,novel_80,novel_118,sfr-miR-13b-5p,novel_113	111350989	cytochrome c oxidase subunit 4 isoform 1%2C mitochondrial-like
novel_36,novel_30,sfr-miR-14-3p,sfr-miR-274-3p,sfr-miR-2766-3p,sfr-miR-316-5p	111350988	solute carrier family 2%2C facilitated glucose transporter member 8-like
sfr-miR-10482-5p,novel_36,novel_138,sfr-miR-316-5p	111361868	ejaculatory bulb-specific protein 3-like
sfr-miR-10498-5p,novel_75,sfr-miR-10504-5p,sfr-miR-10492a-3p,novel_14,sfr-miR-10480-3p,sfr-miR-13b-5p,sfr-miR-279a-5p	111361869	mucin-4-like%2C transcript variant X2;mucin-4-like%2C transcript variant X1
sfr-miR-316-3p,sfr-miR-13b-5p	111359472	ribosomal L1 domain-containing protein 1-like
novel_20,novel_34,sfr-miR-10504-5p,sfr-miR-375-3p,novel_127,novel_91	111361860	ejaculatory bulb-specific protein 3-like%2C transcript variant X1;ejaculatory bulb-specific protein 3-like%2C transcript variant X2
novel_78,sfr-miR-932-5p,novel_127,novel_43,sfr-miR-10502-5p,sfr-miR-34-5p,sfr-miR-10499a-3p,novel_69,novel_113	111361861	ejaculatory bulb-specific protein 3-like%2C transcript variant X1;ejaculatory bulb-specific protein 3-like%2C transcript variant X3;ejaculatory bulb-specific protein 3-like%2C transcript variant X2
sfr-miR-932-3p,sfr-miR-2766-5p,sfr-miR-10482-3p	111361862	ejaculatory bulb-specific protein 3-like
sfr-miR-10458-3p,novel_112,sfr-miR-375-3p,sfr-miR-2756-3p,novel_107,sfr-miR-10504-3p,sfr-miR-10498-3p	111359473	glucose dehydrogenase [FAD%2C quinone]-like
sfr-miR-13b-5p	111361865	ATP-binding cassette sub-family D member 2
sfr-miR-10455-5p,sfr-miR-10464-5p,sfr-miR-2766-5p,sfr-miR-932-5p,novel_73	111361866	ejaculatory bulb-specific protein 3-like
sfr-miR-307-5p,novel_6	111361867	ctenidin-3-like
novel_36,novel_1,sfr-miR-274-3p,sfr-miR-316-5p,sfr-miR-10480-3p,novel_20,novel_6	111351661	ADP-ribosylation factor-related protein 1
sfr-miR-10480-5p,sfr-miR-6094-3p,sfr-miR-3286-3p,sfr-miR-92a-3p,novel_1,sfr-miR-317-3p,novel_42	111358844	85/88 kDa calcium-independent phospholipase A2%2C transcript variant X1;85/88 kDa calcium-independent phospholipase A2%2C transcript variant X2
sfr-miR-2766-5p,novel_26,novel_111,sfr-miR-10455-5p	111351660	COP9 signalosome complex subunit 5
sfr-miR-277-3p,sfr-miR-10480-3p,sfr-miR-274-3p,sfr-miR-10486-5p	111362828	tether containing UBX domain for GLUT4%2C transcript variant X1;tether containing UBX domain for GLUT4%2C transcript variant X2;tether containing UBX domain for GLUT4%2C transcript variant X3
sfr-miR-932-5p,sfr-miR-10460-5p,sfr-miR-317-3p,sfr-miR-2756-3p,sfr-miR-10499b-5p,sfr-miR-277-3p,sfr-miR-10504-5p	111351663	uncharacterized LOC111351663
sfr-miR-932-5p,novel_1,novel_49,novel_73,novel_101	111363182	uncharacterized
novel_14,novel_80,novel_34,sfr-miR-277-3p	111362119	oocyte zinc finger protein XlCOF6-like
sfr-miR-307-3p,sfr-miR-10-3p,novel_139,sfr-miR-10502-5p,sfr-miR-10487-3p,sfr-miR-10485-5p,novel_111,sfr-miR-13b-5p	111362118	FK506-binding protein 59%2C transcript variant X1;FK506-binding protein 59%2C transcript variant X2
sfr-miR-3286-3p,sfr-miR-7-5p,novel_14,novel_6,sfr-miR-13b-5p,sfr-miR-10458-3p,novel_2	111351662	uncharacterized LOC111351662
sfr-miR-10482-3p,sfr-miR-932-3p,sfr-miR-10483-5p	111351917	DNA-directed RNA polymerase II subunit RPB11
sfr-miR-2766-3p,sfr-miR-274-3p,sfr-miR-14-3p,novel_126,novel_78,novel_49,novel_113	111362113	uncharacterized
sfr-miR-932-5p,novel_36,sfr-miR-2756-3p,sfr-miR-263b-5p,sfr-miR-316-5p,sfr-miR-3286-5p,sfr-miR-10487-3p,novel_80,sfr-miR-10498-3p,sfr-miR-10458-3p,sfr-miR-2766-5p,novel_6	111362112	uncharacterized LOC111362112
sfr-miR-279c-5p,sfr-miR-10508a-2-3p,novel_101,novel_43,sfr-miR-316-5p,novel_91,novel_36	111362114	U3 small nucleolar ribonucleoprotein protein MPP10
sfr-miR-375-3p,sfr-miR-274-5p,novel_34	111362117	uncharacterized LOC111362117
novel_96,sfr-miR-10476-5p,sfr-miR-10482-3p,sfr-miR-14-5p,sfr-miR-10467-3p,sfr-miR-10504-3p,sfr-miR-3286-3p,novel_12,sfr-miR-2765-5p	111351915	cholinesterase 1-like
sfr-miR-10458-3p,sfr-miR-932-5p,sfr-miR-10492a-3p,sfr-miR-279b-5p,sfr-miR-279c-5p,novel_3	111358007	uncharacterized LOC111358007
sfr-miR-10464-5p,sfr-miR-10470-5p,sfr-miR-34-5p,sfr-miR-10460-5p	111351666	uncharacterized LOC111351666
sfr-miR-10503-3p,sfr-miR-2755-3p,novel_73,sfr-miR-3286-5p,sfr-miR-10492a-3p,novel_67,sfr-miR-263b-3p,sfr-miR-10482-3p,sfr-miR-10-5p,novel_105,novel_32,novel_15,sfr-miR-2a-3p	111351580	tRNA (guanine-N(7)-)-methyltransferase
novel_131,novel_15,sfr-miR-307-5p,sfr-miR-2756-3p,novel_34,novel_118,sfr-miR-10498-3p,novel_20,sfr-miR-3286-5p	111351853	COP9 signalosome complex subunit 6
sfr-miR-375-3p,novel_49,sfr-miR-2b-3p,sfr-miR-375-5p,novel_116,sfr-miR-11-3p,sfr-miR-2c-3p,sfr-miR-13b-3p,sfr-miR-10455-5p,novel_75,sfr-miR-2a-3p,sfr-miR-13a-3p	111351582	uncharacterized protein C16orf96-like%2C transcript variant X2;uncharacterized protein C16orf96-like%2C transcript variant X1;uncharacterized protein C16orf96-like%2C transcript variant X3;uncharacterized protein C16orf96-like%2C transcript variant X4
sfr-miR-10485-3p,novel_2,sfr-miR-10460-5p,novel_1,sfr-miR-279c-5p,novel_101,sfr-miR-281-5p,novel_30	111351583	calcium-transporting ATPase sarcoplasmic/endoplasmic reticulum type%2C transcript variant X5;calcium-transporting ATPase sarcoplasmic/endoplasmic reticulum type%2C transcript variant X4;calcium-transporting ATPase sarcoplasmic/endoplasmic reticulum type%2C transcript variant X1;calcium-transporting ATPase sarcoplasmic/endoplasmic reticulum type%2C transcript variant X2;calcium-transporting ATPase…
sfr-miR-10485-5p,sfr-miR-277-5p,sfr-miR-2765-5p,novel_73,sfr-miR-10482-3p,novel_96	111351584	gametogenetin-binding protein 2-like
novel_96,sfr-miR-10458-3p,sfr-miR-2765-5p,novel_6,sfr-miR-2a-3p	111351585	3-oxoacyl-[acyl-carrier-protein] synthase%2C mitochondrial
novel_18,sfr-miR-279a-3p,sfr-miR-2766-5p,sfr-miR-279b-3p,novel_6,sfr-miR-279c-3p,sfr-miR-10499b-2-5p,novel_2,novel_97,sfr-miR-10480-3p	111351586	neuferricin homolog
sfr-miR-316-3p,novel_139,novel_1,sfr-miR-10504-3p,novel_30,sfr-miR-2766-3p,novel_109,sfr-miR-279a-5p,sfr-miR-375-3p,sfr-miR-932-5p,novel_36,sfr-miR-14-3p,sfr-miR-10483-3p,sfr-miR-316-5p	111351587	protein PRR14L-like
novel_26,novel_111,novel_134,sfr-miR-2b-3p,sfr-miR-10485-5p,sfr-miR-11-3p,sfr-miR-10476-5p,sfr-miR-10493-3p,sfr-miR-2c-3p,sfr-miR-210-3p,sfr-miR-13b-3p,sfr-miR-13a-3p,novel_101	111351588	ecdysone-inducible protein E75%2C transcript variant X1;ecdysone-inducible protein E75%2C transcript variant X2;ecdysone-inducible protein E75%2C transcript variant X3;ecdysone-inducible protein E75%2C transcript variant X4;ecdysone-inducible protein E75%2C transcript variant X5
sfr-miR-277-5p,sfr-miR-2755-3p,sfr-miR-2b-3p,sfr-miR-13a-3p,novel_105,sfr-miR-13b-3p,novel_32,sfr-miR-2c-3p,sfr-miR-10-5p,sfr-miR-316-3p,sfr-miR-34-5p,sfr-miR-11-3p	111351589	uncharacterized LOC111351589%2C transcript variant X3;uncharacterized LOC111351589%2C transcript variant X2;uncharacterized LOC111351589%2C transcript variant X1
novel_3,sfr-miR-10498-3p,sfr-miR-13a-5p,novel_107,novel_113	111351858	CCHC-type zinc finger protein CG3800%2C transcript variant X1;CCHC-type zinc finger protein CG3800%2C transcript variant X2
novel_73,sfr-miR-10460-5p,novel_2,sfr-miR-10508a-2-3p,sfr-miR-3286-5p,novel_106,sfr-miR-2766-5p,sfr-miR-92a-3p,novel_60,sfr-miR-7-5p,sfr-miR-10504-3p,novel_30	111351859	GTP:AMP phosphotransferase AK3%2C mitochondrial
sfr-miR-316-3p,sfr-miR-10458-3p,novel_131	111363656	uncharacterized LOC111363656
sfr-miR-10504-5p,novel_80,novel_43,sfr-miR-7-5p,novel_91,sfr-miR-10461b-3p	111349428	peroxidase-like protein 3
sfr-miR-10-3p,novel_80,novel_34,novel_75,sfr-miR-2756-3p,sfr-miR-375-5p	111349429	uncharacterized LOC111349429
sfr-miR-3286-5p,novel_43,sfr-miR-11-5p,sfr-miR-274-5p,novel_118,novel_131,novel_96	111349426	peroxidase-like
novel_108,sfr-miR-281-3p,sfr-miR-92a-3p,sfr-miR-263b-3p,novel_42,sfr-miR-3286-5p,sfr-miR-2765-5p,sfr-miR-10503-3p	111349427	peroxidase-like
sfr-miR-10499a-3p,sfr-miR-316-3p,sfr-miR-277-3p,sfr-miR-10490-3p,sfr-miR-13a-5p,novel_36,sfr-miR-10504-5p,sfr-miR-316-5p	111349424	peroxidase-like
sfr-miR-13a-5p,sfr-miR-10490-3p,sfr-miR-277-3p,novel_36,novel_2,sfr-miR-317-3p,sfr-miR-6094-5p,sfr-miR-10461b-3p,sfr-miR-2765-5p,sfr-miR-10461a-3p,sfr-miR-10508a-2-3p,novel_140,sfr-miR-316-5p	111349425	peroxidase-like
novel_127,sfr-miR-2756-3p,novel_118,novel_80,sfr-miR-316-3p,novel_1,sfr-miR-10504-3p,novel_75,sfr-miR-3286-3p,novel_109	111349422	vitamin K-dependent gamma-carboxylase
sfr-miR-10498-3p,novel_22,sfr-miR-10483-3p	111349423	cuticle collagen rol-6-like
sfr-miR-10490-3p,novel_75,sfr-miR-7-3p,novel_118,sfr-miR-307-5p,sfr-miR-375-3p,sfr-miR-10461b-3p,sfr-miR-10503-3p	111349420	threonine--tRNA ligase%2C cytoplasmic%2C transcript variant X2;threonine--tRNA ligase%2C cytoplasmic%2C transcript variant X1
sfr-miR-10486-5p,novel_1,novel_36,novel_73,sfr-miR-316-5p,sfr-miR-274-3p	111349421	splicing regulatory glutamine/lysine-rich protein 1-like
sfr-miR-2766-3p,novel_1,sfr-miR-316-3p,sfr-miR-10498-3p,sfr-miR-14-3p,sfr-miR-10504-5p,novel_2,sfr-miR-307-5p	111352178	Trnar-ccu
sfr-miR-10483-5p,novel_6,novel_140,novel_91,sfr-miR-10460-5p,novel_93	111352179	Trnah-gug
sfr-miR-375-3p,novel_36,novel_140,sfr-miR-279b-5p,sfr-miR-10502-5p,novel_1,sfr-miR-92a-3p,novel_42,sfr-miR-3286-3p,novel_109	111352171	uncharacterized
sfr-miR-92a-3p,novel_139,novel_36,sfr-miR-316-5p,sfr-miR-10498-3p	111352172	mitogen-activated protein kinase 1
novel_15,sfr-miR-34-3p,sfr-miR-13a-5p,sfr-miR-10476-5p,sfr-miR-10486-5p,sfr-miR-10461b-3p,novel_49	111352174	zinc finger protein 622
novel_6,novel_125,sfr-miR-10504-3p,sfr-miR-277-3p,sfr-miR-274-3p,sfr-miR-10480-3p,sfr-miR-10483-3p,sfr-miR-375-3p	111352175	Trnap-agg
sfr-miR-10485-5p,novel_22,sfr-miR-277-5p,sfr-miR-2a-3p,sfr-miR-375-5p,sfr-miR-34-5p,sfr-miR-10476-5p	111352176	Trnae-cuc
novel_49,novel_2,sfr-miR-10482-3p,sfr-miR-375-3p,sfr-miR-10480-5p,novel_118	111356818	uncharacterized LOC111356818
sfr-miR-10498-3p,sfr-miR-279b-5p,sfr-miR-10455-3p,novel_97,sfr-miR-317-3p,novel_26,sfr-miR-307-3p,sfr-miR-10459-5p,sfr-miR-2766-5p,sfr-miR-10476-5p,sfr-miR-316-3p	111356816	uncharacterized LOC111356816
novel_78,novel_15,novel_118	111349394	cuticle protein 7-like
novel_8,novel_107,sfr-miR-10482-5p,sfr-miR-274-5p,sfr-miR-13b-5p,sfr-miR-10485-3p,novel_2,sfr-miR-263b-5p	111349395	uncharacterized LOC111349395
sfr-miR-10498-3p,sfr-miR-7-5p,sfr-miR-317-5p,novel_15,novel_76,sfr-miR-10459-5p,sfr-miR-34-5p	111349396	uncharacterized LOC111349396
sfr-miR-10483-3p,novel_93,sfr-miR-2755-3p,novel_75,novel_32,novel_136,novel_105,sfr-miR-307-3p,sfr-miR-10-5p,sfr-miR-92a-3p,sfr-miR-2766-5p,sfr-miR-10493-3p	111349390	uncharacterized protein At4g04980-like
sfr-miR-2766-3p,sfr-miR-14-3p	111349391	cuticle protein 19-like
novel_93,novel_36,sfr-miR-10508a-2-3p,sfr-miR-14-3p,novel_118,sfr-miR-279a-3p,novel_18,sfr-miR-279c-3p,novel_136,sfr-miR-2766-3p,sfr-miR-10455-5p,sfr-miR-279b-3p	111349392	histidine-rich glycoprotein-like
novel_80,novel_118	111349393	histidine-rich glycoprotein-like
novel_140,novel_116,novel_78,novel_93,sfr-miR-6094-5p,sfr-miR-10499b-5p,novel_109,sfr-miR-279c-5p,novel_75,novel_15,sfr-miR-10498-5p,sfr-miR-2a-3p,novel_125,sfr-miR-281-3p	111349398	uncharacterized LOC111349398
sfr-miR-2766-3p,sfr-miR-10483-2-3p,sfr-miR-10-3p,novel_125,sfr-miR-34-5p,novel_116,sfr-miR-10483-3p,novel_78,sfr-miR-6094-5p	111349399	cuticle protein-like
sfr-miR-274-3p,novel_34,novel_97,sfr-miR-2b-3p,sfr-miR-10503-3p,sfr-miR-13a-3p,sfr-miR-13a-5p,sfr-miR-13b-3p,novel_15,sfr-miR-2c-3p,sfr-miR-11-3p,novel_69	111356812	uncharacterized LOC111356812
novel_60,novel_18,sfr-miR-10482-3p,novel_139,sfr-miR-279a-3p,sfr-miR-279b-3p,sfr-miR-279c-3p,sfr-miR-13a-5p,novel_2,sfr-miR-317-3p,sfr-miR-10480-3p,sfr-miR-3286-5p	111357188	homeobox protein HMX3-B-like%2C transcript variant X1;homeobox protein HMX3-B-like%2C transcript variant X2
sfr-miR-279a-3p,novel_18,novel_60,sfr-miR-316-3p,sfr-miR-13a-5p,sfr-miR-34-3p,sfr-miR-279c-3p,sfr-miR-10498-5p,sfr-miR-279b-3p,sfr-miR-932-5p,sfr-miR-10487-3p,novel_34	111357189	ADP-ribosylation factor-like protein 3%2C transcript variant X1;ADP-ribosylation factor-like protein 3%2C transcript variant X2
sfr-miR-307-5p,sfr-miR-14-5p,novel_12,novel_97,sfr-miR-14-3p,sfr-miR-2766-3p,sfr-miR-3286-5p	111357186	uncharacterized LOC111357186
sfr-miR-10499a-3p,novel_138,sfr-miR-34-3p,sfr-miR-10455-5p,sfr-miR-277-3p	111357187	uncharacterized LOC111357187
sfr-miR-2a-3p,sfr-miR-274-3p,sfr-miR-13a-5p,sfr-miR-10458-3p,novel_26,sfr-miR-2766-5p,novel_126	111357184	cytochrome P450 4c21-like
novel_34,sfr-miR-263b-5p,sfr-miR-274-3p,sfr-miR-316-5p,sfr-miR-13b-5p,novel_36,novel_2,sfr-miR-10504-3p,sfr-miR-10-3p,sfr-miR-10499a-3p,sfr-miR-316-3p,sfr-miR-10458-3p,sfr-miR-2766-5p	111356810	cilia- and flagella-associated protein 61-like
sfr-miR-13b-5p,novel_34,sfr-miR-14-3p,sfr-miR-2766-3p	111357182	uncharacterized
novel_125,sfr-miR-11-5p,sfr-miR-375-3p,novel_36,novel_2,sfr-miR-932-3p,sfr-miR-10504-5p,novel_22,sfr-miR-316-5p	111357183	uncharacterized LOC111357183
novel_60,sfr-miR-10-5p,sfr-miR-10499a-3p,sfr-miR-11-5p,novel_15,sfr-miR-2755-3p,novel_111,novel_80,novel_91,novel_6,novel_105,sfr-miR-10480-5p,sfr-miR-10483-2-3p,novel_32,novel_36,sfr-miR-316-5p	111357180	uncharacterized LOC111357180
sfr-miR-10504-5p,novel_15,novel_43,sfr-miR-307-3p,sfr-miR-317-3p	111357181	DNA replication licensing factor Mcm6
novel_49,novel_36,novel_131,sfr-miR-10491-3p	111364458	protein transport protein Sec24C-like
novel_78,novel_118,sfr-miR-263b-5p,sfr-miR-3286-5p,sfr-miR-281-3p,sfr-miR-316-3p,novel_76,sfr-miR-274-5p,sfr-miR-6094-3p,sfr-miR-277-3p	111364459	uncharacterized
novel_18,sfr-miR-10458-3p,novel_42,sfr-miR-92a-3p,sfr-miR-279a-3p,sfr-miR-263b-3p,novel_139,sfr-miR-279b-3p,sfr-miR-10504-3p,novel_109,sfr-miR-279c-3p,sfr-miR-10461b-3p,sfr-miR-10492a-3p	111364452	hepatocyte nuclear factor 6%2C transcript variant X1;hepatocyte nuclear factor 6%2C transcript variant X2
novel_125,novel_93,novel_1,sfr-miR-281-3p,sfr-miR-375-3p	111364453	plastin-2%2C transcript variant X2;plastin-2%2C transcript variant X1
sfr-miR-307-3p,sfr-miR-317-5p,sfr-miR-10460-5p,sfr-miR-2756-5p,novel_8,novel_113	111364450	NACHT and WD repeat domain-containing protein 2
sfr-miR-10498-3p,novel_43,novel_96,sfr-miR-2766-5p	111364451	protein lethal(2)essential for life-like
novel_96,novel_43,sfr-miR-307-3p,sfr-miR-2766-3p,sfr-miR-10-3p,sfr-miR-317-3p,sfr-miR-2765-5p,sfr-miR-7-3p,sfr-miR-10492a-3p,sfr-miR-14-3p	111364456	protein lethal(2)essential for life-like
novel_1,novel_101,novel_15,sfr-miR-317-3p,sfr-miR-10460-5p,novel_2,sfr-miR-307-5p,sfr-miR-10480-3p	111364457	hemK methyltransferase family member 2
sfr-miR-10498-5p,novel_43,novel_3,sfr-miR-2766-3p,sfr-miR-11-5p,sfr-miR-281-3p,sfr-miR-14-3p,sfr-miR-10480-3p,novel_80,sfr-miR-13b-5p	111364454	protein lethal(2)essential for life-like
sfr-miR-2766-5p,sfr-miR-10461b-3p,sfr-miR-2766-3p,novel_6,sfr-miR-14-3p	111364455	protein lethal(2)essential for life-like
novel_42,sfr-miR-92a-3p,sfr-miR-10493-3p,novel_113,novel_97,sfr-miR-10455-3p,sfr-miR-7-3p,sfr-miR-2756-3p,novel_2,sfr-miR-932-5p	111362903	protein ultraspiracle homolog%2C transcript variant X6;protein ultraspiracle homolog%2C transcript variant X2;protein ultraspiracle homolog%2C transcript variant X1;protein ultraspiracle homolog%2C transcript variant X3;protein ultraspiracle homolog%2C transcript variant X4;protein ultraspiracle homolog%2C transcript variant X5
novel_111,novel_2,novel_140	111361798	uncharacterized protein K02A2.6-like
novel_112,novel_96,sfr-miR-281-3p,sfr-miR-10459-5p,sfr-miR-274-3p	111349603	uncharacterized LOC111349603%2C transcript variant X2;uncharacterized LOC111349603%2C transcript variant X3;uncharacterized LOC111349603%2C transcript variant X1
novel_1,novel_67,sfr-miR-263b-5p,novel_15,sfr-miR-10480-3p	111358749	NHP2-like protein 1
novel_140,novel_106,novel_76,novel_107,novel_69,sfr-miR-10499b-2-5p	111361257	mannitol-1-phosphate 5-dehydrogenase-like
sfr-miR-274-3p,sfr-miR-10504-3p,sfr-miR-932-5p,novel_131,novel_73,novel_91,sfr-miR-10482-3p	111361256	transcriptional regulator MtlR-like
novel_108,sfr-miR-277-5p,sfr-miR-2766-3p,sfr-miR-14-3p,novel_49,novel_26	111354989	ubiquitin-like protein 7%2C transcript variant X1;ubiquitin-like protein 7%2C transcript variant X2
sfr-miR-13b-5p,novel_136,sfr-miR-13a-5p	111354988	uncharacterized LOC111354988
novel_111,sfr-miR-279a-5p,sfr-miR-307-5p,novel_34,novel_67,novel_8,sfr-miR-263b-3p,sfr-miR-7-5p	111361253	RING finger protein 17-like
sfr-miR-2756-5p,novel_73,novel_126,sfr-miR-14-3p,sfr-miR-932-3p,sfr-miR-2766-3p	111354638	Trnar-ucu
novel_30,novel_34	111361251	exo-glucosaminidase LytG-like
sfr-miR-10458-3p	111361250	transcriptional regulatory protein WalR-like
sfr-miR-932-5p,sfr-miR-10502-5p,sfr-miR-279a-5p,novel_136,sfr-miR-10498-3p,sfr-miR-10492a-3p	111354635	piggyBac transposable element-derived protein 4-like
novel_93,sfr-miR-10491-3p	111354982	cytochrome P450 6k1-like
sfr-miR-317-3p,novel_60,novel_14,sfr-miR-10487-3p,novel_80,novel_125	111354637	Trnar-acg
novel_34,novel_111,sfr-miR-2a-3p,sfr-miR-277-3p,novel_101,sfr-miR-7-5p,sfr-miR-279c-3p,novel_18,sfr-miR-279a-3p,sfr-miR-2766-5p	111354636	Trnaa-agc
sfr-miR-10461a-3p,sfr-miR-10483-5p,novel_118,sfr-miR-14-3p,novel_134,sfr-miR-375-3p,sfr-miR-6094-5p,sfr-miR-2766-3p,novel_109,sfr-miR-10504-3p,sfr-miR-3286-3p,sfr-miR-210-3p,sfr-miR-10467-3p,sfr-miR-10491-3p	111351769	RNA-binding protein Musashi homolog Rbp6%2C transcript variant X2;RNA-binding protein Musashi homolog Rbp6%2C transcript variant X4;RNA-binding protein Musashi homolog Rbp6%2C transcript variant X1;RNA-binding protein Musashi homolog Rbp6%2C transcript variant X3
novel_73,sfr-miR-375-3p,sfr-miR-279c-5p,sfr-miR-281-5p	111354630	uncharacterized LOC111354630
sfr-miR-932-3p,sfr-miR-7-3p,sfr-miR-10498-3p,sfr-miR-375-3p,sfr-miR-10460-5p,novel_71,novel_43,novel_126	111354985	uncharacterized LOC111354985
novel_73,sfr-miR-10487-3p,novel_80,sfr-miR-274-3p,novel_14,sfr-miR-932-3p,novel_101,novel_75	111354632	uncharacterized LOC111354632
sfr-miR-10461b-3p	111356859	neuroglobin-like
sfr-miR-10504-5p,sfr-miR-263b-5p,sfr-miR-2a-3p	111356858	thyroid adenoma-associated protein homolog
sfr-miR-2766-5p,sfr-miR-10461b-3p,sfr-miR-375-3p,sfr-miR-7-5p,sfr-miR-10504-3p	111356853	fatty acyl-CoA reductase wat-like
novel_127,sfr-miR-375-3p,novel_36,sfr-miR-316-5p,sfr-miR-279b-5p,sfr-miR-2766-5p,sfr-miR-10499b-5p,sfr-miR-7-5p	111356852	fatty acyl-CoA reductase wat-like
sfr-miR-10504-3p,sfr-miR-10498-3p,sfr-miR-13b-5p,sfr-miR-10459-5p,sfr-miR-10460-5p,sfr-miR-2766-5p	111356851	fatty acyl-CoA reductase 1-like
sfr-miR-10503-3p,novel_93,novel_49,sfr-miR-10487-3p,sfr-miR-10486-5p,novel_6,novel_15,sfr-miR-10490-3p	111356850	fatty acid synthase-like
novel_15,sfr-miR-13a-5p,sfr-miR-317-5p,sfr-miR-10485-5p,novel_113,sfr-miR-263b-3p	111356857	eukaryotic translation initiation factor 3 subunit I
sfr-miR-13b-5p,sfr-miR-10483-3p,novel_97	111356856	tetraspanin-1-like
novel_32,sfr-miR-10504-3p,novel_105,sfr-miR-2756-5p,sfr-miR-10-5p,sfr-miR-3286-5p,novel_127,sfr-miR-13b-5p,sfr-miR-932-5p,sfr-miR-2755-3p	111356855	piggyBac transposable element-derived protein 3-like
sfr-miR-10508a-2-3p,sfr-miR-375-3p,sfr-miR-2755-3p,novel_32,novel_105,novel_96,sfr-miR-10-5p,sfr-miR-281-3p	111356854	uncharacterized LOC111356854
sfr-miR-279c-3p,sfr-miR-279b-3p,sfr-miR-279a-3p,novel_18,novel_20,sfr-miR-263b-5p,novel_67,novel_73	111358323	protein slender lobes-like
novel_8,sfr-miR-10459-5p,novel_30,sfr-miR-277-3p	111358322	laminin subunit beta-1
sfr-miR-307-3p,novel_109,sfr-miR-10-3p,sfr-miR-10482-3p,sfr-miR-281-3p,novel_118,sfr-miR-10498-3p,novel_140,sfr-miR-316-5p,sfr-miR-10464-5p,sfr-miR-10461b-3p,novel_36	111357728	transmembrane protease serine 9-like
novel_96,sfr-miR-34-5p,novel_73,novel_15,sfr-miR-274-3p,sfr-miR-7-5p,sfr-miR-13a-5p	111357729	uncharacterized LOC111357729
novel_138,sfr-miR-10460-5p	111358327	uncharacterized LOC111358327%2C transcript variant X1;uncharacterized LOC111358327%2C transcript variant X2
sfr-miR-10498-3p,sfr-miR-2b-3p,sfr-miR-13b-3p,novel_6,sfr-miR-13a-3p,sfr-miR-11-3p,sfr-miR-10482-3p,sfr-miR-92a-3p,novel_1,sfr-miR-2c-3p,novel_42	111358326	piRNA biogenesis protein EXD1-like
sfr-miR-10498-5p,novel_139,sfr-miR-932-3p,novel_97,sfr-miR-316-5p,novel_14,sfr-miR-932-5p,sfr-miR-317-3p,novel_36,sfr-miR-2756-3p	111358325	vacuolar protein-sorting-associated protein 36
sfr-miR-277-3p,sfr-miR-263b-5p,sfr-miR-10-3p,novel_8	111357495	proteoglycan 4-like
sfr-miR-274-3p,sfr-miR-277-3p,novel_118,sfr-miR-2756-3p,sfr-miR-281-3p	111357722	calmodulin%2C transcript variant X3;calmodulin%2C transcript variant X2;calmodulin%2C transcript variant X1
novel_6,sfr-miR-7-5p	111357723	solute carrier family 22 member 13-like
novel_126	111357720	60S acidic ribosomal protein P1
novel_12,sfr-miR-2766-5p,sfr-miR-10486-5p,sfr-miR-375-3p,sfr-miR-14-5p,sfr-miR-10480-3p,novel_15	111358984	uncharacterized LOC111358984
sfr-miR-14-3p,sfr-miR-3286-3p,sfr-miR-2766-3p	111357726	zinc finger protein 43-like
sfr-miR-10498-3p,sfr-miR-2765-5p,sfr-miR-10461b-3p,novel_30,novel_109,novel_101,sfr-miR-34-5p,novel_131	111357727	alpha-1%2C2-mannosyltransferase ALG9
sfr-miR-10486-5p,novel_140,sfr-miR-10-3p	111357724	putative leucine-rich repeat-containing protein DDB_G0290503
sfr-miR-10492c-5p,sfr-miR-279a-3p,novel_18,novel_60,sfr-miR-14-5p,sfr-miR-307-3p,sfr-miR-279c-3p,sfr-miR-279b-3p,novel_12,sfr-miR-277-5p,novel_140,sfr-miR-10485-5p,novel_20	111358134	uncharacterized
sfr-miR-10504-3p,novel_134,sfr-miR-210-3p,sfr-miR-2755-5p,sfr-miR-10482-3p	111364049	ribosome-binding factor A-like
sfr-miR-274-3p,novel_136,novel_97,novel_125,sfr-miR-6094-3p,novel_49	111364048	trypsin-like
novel_80,sfr-miR-274-3p,sfr-miR-279b-5p,novel_15,sfr-miR-263b-5p	111364045	uncharacterized LOC111364045
sfr-miR-10498-3p,sfr-miR-10480-3p,sfr-miR-10486-5p	111364044	glutamate synthase [NADPH] small chain-like
sfr-miR-279b-5p,sfr-miR-932-5p,sfr-miR-10491-3p	111364047	peptidase T-like
sfr-miR-10508a-2-3p,novel_34,novel_49,sfr-miR-92a-3p,novel_42,sfr-miR-10461b-3p,sfr-miR-10486-5p	111364046	citrate synthase 1-like
novel_107,novel_26,novel_91	111364041	uncharacterized ABC transporter ATP-binding protein YxlF-like
sfr-miR-10455-5p,novel_125	111364040	putative agmatine deiminase
novel_127,sfr-miR-263b-5p,novel_15,sfr-miR-11-5p,novel_108	111364043	uncharacterized LOC111364043
sfr-miR-2a-3p,novel_15,sfr-miR-11-5p,sfr-miR-2766-3p,novel_6,sfr-miR-14-3p,novel_22,novel_140,novel_127,sfr-miR-2756-3p	111357491	TM2 domain-containing protein CG11103
sfr-miR-10498-3p,sfr-miR-10483-5p,novel_127,sfr-miR-11-5p,sfr-miR-34-3p,novel_136,sfr-miR-10498-5p,sfr-miR-2756-5p	111354183	recQ-mediated genome instability protein 1-like
novel_139,sfr-miR-10467-3p,novel_113,sfr-miR-279c-5p,sfr-miR-34-3p,novel_75,sfr-miR-3286-3p	111354182	uncharacterized
sfr-miR-34-3p,novel_101,sfr-miR-279c-3p,novel_75,sfr-miR-3286-3p,novel_118,sfr-miR-7-3p,sfr-miR-279a-3p,sfr-miR-10482-5p,novel_139,sfr-miR-10467-3p,novel_1,novel_113,novel_18,novel_69,sfr-miR-279c-5p,sfr-miR-279b-3p	111354181	kinesin-like protein unc-104%2C transcript variant X8;kinesin-like protein unc-104%2C transcript variant X3;kinesin-like protein unc-104%2C transcript variant X5;kinesin-like protein unc-104%2C transcript variant X7;kinesin-like protein unc-104%2C transcript variant X4;kinesin-like protein unc-104%2C transcript variant X1;kinesin-like protein unc-104%2C transcript variant X2;kinesin-like protein …
sfr-miR-277-5p,sfr-miR-317-5p,novel_20,novel_125,novel_118,sfr-miR-3286-3p,sfr-miR-281-3p	111354180	uncharacterized
sfr-miR-10504-3p,novel_15,sfr-miR-307-3p,sfr-miR-10499b-5p,sfr-miR-10461b-3p,novel_8	111354187	pre-mRNA-splicing factor Syf2-like
sfr-miR-2766-3p,novel_140,sfr-miR-14-3p,sfr-miR-10493-3p,sfr-miR-317-3p,novel_139	111354186	protein RTF2 homolog
sfr-miR-2756-3p,sfr-miR-2b-3p,novel_15,sfr-miR-13a-3p,sfr-miR-11-5p,sfr-miR-11-3p,novel_131,novel_1,sfr-miR-2c-3p,sfr-miR-263b-3p,sfr-miR-274-3p,sfr-miR-10498-3p,sfr-miR-13b-3p,novel_101,novel_6,sfr-miR-10458-3p	111354185	uncharacterized LOC111354185%2C transcript variant X2;uncharacterized LOC111354185%2C transcript variant X3;uncharacterized LOC111354185%2C transcript variant X1
novel_111,sfr-miR-263b-5p,novel_18,sfr-miR-279a-3p,novel_126,sfr-miR-277-3p,sfr-miR-279b-3p,sfr-miR-279c-3p	111354184	uncharacterized LOC111354184
sfr-miR-317-5p,novel_80,novel_140,sfr-miR-10482-5p	111354189	low density lipoprotein receptor adapter protein 1-B-like
novel_14,novel_80,novel_22,novel_116,novel_49,novel_2,novel_96	111354188	turripeptide Lol9.1-like%2C transcript variant X1
novel_75,sfr-miR-274-5p,sfr-miR-10455-3p,sfr-miR-10502-5p,novel_111,novel_76	111358187	uncharacterized
sfr-miR-10480-3p,novel_3,sfr-miR-34-3p,sfr-miR-10492a-3p,novel_125,sfr-miR-2766-5p,sfr-miR-10491-3p	111358186	uncharacterized 30.3 kDa protein-like
novel_49,sfr-miR-10470-5p,novel_8	111358185	uncharacterized 30.3 kDa protein-like%2C transcript variant X1;uncharacterized 30.3 kDa protein-like%2C transcript variant X2
novel_138,sfr-miR-279a-5p,sfr-miR-2756-3p,novel_15,sfr-miR-277-3p,novel_125,novel_6,sfr-miR-10482-3p,sfr-miR-92a-3p,novel_42	111358184	tenascin-like%2C transcript variant X2;tenascin-like%2C transcript variant X6;tenascin-like%2C transcript variant X4;tenascin-like%2C transcript variant X1;tenascin-like%2C transcript variant X3;tenascin-like%2C transcript variant X5
sfr-miR-10503-3p,sfr-miR-274-3p,novel_20,sfr-miR-2a-3p,sfr-miR-10498-5p	111358183	protocadherin-16
novel_8,novel_131,sfr-miR-277-3p	111358182	membrane-associated progesterone receptor component 2-like
sfr-miR-14-3p,sfr-miR-2766-3p,sfr-miR-281-5p	111358181	GDP-fucose transporter 1
sfr-miR-2766-5p,novel_126,novel_131,sfr-miR-316-3p,novel_136,sfr-miR-34-3p,sfr-miR-10461b-3p,novel_111	111358180	organic cation transporter protein-like
sfr-miR-2a-3p,sfr-miR-10-3p,sfr-miR-274-3p,sfr-miR-10464-5p,novel_111,novel_1,sfr-miR-10460-5p	111358189	tyrosine-protein kinase Btk29A%2C transcript variant X1;tyrosine-protein kinase Btk29A%2C transcript variant X2;tyrosine-protein kinase Btk29A%2C transcript variant X3;tyrosine-protein kinase Btk29A%2C transcript variant X4
novel_111,sfr-miR-307-3p	111357499	ribonuclease P protein subunit p40-like
novel_1,novel_139,sfr-miR-10486-5p,novel_91,novel_73,sfr-miR-10480-3p,novel_140,novel_97	111356067	heterogeneous nuclear ribonucleoprotein A1-like%2C transcript variant X2;heterogeneous nuclear ribonucleoprotein A1-like%2C transcript variant X1
sfr-miR-10498-3p,sfr-miR-13a-5p,novel_136,sfr-miR-10483-5p,novel_49	111359283	uncharacterized LOC111359283
sfr-miR-317-3p,novel_76,novel_91,sfr-miR-10-3p,novel_101,sfr-miR-10483-3p,sfr-miR-2a-3p	111359282	uncharacterized LOC111359282%2C transcript variant X1;uncharacterized LOC111359282%2C transcript variant X2
novel_43,novel_106	111364068	transcriptional regulatory protein ZraR-like
sfr-miR-307-5p,novel_49,novel_131	111359280	uncharacterized LOC111359280%2C transcript variant X4;uncharacterized LOC111359280%2C transcript variant X5;uncharacterized LOC111359280%2C transcript variant X3;uncharacterized LOC111359280%2C transcript variant X1;uncharacterized LOC111359280%2C transcript variant X2;uncharacterized LOC111359280%2C transcript variant X6
sfr-miR-13b-5p,sfr-miR-2755-3p,novel_106,novel_8,sfr-miR-2756-5p,sfr-miR-10-5p,sfr-miR-10459-5p,novel_30,novel_32,sfr-miR-13a-5p,novel_105	111348656	Trnas-gcu
sfr-miR-3286-5p,novel_71,sfr-miR-316-3p,novel_113,sfr-miR-2766-5p,sfr-miR-10467-3p	111355588	retinol dehydrogenase 11-like
sfr-miR-263b-5p,novel_118,sfr-miR-10464-5p,sfr-miR-10485-5p,novel_3,novel_6,novel_14	111355589	synaptic vesicle glycoprotein 2B-like
sfr-miR-10455-5p,novel_116,sfr-miR-317-5p,novel_109,sfr-miR-307-5p,novel_113,sfr-miR-263b-3p	111348657	Trnal-cag
novel_112,sfr-miR-34-5p,sfr-miR-2766-5p,sfr-miR-274-5p,sfr-miR-10455-5p,sfr-miR-13b-3p,novel_136,novel_111,sfr-miR-10503-3p,novel_93,sfr-miR-2b-3p,sfr-miR-316-3p,sfr-miR-11-3p,sfr-miR-2c-3p,novel_139,sfr-miR-13a-3p	111355584	cytochrome b5-related protein-like
sfr-miR-10485-3p,sfr-miR-932-5p,sfr-miR-10492c-5p,sfr-miR-10476-5p,sfr-miR-10464-5p,novel_6,novel_3	111355585	DNA polymerase zeta catalytic subunit
sfr-miR-2b-3p,sfr-miR-10470-5p,sfr-miR-10480-3p,novel_42,sfr-miR-92a-3p,novel_139,sfr-miR-2c-3p,novel_69,sfr-miR-11-3p,sfr-miR-316-3p,novel_91,sfr-miR-13a-3p,sfr-miR-13b-3p	111355586	transmembrane protein 138-like
sfr-miR-10504-3p,sfr-miR-279a-5p,sfr-miR-10460-5p	111355587	TBC1 domain family member 5
novel_42,sfr-miR-92a-3p,sfr-miR-263b-3p,novel_139,sfr-miR-2756-5p,sfr-miR-10-5p,novel_91,novel_108,novel_105,novel_32,sfr-miR-2755-3p,sfr-miR-10508a-2-3p	111355580	chymotrypsinogen B-like
sfr-miR-10476-5p,novel_91,sfr-miR-10503-3p,sfr-miR-10467-3p,sfr-miR-10460-5p,novel_1,novel_20	111348654	UMP-CMP kinase
sfr-miR-2755-3p,novel_134,sfr-miR-10508a-2-3p,sfr-miR-2756-5p,sfr-miR-10-5p,novel_91,novel_42,sfr-miR-210-3p,sfr-miR-92a-3p,sfr-miR-263b-3p,novel_32,novel_108,novel_105	111355582	venom serine protease-like
sfr-miR-274-3p,sfr-miR-10499a-3p,novel_91	111355583	uncharacterized LOC111355583
novel_116,novel_20,novel_127,novel_26,sfr-miR-277-3p,novel_108,sfr-miR-34-5p,novel_60,sfr-miR-10492c-5p,sfr-miR-10482-5p	111348655	Trnar-acg
sfr-miR-2766-3p,sfr-miR-279c-5p,sfr-miR-10504-3p,novel_15,sfr-miR-277-3p,sfr-miR-10467-3p,sfr-miR-10476-5p,novel_97,novel_118,sfr-miR-14-3p	111356904	uncharacterized LOC111356904
sfr-miR-10491-3p,novel_91,sfr-miR-277-3p	111348652	cytochrome c oxidase protein 20 homolog
novel_34,sfr-miR-274-3p,sfr-miR-13b-5p,sfr-miR-10470-5p,sfr-miR-932-5p,sfr-miR-10460-5p,sfr-miR-277-3p,novel_75,sfr-miR-307-3p,novel_6,novel_136,sfr-miR-10482-3p,sfr-miR-10459-5p,novel_106,sfr-miR-6094-3p,sfr-miR-10-3p,sfr-miR-281-3p	111359052	ADP-ribosylation factor-like protein 5A%2C transcript variant X2;ADP-ribosylation factor-like protein 5A%2C transcript variant X1
sfr-miR-13b-3p,sfr-miR-13a-3p,novel_6,sfr-miR-10476-5p,sfr-miR-11-3p,sfr-miR-316-3p,novel_91,sfr-miR-2c-3p,sfr-miR-10508a-2-3p,sfr-miR-2755-5p,sfr-miR-317-3p,novel_93,sfr-miR-2b-3p	111359053	adenosine 3'-phospho 5'-phosphosulfate transporter 2
novel_3,sfr-miR-7-3p,novel_75	111359050	THO complex subunit 1
sfr-miR-10455-3p,novel_30,novel_15	111359051	uncharacterized protein C20orf24 homolog
novel_36,novel_49,sfr-miR-10460-5p,sfr-miR-274-3p,sfr-miR-3286-5p,sfr-miR-316-5p,sfr-miR-10480-3p,sfr-miR-2756-5p,sfr-miR-92a-3p,novel_15	111359056	F-box/LRR-repeat protein 16%2C transcript variant X2;F-box/LRR-repeat protein 16%2C transcript variant X1
sfr-miR-277-3p,sfr-miR-10455-5p,sfr-miR-274-5p,sfr-miR-10498-5p,sfr-miR-10508a-2-3p,sfr-miR-10486-5p	111359054	uncharacterized
sfr-miR-277-3p,novel_109,sfr-miR-2766-3p,sfr-miR-2765-5p,novel_26,sfr-miR-10461b-3p,sfr-miR-932-5p	111359055	puromycin-sensitive aminopeptidase%2C transcript variant X1;puromycin-sensitive aminopeptidase%2C transcript variant X2
novel_107,sfr-miR-92a-3p,sfr-miR-10491-3p,sfr-miR-3286-5p,novel_15	111348303	pupal cuticle protein 27-like
sfr-miR-10508a-2-3p,sfr-miR-316-3p,novel_127	111351070	disintegrin and metalloproteinase domain-containing protein 10-like
novel_75,sfr-miR-14-5p,novel_139,novel_118,novel_106,sfr-miR-10508a-2-3p,sfr-miR-375-3p,novel_12	111351071	uncharacterized LOC111351071
novel_6,sfr-miR-10487-3p,novel_101,sfr-miR-279a-5p	111351072	uncharacterized LOC111351072
sfr-miR-2755-5p,sfr-miR-10499a-3p,sfr-miR-10487-3p,novel_106,sfr-miR-10455-5p	111351073	YTH domain-containing family protein 3%2C transcript variant X1;YTH domain-containing family protein 3%2C transcript variant X3;YTH domain-containing family protein 3%2C transcript variant X4;YTH domain-containing family protein 3%2C transcript variant X2
sfr-miR-2b-3p,novel_12,sfr-miR-10470-5p,novel_138,sfr-miR-10504-5p,sfr-miR-10492a-3p,sfr-miR-2c-3p,sfr-miR-14-5p,sfr-miR-11-3p,novel_60,novel_101,sfr-miR-13a-3p,sfr-miR-13b-3p,sfr-miR-10504-3p	111351075	phosphoinositide 3-kinase regulatory subunit 4
sfr-miR-10482-3p,sfr-miR-13b-5p,sfr-miR-274-5p,sfr-miR-13a-5p,sfr-miR-10480-3p,novel_140	111351076	putative protein TPRXL%2C transcript variant X2;putative protein TPRXL%2C transcript variant X3;putative protein TPRXL%2C transcript variant X1
novel_36,sfr-miR-2b-3p,novel_134,sfr-miR-316-5p,novel_126,sfr-miR-210-3p,sfr-miR-2c-3p,novel_76,sfr-miR-2766-5p,novel_91,sfr-miR-11-3p,sfr-miR-13a-3p,sfr-miR-10498-5p,sfr-miR-13b-3p	111351077	snRNA-activating protein complex subunit 1-like%2C transcript variant X1;snRNA-activating protein complex subunit 1-like%2C transcript variant X2
sfr-miR-13b-5p,sfr-miR-2756-5p,novel_111,sfr-miR-10499a-3p,sfr-miR-10492a-3p,sfr-miR-277-3p	111351078	coiled-coil domain-containing protein 102A
sfr-miR-10486-5p,sfr-miR-10480-5p,sfr-miR-10504-3p,sfr-miR-932-5p,novel_36,sfr-miR-13b-5p,sfr-miR-316-5p,novel_138,sfr-miR-274-3p	111360615	uncharacterized LOC111360615
novel_67,sfr-miR-316-5p,novel_134,novel_36,sfr-miR-3286-3p,novel_30,sfr-miR-10504-3p,sfr-miR-34-5p,sfr-miR-210-3p	111360616	gamma-soluble NSF attachment protein-like
novel_49,novel_2,sfr-miR-14-3p,novel_34,novel_97,sfr-miR-2766-3p,sfr-miR-277-3p,sfr-miR-10498-5p	111360617	prostatic acid phosphatase%2C transcript variant X1;prostatic acid phosphatase%2C transcript variant X2;prostatic acid phosphatase%2C transcript variant X3
sfr-miR-279b-3p,sfr-miR-279c-3p,novel_6,novel_60,novel_18,sfr-miR-279a-3p,novel_116,novel_80,sfr-miR-10485-3p,novel_93	111360610	uncharacterized LOC111360610%2C transcript variant X2;uncharacterized LOC111360610%2C transcript variant X1
sfr-miR-10461b-3p,sfr-miR-281-3p,sfr-miR-932-5p,novel_49,sfr-miR-307-3p,sfr-miR-3286-5p	111360611	ankyrin repeat domain-containing protein 12%2C transcript variant X5;ankyrin repeat domain-containing protein 12%2C transcript variant X6;ankyrin repeat domain-containing protein 12%2C transcript variant X2;ankyrin repeat domain-containing protein 12%2C transcript variant X4;ankyrin repeat domain-containing protein 12%2C transcript variant X3;ankyrin repeat domain-containing protein 12%2C transcr…
novel_106,sfr-miR-10480-3p,sfr-miR-10504-5p,sfr-miR-14-3p,sfr-miR-263b-5p,sfr-miR-10461b-3p,sfr-miR-13a-5p,sfr-miR-2766-3p,novel_139	111360612	autophagy-related protein 13 homolog%2C transcript variant X1;autophagy-related protein 13 homolog%2C transcript variant X3;autophagy-related protein 13 homolog%2C transcript variant X2
sfr-miR-317-3p,novel_78,novel_49,novel_73,sfr-miR-13b-5p,sfr-miR-3286-5p,sfr-miR-10504-5p,sfr-miR-10492c-5p,sfr-miR-281-3p,sfr-miR-10458-3p,novel_8,novel_109,sfr-miR-6094-3p	111360613	ras-specific guanine nucleotide-releasing factor RalGPS2%2C transcript variant X1;ras-specific guanine nucleotide-releasing factor RalGPS2%2C transcript variant X3;ras-specific guanine nucleotide-releasing factor RalGPS2%2C transcript variant X2
novel_15,sfr-miR-34-3p,sfr-miR-2766-3p,novel_136,sfr-miR-10499b-2-5p,sfr-miR-375-3p,novel_73,sfr-miR-14-3p	111355760	delta(7)-sterol 5(6)-desaturase erg32-like
sfr-miR-307-5p,sfr-miR-14-3p,sfr-miR-10485-5p,sfr-miR-10483-5p,novel_96,sfr-miR-274-5p,novel_15,sfr-miR-10498-5p,novel_136,sfr-miR-10499b-5p,sfr-miR-2766-3p	111355761	transcription initiation factor TFIID subunit 13%2C transcript variant X3;transcription initiation factor TFIID subunit 13%2C transcript variant X1;transcription initiation factor TFIID subunit 13%2C transcript variant X2
novel_73,sfr-miR-307-5p,novel_67,sfr-miR-10504-5p,sfr-miR-10486-5p,sfr-miR-281-5p,novel_15,sfr-miR-10455-5p	111349833	brachyurin-like
sfr-miR-10464-5p,novel_118,sfr-miR-10492a-3p,novel_49,sfr-miR-279a-5p,sfr-miR-34-3p,sfr-miR-10-3p,sfr-miR-6094-3p,sfr-miR-10467-3p,sfr-miR-10499a-3p,sfr-miR-10476-5p,sfr-miR-10502-5p	111355763	tachykinin-like peptides receptor 99D%2C transcript variant X3;tachykinin-like peptides receptor 99D%2C transcript variant X2;tachykinin-like peptides receptor 99D%2C transcript variant X1
novel_36,sfr-miR-316-5p,sfr-miR-10483-5p,sfr-miR-10467-3p,sfr-miR-10458-3p,sfr-miR-10476-5p,novel_43,sfr-miR-13a-5p,novel_30	111363097	uncharacterized zinc protease YmxG-like
novel_73,novel_107,sfr-miR-10467-3p,sfr-miR-13b-5p,sfr-miR-10476-5p,sfr-miR-279b-5p,sfr-miR-34-3p	111355765	chaoptin-like
sfr-miR-263b-5p	111355766	bombyxin A-3 homolog
novel_78,sfr-miR-10455-3p,novel_139,sfr-miR-10499a-3p,sfr-miR-10482-3p,sfr-miR-11-5p,novel_136,novel_30,sfr-miR-274-5p	111355767	leucine-rich melanocyte differentiation-associated protein-like%2C transcript variant X2;leucine-rich melanocyte differentiation-associated protein-like%2C transcript variant X1
novel_136,sfr-miR-34-3p,sfr-miR-3286-3p,novel_15,novel_134,sfr-miR-932-5p,sfr-miR-210-3p	111355768	retinal dehydrogenase 1-like
novel_106,sfr-miR-13a-5p,sfr-miR-317-5p	111355769	40S ribosomal protein S14
sfr-miR-10461a-3p	111363099	xylose isomerase-like
sfr-miR-10460-5p,sfr-miR-13b-5p,novel_80,sfr-miR-10504-5p,sfr-miR-932-3p,novel_118,sfr-miR-263b-3p,novel_1,sfr-miR-10458-3p,sfr-miR-13a-5p,sfr-miR-274-5p,sfr-miR-10498-5p	111363098	rho GTPase-activating protein 190
sfr-miR-14-3p,sfr-miR-316-5p,sfr-miR-10464-5p,sfr-miR-10498-3p,sfr-miR-10499b-2-5p,novel_36,novel_73,sfr-miR-10455-5p,novel_136,sfr-miR-2766-3p,sfr-miR-281-3p,sfr-miR-10482-3p	111359588	uncharacterized LOC111359588
novel_111,sfr-miR-10460-5p,sfr-miR-10492c-5p,novel_15,sfr-miR-10498-5p,novel_140,sfr-miR-3286-5p	111359589	uncharacterized LOC111359589
sfr-miR-317-5p,novel_106,novel_34,novel_97,novel_116,sfr-miR-317-3p,novel_107,sfr-miR-263b-3p,novel_96	111362276	cell division cycle 7-related protein kinase-like%2C transcript variant X1;cell division cycle 7-related protein kinase-like%2C transcript variant X2
sfr-miR-13a-5p,sfr-miR-2766-3p,sfr-miR-10491-3p,sfr-miR-10502-5p,novel_107,sfr-miR-10459-5p,sfr-miR-14-3p,sfr-miR-2765-5p,sfr-miR-10480-3p,sfr-miR-10503-3p,novel_2	111362277	protein OPI10 homolog
sfr-miR-34-5p,sfr-miR-316-3p,novel_8,novel_18,sfr-miR-279a-3p,novel_15,sfr-miR-279b-3p,sfr-miR-279c-3p,sfr-miR-13a-5p,novel_111,sfr-miR-2755-5p,sfr-miR-10492a-3p,sfr-miR-10483-3p	111362271	uncharacterized LOC111362271
sfr-miR-932-5p,novel_97,sfr-miR-10483-3p,sfr-miR-277-5p,sfr-miR-274-3p,sfr-miR-10499a-3p,sfr-miR-10459-5p,sfr-miR-10482-5p,novel_30,novel_15	111362272	uncharacterized LOC111362272
sfr-miR-2b-3p,sfr-miR-2756-5p,sfr-miR-10486-5p,sfr-miR-11-3p,novel_131,novel_126,sfr-miR-2c-3p,sfr-miR-2a-3p,sfr-miR-13b-3p,sfr-miR-13a-3p	111362273	protein msta-like
sfr-miR-10459-5p,sfr-miR-263b-3p,sfr-miR-92a-3p,sfr-miR-2766-5p,novel_1,sfr-miR-13a-5p,sfr-miR-10504-3p,sfr-miR-3286-3p,sfr-miR-10460-5p,novel_14,sfr-miR-279b-5p,sfr-miR-10480-3p	111359580	uncharacterized LOC111359580
sfr-miR-281-5p,sfr-miR-10498-3p,novel_106,novel_15,sfr-miR-10459-5p,sfr-miR-2766-5p	111359581	uncharacterized LOC111359581
novel_36,novel_93,novel_67,novel_108,sfr-miR-316-5p,novel_136	111359582	alcohol dehydrogenase 1-like
novel_49,novel_73,sfr-miR-6094-3p,novel_75,sfr-miR-274-5p,novel_22,sfr-miR-7-5p	111359583	cathepsin B-like
sfr-miR-13b-5p,sfr-miR-932-5p	111359584	uncharacterized LOC111359584%2C transcript variant X1;uncharacterized LOC111359584%2C transcript variant X2
sfr-miR-3286-5p,novel_36,sfr-miR-10499b-2-5p,sfr-miR-316-3p	111359585	uncharacterized LOC111359585
sfr-miR-2b-3p,novel_106,sfr-miR-10480-3p,novel_20,sfr-miR-10508a-2-3p,sfr-miR-2c-3p,sfr-miR-11-3p,sfr-miR-2756-5p,sfr-miR-10476-5p,sfr-miR-10499a-3p,sfr-miR-13a-3p,sfr-miR-10480-5p,sfr-miR-10-3p,sfr-miR-277-3p,sfr-miR-13b-3p	111359586	serine hydroxymethyltransferase%2C cytosolic%2C transcript variant X1;serine hydroxymethyltransferase%2C cytosolic%2C transcript variant X2;serine hydroxymethyltransferase%2C cytosolic%2C transcript variant X3
sfr-miR-14-3p,sfr-miR-13b-5p,sfr-miR-2766-3p,novel_109,sfr-miR-279c-3p,sfr-miR-279b-3p,sfr-miR-279a-3p,novel_18,novel_8	111359587	heparan sulfate glucosamine 3-O-sulfotransferase 3A1
novel_105,sfr-miR-2766-3p,sfr-miR-10498-5p,novel_15,novel_32,sfr-miR-10-5p,sfr-miR-2756-5p,sfr-miR-10482-3p,sfr-miR-10483-5p,novel_97,sfr-miR-932-3p,sfr-miR-14-3p,sfr-miR-2755-3p	111359276	multiple epidermal growth factor-like domains protein 11
novel_106,sfr-miR-10455-3p,sfr-miR-10493-3p,novel_1,novel_69,sfr-miR-10461b-3p	111348600	uroporphyrinogen-III synthase-like
sfr-miR-2766-5p,sfr-miR-2c-3p,sfr-miR-11-3p,sfr-miR-281-3p,sfr-miR-10499a-3p,sfr-miR-13a-3p,sfr-miR-13b-3p,novel_125,sfr-miR-2b-3p,novel_93,sfr-miR-10480-3p,sfr-miR-10508a-2-3p,sfr-miR-10492a-3p	111348603	protein FAM151A%2C transcript variant X1;protein FAM151A%2C transcript variant X2
novel_97,novel_22,sfr-miR-10487-3p,novel_20,novel_138,sfr-miR-281-3p,sfr-miR-13b-5p	111348602	ubiquitin thioesterase otubain-like%2C transcript variant X2;ubiquitin thioesterase otubain-like%2C transcript variant X1
novel_1,novel_8,sfr-miR-10498-5p,sfr-miR-6094-3p,sfr-miR-277-3p,sfr-miR-2755-5p,sfr-miR-10461b-3p,novel_127,sfr-miR-263b-5p,sfr-miR-10492a-3p	111348605	uncharacterized LOC111348605
novel_42,sfr-miR-92a-3p,novel_30,sfr-miR-10483-2-3p,sfr-miR-932-5p,novel_2,novel_140,sfr-miR-10487-3p	111348604	protein wech%2C transcript variant X3;protein wech%2C transcript variant X1;protein wech%2C transcript variant X4;protein wech%2C transcript variant X2
novel_15,novel_14,novel_22,novel_26,sfr-miR-10499a-3p	111348359	U4/U6.U5 tri-snRNP-associated protein 1%2C transcript variant X1;U4/U6.U5 tri-snRNP-associated protein 1%2C transcript variant X2
sfr-miR-277-3p,sfr-miR-10491-3p,novel_91	111348606	cytochrome c oxidase protein 20 homolog
sfr-miR-13b-5p,novel_93,sfr-miR-274-3p,sfr-miR-3286-5p	111348609	protein bark beetle%2C transcript variant X1;protein bark beetle%2C transcript variant X2
sfr-miR-10467-3p,novel_26,sfr-miR-10499b-2-5p,sfr-miR-10499b-5p,novel_140	111348608	aminoacylase-1A-like
novel_15,novel_91,novel_96,novel_131,sfr-miR-7-3p,sfr-miR-10498-3p,novel_2,novel_73	111348355	lipase member H-A
novel_6,sfr-miR-34-3p,novel_139,sfr-miR-316-3p,sfr-miR-10482-3p,novel_140,novel_138,sfr-miR-10498-3p,sfr-miR-10504-5p,sfr-miR-10485-3p,novel_73	111348354	aldehyde dehydrogenase X%2C mitochondrial-like
sfr-miR-3286-5p,sfr-miR-316-5p,sfr-miR-317-5p,sfr-miR-10492a-3p,novel_34,novel_118,novel_36,sfr-miR-2756-3p,sfr-miR-307-5p,sfr-miR-10504-3p,sfr-miR-10502-5p,novel_113	111348353	uncharacterized LOC111348353
sfr-miR-317-3p,sfr-miR-2b-3p,novel_93,sfr-miR-2756-3p,sfr-miR-10485-5p,sfr-miR-274-3p,sfr-miR-10461a-3p,novel_139,sfr-miR-2c-3p,sfr-miR-11-3p,sfr-miR-13a-3p,sfr-miR-13b-3p,sfr-miR-2a-3p	111348352	pyrokinin-1 receptor-like%2C transcript variant X1;pyrokinin-1 receptor-like%2C transcript variant X3;pyrokinin-1 receptor-like%2C transcript variant X2
sfr-miR-10487-3p,sfr-miR-10504-3p,sfr-miR-2756-3p	111348351	rRNA-processing protein FCF1 homolog
sfr-miR-274-5p,novel_97,sfr-miR-274-3p,sfr-miR-317-5p	111348350	transcription factor RelB-like%2C transcript variant X1;transcription factor RelB-like%2C transcript variant X2
novel_134,novel_97,novel_118,sfr-miR-3286-5p,sfr-miR-10476-5p,sfr-miR-10499a-3p,sfr-miR-210-3p,sfr-miR-10467-3p,sfr-miR-34-3p	111359259	Trnar-ccu
novel_8,sfr-miR-281-5p,sfr-miR-277-3p,sfr-miR-10455-3p,novel_30	111354936	uncharacterized LOC111354936%2C transcript variant X3;uncharacterized LOC111354936%2C transcript variant X4;uncharacterized LOC111354936%2C transcript variant X2;uncharacterized LOC111354936%2C transcript variant X1
novel_1,sfr-miR-10460-5p,sfr-miR-10498-3p,sfr-miR-10492a-3p,sfr-miR-263b-5p	111359273	uncharacterized LOC111359273
novel_96,sfr-miR-10503-3p,novel_30,sfr-miR-2765-5p	111361505	serine protease Do-like HtrA
sfr-miR-10483-3p,novel_14,sfr-miR-10480-3p,novel_91	111360239	luciferin 4-monooxygenase-like
sfr-miR-10-3p,sfr-miR-274-3p,novel_43,sfr-miR-10480-3p,sfr-miR-10504-3p,sfr-miR-277-3p,sfr-miR-10499a-3p	111354937	small conductance calcium-activated potassium channel protein%2C transcript variant X1;small conductance calcium-activated potassium channel protein%2C transcript variant X2
novel_14,sfr-miR-2b-3p,sfr-miR-13b-3p,sfr-miR-13a-3p,novel_136,sfr-miR-10502-5p,sfr-miR-11-3p,sfr-miR-2c-3p	111351463	zinc finger protein 32-like
novel_26,sfr-miR-10499b-2-5p,novel_109,novel_43,novel_97,sfr-miR-10455-3p,sfr-miR-277-3p	111351462	conserved oligomeric Golgi complex subunit 7
sfr-miR-13a-5p,sfr-miR-10504-5p,novel_1,novel_69	111351461	uncharacterized LOC111351461%2C transcript variant X2;uncharacterized LOC111351461%2C transcript variant X1
sfr-miR-10485-3p,sfr-miR-316-3p,novel_91	111351467	TATA-binding protein-associated factor 2N-like%2C transcript variant X1;TATA-binding protein-associated factor 2N-like%2C transcript variant X2
novel_127,novel_111,novel_60,sfr-miR-10459-5p,novel_131,sfr-miR-263b-3p	111351466	glycine-rich protein 2-like
sfr-miR-10498-3p,novel_80,novel_116,sfr-miR-375-3p,sfr-miR-281-5p,sfr-miR-11-5p,novel_136,novel_15,sfr-miR-10493-3p	111351465	uncharacterized LOC111351465%2C transcript variant X1;uncharacterized LOC111351465%2C transcript variant X4;uncharacterized LOC111351465%2C transcript variant X2;uncharacterized LOC111351465%2C transcript variant X3
sfr-miR-932-3p,sfr-miR-14-3p,sfr-miR-10504-5p,sfr-miR-274-3p,novel_106,novel_127,sfr-miR-10461b-3p,novel_111,sfr-miR-6094-3p,sfr-miR-10490-3p,novel_109,sfr-miR-2766-3p,sfr-miR-13a-5p	111351464	eukaryotic peptide chain release factor subunit 1%2C transcript variant X1;eukaryotic peptide chain release factor subunit 1%2C transcript variant X2
sfr-miR-10504-3p,novel_136,sfr-miR-10476-5p,novel_91,sfr-miR-10459-5p,sfr-miR-10504-5p,sfr-miR-274-3p,sfr-miR-2755-5p,sfr-miR-279c-5p,sfr-miR-2766-3p,sfr-miR-13a-5p,sfr-miR-10502-5p,sfr-miR-281-3p,novel_97,novel_111,sfr-miR-10485-3p	111351469	U4/U6 small nuclear ribonucleoprotein Prp4%2C transcript variant X1
sfr-miR-14-3p,sfr-miR-2766-3p,novel_8,sfr-miR-2766-5p	111363824	uncharacterized LOC111363824
sfr-miR-2b-3p,sfr-miR-10483-3p,sfr-miR-11-3p,sfr-miR-316-3p,sfr-miR-2c-3p,novel_15,sfr-miR-13b-3p,sfr-miR-10-3p,novel_109,sfr-miR-13a-3p	111358090	uncharacterized
novel_96,novel_67,novel_106,sfr-miR-10470-5p,sfr-miR-6094-5p,sfr-miR-932-5p,novel_78,novel_73	111359254	Trnat-ugu
novel_20	111363825	DNA topoisomerase 4 subunit A-like
sfr-miR-10464-5p,sfr-miR-10485-5p,sfr-miR-279b-5p,sfr-miR-10476-5p,novel_69	111359017	heparan sulfate 2-O-sulfotransferase pipe%2C transcript variant X3;heparan sulfate 2-O-sulfotransferase pipe%2C transcript variant X1;heparan sulfate 2-O-sulfotransferase pipe%2C transcript variant X2
novel_139,sfr-miR-2766-5p,novel_1	111358877	uncharacterized LOC111358877%2C transcript variant X2;uncharacterized LOC111358877%2C transcript variant X1;uncharacterized LOC111358877%2C transcript variant X3
sfr-miR-10498-3p,sfr-miR-13a-5p,novel_139,sfr-miR-932-5p,novel_91,sfr-miR-281-3p	111364607	uncharacterized LOC111364607%2C transcript variant X1;uncharacterized LOC111364607%2C transcript variant X2
sfr-miR-10458-3p,sfr-miR-10485-3p,novel_139	111364606	exosome complex component RRP41
sfr-miR-92a-3p,novel_42,sfr-miR-316-3p,sfr-miR-6094-3p,novel_30,sfr-miR-932-5p,sfr-miR-10503-3p,sfr-miR-3286-5p,novel_106,sfr-miR-10498-3p	111364605	maternal protein exuperantia
sfr-miR-10492c-5p,sfr-miR-13b-5p,sfr-miR-281-5p,sfr-miR-10492a-3p,novel_15,sfr-miR-10504-3p	111364603	protein Wnt-1-like%2C transcript variant X1;protein Wnt-1-like%2C transcript variant X2
sfr-miR-2b-3p,sfr-miR-2c-3p,sfr-miR-11-3p,novel_3,sfr-miR-13a-3p,sfr-miR-10480-5p,novel_15,sfr-miR-13b-3p,sfr-miR-2a-3p	111364602	putative RNA-binding protein 15
sfr-miR-7-3p,novel_34,sfr-miR-10503-3p,sfr-miR-2a-3p,novel_6,sfr-miR-10486-5p,novel_69,novel_42,novel_126	111364600	GATA zinc finger domain-containing protein 10-like%2C transcript variant X1;GATA zinc finger domain-containing protein 10-like%2C transcript variant X2
sfr-miR-281-3p,novel_97,novel_22	111353533	5-demethoxyubiquinone hydroxylase%2C mitochondrial
novel_118,sfr-miR-92a-3p,sfr-miR-932-5p,novel_42,novel_131	111353532	protein shifted-like%2C transcript variant X1;protein shifted-like%2C transcript variant X3;protein shifted-like%2C transcript variant X2
novel_18,novel_42,sfr-miR-279a-3p,sfr-miR-92a-3p,sfr-miR-263b-3p,novel_1,sfr-miR-279b-3p,novel_30,sfr-miR-10504-3p,novel_15,sfr-miR-279c-3p	111353531	DNA-binding protein Ewg%2C transcript variant X2;DNA-binding protein Ewg%2C transcript variant X1;DNA-binding protein Ewg%2C transcript variant X3;DNA-binding protein Ewg%2C transcript variant X4;DNA-binding protein Ewg%2C transcript variant X7;DNA-binding protein Ewg%2C transcript variant X5;DNA-binding protein Ewg%2C transcript variant X6
sfr-miR-317-3p	111353530	uncharacterized LOC111353530
novel_118,sfr-miR-274-5p,novel_15,sfr-miR-2755-5p	111353537	uncharacterized LOC111353537
sfr-miR-2755-5p,novel_36,novel_42,sfr-miR-92a-3p,sfr-miR-10480-3p,novel_140	111353536	cytoplasmic tRNA 2-thiolation protein 2
novel_15,sfr-miR-307-3p	111364609	larval cuticle protein A3A-like
sfr-miR-279a-5p,sfr-miR-10464-5p,novel_6,sfr-miR-2765-5p,novel_15,sfr-miR-2a-3p	111364608	homer protein homolog 2%2C transcript variant X2;homer protein homolog 2%2C transcript variant X1;homer protein homolog 2%2C transcript variant X3
sfr-miR-10492a-3p,sfr-miR-10483-5p,sfr-miR-10491-3p,novel_111	111363822	ribonuclease R 1-like
novel_91,novel_111,novel_2,sfr-miR-10504-5p,novel_15,sfr-miR-10498-5p,sfr-miR-932-3p	111350849	NADH dehydrogenase [ubiquinone] 1 alpha subcomplex subunit 10%2C mitochondrial
novel_60,novel_75,novel_116,novel_15,sfr-miR-307-3p,sfr-miR-10498-3p	111361841	uncharacterized LOC111361841%2C transcript variant X1;uncharacterized LOC111361841%2C transcript variant X2
novel_118,novel_91,novel_8	111359256	Trnad-guc
sfr-miR-13a-5p,sfr-miR-10502-5p,sfr-miR-375-3p,novel_139,sfr-miR-92a-3p,novel_42	111350842	coiled-coil-helix-coiled-coil-helix domain-containing protein 7
sfr-miR-10498-3p,novel_106,sfr-miR-2756-3p,novel_134,sfr-miR-3286-3p,novel_75,sfr-miR-13a-5p,sfr-miR-34-3p,novel_136,sfr-miR-210-3p	111350843	piggyBac transposable element-derived protein 4-like
sfr-miR-10480-5p,sfr-miR-277-3p,novel_139,sfr-miR-10486-5p,sfr-miR-281-3p	111350840	ubiquitin-conjugating enzyme E2 T-like
sfr-miR-10498-5p,novel_101,sfr-miR-281-3p,novel_60,sfr-miR-10499a-3p,sfr-miR-274-3p,sfr-miR-317-3p,sfr-miR-2756-3p	111350841	Trnap-cgg
novel_125,novel_136,sfr-miR-307-5p,sfr-miR-10482-3p,novel_49,novel_2	111350846	flap endonuclease 1
novel_69,sfr-miR-6094-5p,novel_30	111350847	plasminogen receptor (KT)
sfr-miR-375-3p,sfr-miR-10502-5p,novel_30,novel_75,sfr-miR-6094-3p	111350844	uncharacterized LOC111350844%2C transcript variant X1;uncharacterized LOC111350844%2C transcript variant X2
sfr-miR-317-3p,novel_118,novel_80	111350845	zinc transporter 2-like%2C transcript variant X1;zinc transporter 2-like%2C transcript variant X2
sfr-miR-10480-3p,sfr-miR-10498-3p,sfr-miR-263b-5p,novel_118,sfr-miR-6094-5p,sfr-miR-10461b-3p,sfr-miR-6094-3p,novel_139,novel_1,sfr-miR-10499a-3p	111361504	oxalate decarboxylase OxdC-like
novel_116,sfr-miR-14-3p,sfr-miR-10498-3p,sfr-miR-2766-3p,sfr-miR-7-5p,sfr-miR-10499a-3p,sfr-miR-2766-5p,sfr-miR-263b-3p,sfr-miR-10492c-5p	111359257	Trnat-agu
sfr-miR-34-3p,sfr-miR-11-5p,sfr-miR-274-3p,novel_49,novel_26,sfr-miR-10482-3p	111363820	adaptive-response sensory-kinase SasA-like
sfr-miR-10493-3p,novel_76,sfr-miR-10459-5p,sfr-miR-10470-5p,novel_75,sfr-miR-10504-5p	111360347	carboxypeptidase B-like
sfr-miR-3286-5p,novel_73,novel_2,novel_26,sfr-miR-375-3p,novel_8,sfr-miR-316-3p,sfr-miR-10458-3p	111356112	probable salivary secreted peptide
sfr-miR-10476-5p,novel_8,novel_112,sfr-miR-10467-3p,novel_30,sfr-miR-10461a-3p	111356113	dual specificity protein phosphatase MPK-4-like
sfr-miR-316-3p,sfr-miR-13a-5p,sfr-miR-263b-5p,sfr-miR-277-3p	111356110	uncharacterized LOC111356110%2C transcript variant X1;uncharacterized LOC111356110%2C transcript variant X2
sfr-miR-10499b-5p,novel_15,novel_139,novel_96,novel_91,sfr-miR-10480-3p,novel_93,novel_127,sfr-miR-307-5p	111356111	uncharacterized LOC111356111
sfr-miR-10455-3p,sfr-miR-932-3p,sfr-miR-263b-5p,novel_67,sfr-miR-10508a-2-3p,sfr-miR-10485-5p,novel_106,sfr-miR-13b-5p,sfr-miR-277-3p,novel_15,sfr-miR-10458-3p,sfr-miR-10459-5p,sfr-miR-10467-3p	111356116	LIM and senescent cell antigen-like-containing domain protein 1%2C transcript variant X4;LIM and senescent cell antigen-like-containing domain protein 1%2C transcript variant X2;LIM and senescent cell antigen-like-containing domain protein 1%2C transcript variant X3;LIM and senescent cell antigen-like-containing domain protein 1%2C transcript variant X1
novel_20,novel_22,sfr-miR-10498-3p,sfr-miR-10485-3p,sfr-miR-932-5p,novel_73,sfr-miR-2755-3p,sfr-miR-307-3p,novel_105,novel_101,sfr-miR-274-5p,novel_32,novel_131,sfr-miR-281-3p,sfr-miR-10-5p	111356117	TAF5-like RNA polymerase II p300/CBP-associated factor-associated factor 65 kDa subunit 5L%2C transcript variant X1;TAF5-like RNA polymerase II p300/CBP-associated factor-associated factor 65 kDa subunit 5L%2C transcript variant X2
novel_139,sfr-miR-10460-5p,novel_30,sfr-miR-2a-3p,novel_43,sfr-miR-3286-5p	111356114	facilitated trehalose transporter Tret1-2 homolog
sfr-miR-7-3p,novel_30,novel_6,novel_78	111356115	high-affinity choline transporter 1
sfr-miR-10480-5p,sfr-miR-10504-5p	111356118	allergen Api m 6-like
sfr-miR-316-3p,sfr-miR-10502-5p,novel_73,sfr-miR-10459-5p,sfr-miR-10480-3p	111356119	F-box only protein 9
sfr-miR-279a-5p,novel_107,sfr-miR-210-3p,novel_134,sfr-miR-2a-3p,sfr-miR-274-5p	111361039	uncharacterized
sfr-miR-10458-3p,sfr-miR-316-3p,sfr-miR-279a-5p,sfr-miR-10482-3p,sfr-miR-274-5p,novel_125	111361038	uncharacterized LOC111361038
sfr-miR-2765-5p,sfr-miR-10460-5p,sfr-miR-10458-3p	111361292	tRNA (adenine(22)-N(1))-methyltransferase-like
sfr-miR-932-5p,novel_101,sfr-miR-3286-5p,novel_67	111363821	UPF0758 protein Fjoh_0413-like
sfr-miR-10460-5p,sfr-miR-10485-5p,novel_109	111354931	endophilin-A-like%2C transcript variant X1;endophilin-A-like%2C transcript variant X6;endophilin-A-like%2C transcript variant X7;endophilin-A-like%2C transcript variant X4;endophilin-A-like%2C transcript variant X3;endophilin-A-like%2C transcript variant X5;endophilin-A-like%2C transcript variant X2
sfr-miR-932-5p,novel_60	111361290	probable bifunctional oligoribonuclease and PAP phosphatase NrnA
sfr-miR-316-5p,sfr-miR-263b-3p,novel_113	111361665	ABC transporter ATP-binding protein YxdL-like
sfr-miR-10476-5p,sfr-miR-2756-5p,novel_18,sfr-miR-10482-3p,novel_76,sfr-miR-279a-3p,sfr-miR-2766-5p,sfr-miR-279b-3p,sfr-miR-279c-3p,sfr-miR-10483-2-3p,novel_20,sfr-miR-274-3p	111359306	signal recognition particle subunit SRP68
novel_22,sfr-miR-10480-3p,sfr-miR-13b-5p,novel_8	111360717	heparanase-like
novel_96,novel_2,novel_106,sfr-miR-10464-5p	111359251	Trnal-aag
novel_2,novel_36,sfr-miR-316-5p,novel_14,sfr-miR-10492a-3p,novel_107,novel_69,sfr-miR-10455-5p	111364513	UDP-glucuronosyltransferase 2B19-like
sfr-miR-10480-3p,sfr-miR-3286-5p,novel_80,novel_6	111361032	uncharacterized LOC111361032
sfr-miR-10499b-5p,sfr-miR-10455-5p,sfr-miR-10504-3p,novel_91,sfr-miR-2765-5p,novel_97,sfr-miR-2755-5p,sfr-miR-10499b-2-5p	111361031	TBC1 domain family member 13%2C transcript variant X1;TBC1 domain family member 13%2C transcript variant X2
sfr-miR-10508a-2-3p,novel_43,sfr-miR-375-3p,sfr-miR-10499a-3p,sfr-miR-10458-3p	111358876	brain protein I3-like
novel_80,novel_131,novel_126	111361030	JNK-interacting protein 1%2C transcript variant X1;JNK-interacting protein 1%2C transcript variant X2
sfr-miR-10498-5p,sfr-miR-10490-3p,sfr-miR-10-5p,sfr-miR-2756-5p,sfr-miR-263b-5p,novel_106,sfr-miR-2755-3p,sfr-miR-10485-3p,novel_93,sfr-miR-2a-3p,novel_32,novel_105,novel_6,sfr-miR-316-5p,novel_36,novel_49	111363838	piggyBac transposable element-derived protein 4-like
sfr-miR-11-3p,sfr-miR-10458-3p,novel_96,sfr-miR-2c-3p,sfr-miR-274-5p,sfr-miR-10455-5p,sfr-miR-13b-3p,sfr-miR-13a-3p,novel_101,sfr-miR-279a-5p,sfr-miR-375-3p,sfr-miR-2b-3p,novel_36,sfr-miR-316-5p,sfr-miR-2765-5p	111354670	gastrula zinc finger protein XlCGF57.1-like%2C transcript variant X2;gastrula zinc finger protein XlCGF57.1-like%2C transcript variant X1
sfr-miR-14-3p,novel_140,sfr-miR-2b-3p,sfr-miR-2a-3p,sfr-miR-10455-5p,sfr-miR-13b-3p,sfr-miR-13a-3p,sfr-miR-2766-3p,novel_112,sfr-miR-10502-5p,sfr-miR-11-3p,sfr-miR-263b-3p,sfr-miR-2c-3p	111361037	amyloid beta A4 precursor protein-binding family B member 1-interacting protein%2C transcript variant X2;amyloid beta A4 precursor protein-binding family B member 1-interacting protein%2C transcript variant X3;amyloid beta A4 precursor protein-binding family B member 1-interacting protein%2C transcript variant X1
novel_131,novel_112,sfr-miR-10482-3p,sfr-miR-10483-5p,sfr-miR-10498-3p,sfr-miR-263b-5p	111361036	uncharacterized LOC111361036
novel_101,novel_109,sfr-miR-10476-5p,novel_8,sfr-miR-316-3p,sfr-miR-10459-5p,novel_42,sfr-miR-10467-3p,sfr-miR-92a-3p,novel_97,novel_34,novel_20,sfr-miR-3286-5p,sfr-miR-10461b-3p	111361035	uncharacterized
sfr-miR-13b-5p,sfr-miR-10486-5p,novel_49,sfr-miR-263b-3p,sfr-miR-10498-3p,novel_3	111361034	uncharacterized LOC111361034%2C transcript variant X2;uncharacterized LOC111361034%2C transcript variant X1
sfr-miR-7-5p,novel_91,sfr-miR-316-5p,sfr-miR-10487-3p,sfr-miR-6094-5p,sfr-miR-10470-5p,novel_36,novel_2,novel_30,sfr-miR-6094-3p,sfr-miR-13a-5p,sfr-miR-2766-3p,novel_69,sfr-miR-281-3p,novel_118,sfr-miR-7-3p,sfr-miR-14-3p,sfr-miR-279b-5p	111358033	glycerol kinase-like%2C transcript variant X2;glycerol kinase-like%2C transcript variant X1
sfr-miR-13b-3p,sfr-miR-6094-3p,sfr-miR-13a-3p,sfr-miR-2766-3p,sfr-miR-11-3p,sfr-miR-2c-3p,sfr-miR-14-3p,sfr-miR-317-3p,sfr-miR-2b-3p	111355622	DNA polymerase theta-like
sfr-miR-10461b-3p,sfr-miR-10491-3p,novel_8,novel_34	111349989	protein daughterless%2C transcript variant X8;protein daughterless%2C transcript variant X6;protein daughterless%2C transcript variant X9;protein daughterless%2C transcript variant X7;protein daughterless%2C transcript variant X2;protein daughterless%2C transcript variant X5;protein daughterless%2C transcript variant X3;protein daughterless%2C transcript variant X4;protein daughterless%2C transcr…
sfr-miR-274-3p,novel_34,sfr-miR-10499b-2-5p,sfr-miR-10461b-3p,sfr-miR-34-5p	111349988	putative uncharacterized protein DDB_G0282499
sfr-miR-2766-3p,novel_109,sfr-miR-13a-3p,sfr-miR-13b-3p,sfr-miR-2c-3p,sfr-miR-263b-3p,sfr-miR-11-3p,sfr-miR-14-3p,novel_49,sfr-miR-2b-3p	111359229	rab11 family-interacting protein 4A%2C transcript variant X3;rab11 family-interacting protein 4A%2C transcript variant X1;rab11 family-interacting protein 4A%2C transcript variant X2;rab11 family-interacting protein 4A%2C transcript variant X4
novel_8,sfr-miR-10464-5p,sfr-miR-277-5p,sfr-miR-317-5p	111349981	lanC-like protein 3 homolog
sfr-miR-2766-5p,sfr-miR-11-5p,sfr-miR-2766-3p,sfr-miR-10499b-5p,novel_136,novel_6,novel_3,sfr-miR-10504-3p,novel_49,sfr-miR-13b-5p,sfr-miR-10499b-2-5p,novel_80,novel_97,sfr-miR-14-3p	111349980	protein quiver%2C transcript variant X4;protein quiver%2C transcript variant X5;protein quiver%2C transcript variant X1;protein quiver%2C transcript variant X3;protein quiver%2C transcript variant X2
sfr-miR-932-5p	111349983	polyhomeotic-like protein 3%2C transcript variant X1;polyhomeotic-like protein 3%2C transcript variant X2;polyhomeotic-like protein 3%2C transcript variant X3
novel_1,novel_12,sfr-miR-14-5p,sfr-miR-279a-5p,novel_116	111349982	segmentation protein even-skipped-like%2C transcript variant X1;segmentation protein even-skipped-like%2C transcript variant X2
novel_2,novel_49,novel_36,sfr-miR-10499b-2-5p,sfr-miR-316-5p,sfr-miR-3286-5p,sfr-miR-10498-3p,sfr-miR-277-5p,sfr-miR-932-3p,novel_91,sfr-miR-10491-3p,novel_101,novel_75,novel_80,sfr-miR-10483-5p,novel_97,novel_3,novel_15	111349985	uncharacterized LOC111349985
novel_116,sfr-miR-10480-5p,sfr-miR-316-3p,novel_126	111349984	androgen-dependent TFPI-regulating protein-like
sfr-miR-10490-3p,novel_136,sfr-miR-279c-5p,novel_91,sfr-miR-13b-5p,novel_139,sfr-miR-375-5p	111349987	protein CDV3 homolog
sfr-miR-279c-5p,sfr-miR-13a-5p,sfr-miR-11-5p,novel_3,novel_15,novel_131,sfr-miR-10467-3p,novel_112,sfr-miR-281-3p,sfr-miR-34-5p,sfr-miR-2765-5p,novel_97,novel_116	111349986	fibrohexamerin-like
novel_20,sfr-miR-13a-5p,sfr-miR-277-3p,novel_30	111362911	E3 ubiquitin-protein ligase AMFR-like%2C transcript variant X1;E3 ubiquitin-protein ligase AMFR-like%2C transcript variant X2
novel_93,novel_127	111354964	dynein heavy chain%2C cytoplasmic%2C transcript variant X2;dynein heavy chain%2C cytoplasmic%2C transcript variant X1;dynein heavy chain%2C cytoplasmic%2C transcript variant X3
novel_73,sfr-miR-2766-5p,novel_69,sfr-miR-34-5p,sfr-miR-316-3p,sfr-miR-10508a-2-3p	111362913	proteasome subunit beta type-1
novel_96,sfr-miR-316-3p,sfr-miR-34-5p,novel_15,sfr-miR-2765-5p	111362912	trafficking protein particle complex subunit 11
sfr-miR-10504-3p,sfr-miR-10492c-5p,sfr-miR-316-3p,sfr-miR-316-5p,novel_118,sfr-miR-10485-3p,novel_36,novel_26	111362915	protein VAC14 homolog
sfr-miR-279b-5p,sfr-miR-13a-3p,sfr-miR-277-3p,sfr-miR-13b-3p,sfr-miR-2b-3p,sfr-miR-2c-3p,sfr-miR-11-3p	111362914	dolichyl-diphosphooligosaccharide--protein glycosyltransferase subunit DAD1
novel_125,sfr-miR-10487-3p,novel_6,novel_101,sfr-miR-10-3p,novel_26	111362917	serine protease snake-like
novel_20,novel_15,sfr-miR-263b-5p,novel_139,sfr-miR-10485-3p,sfr-miR-10491-3p	111359358	myelin transcription factor 1-like protein%2C transcript variant X2;myelin transcription factor 1-like protein%2C transcript variant X1;myelin transcription factor 1-like protein%2C transcript variant X4;myelin transcription factor 1-like protein%2C transcript variant X3
sfr-miR-10483-5p,sfr-miR-307-3p,novel_34,sfr-miR-10467-3p,sfr-miR-10476-5p	111362919	putative long-chain-fatty-acid--CoA ligase
novel_34,sfr-miR-263b-5p,sfr-miR-10502-5p,novel_107,novel_49	111362918	threonine synthase-like
novel_26,sfr-miR-2b-3p,sfr-miR-10485-3p,sfr-miR-2755-5p,novel_116,sfr-miR-10483-3p,sfr-miR-11-3p,sfr-miR-2c-3p,sfr-miR-13b-3p,sfr-miR-7-5p,sfr-miR-13a-3p,sfr-miR-10480-5p	111353870	enhancer of split mbeta protein-like
sfr-miR-10492a-3p,sfr-miR-3286-3p,novel_139,novel_26,sfr-miR-10491-3p,sfr-miR-10458-3p	111361322	N-acetylglucosamine-6-phosphate deacetylase-like
sfr-miR-13b-5p,novel_36,sfr-miR-10503-3p,sfr-miR-14-3p,sfr-miR-10455-3p,sfr-miR-316-5p,sfr-miR-274-3p,sfr-miR-10498-3p,sfr-miR-10458-3p,sfr-miR-2766-3p	111352725	T-box transcription factor TBX20-like
novel_73,sfr-miR-92a-3p,sfr-miR-10482-3p,novel_15	111352724	protein CWC15 homolog
novel_101,sfr-miR-13a-3p,sfr-miR-281-5p,novel_3,sfr-miR-13b-3p,sfr-miR-2c-3p,sfr-miR-11-3p,sfr-miR-3286-5p,sfr-miR-317-3p,sfr-miR-2b-3p,sfr-miR-13b-5p	111352727	uncharacterized LOC111352727
novel_60,sfr-miR-13a-5p,sfr-miR-10498-3p,novel_116	111352726	inactive peptidyl-prolyl cis-trans isomerase shutdown-like
sfr-miR-932-3p,novel_118,sfr-miR-6094-3p,sfr-miR-10508a-2-3p,sfr-miR-11-5p,novel_22,novel_20	111352721	venom dipeptidyl peptidase 4-like
novel_106,sfr-miR-2765-5p,sfr-miR-14-3p,novel_118,sfr-miR-307-5p,novel_6,sfr-miR-2766-3p,novel_101,novel_139,sfr-miR-2766-5p,sfr-miR-281-3p,sfr-miR-34-5p	111352720	uncharacterized LOC111352720
novel_6,novel_109,novel_91,sfr-miR-10482-3p	111352723	uncharacterized LOC111352723
sfr-miR-92a-3p,sfr-miR-3286-3p,sfr-miR-281-5p,sfr-miR-10499b-2-5p,sfr-miR-10485-3p,novel_93,sfr-miR-10483-3p,novel_97,novel_34,novel_22,sfr-miR-274-3p	111357530	zinc finger protein GLIS2-like
novel_93,novel_49,novel_36,novel_131,sfr-miR-316-5p,sfr-miR-274-5p,sfr-miR-10498-5p	111352729	39S ribosomal protein L3%2C mitochondrial
novel_96,novel_69,sfr-miR-10486-5p,sfr-miR-10491-3p,novel_136,novel_111,sfr-miR-375-3p,sfr-miR-2765-5p,sfr-miR-10492a-3p	111352728	hormone receptor 4%2C transcript variant X7;hormone receptor 4%2C transcript variant X6;hormone receptor 4%2C transcript variant X2;hormone receptor 4%2C transcript variant X1;hormone receptor 4%2C transcript variant X4;hormone receptor 4%2C transcript variant X3;hormone receptor 4%2C transcript variant X5
novel_97,sfr-miR-932-3p,novel_34,sfr-miR-10480-3p,sfr-miR-307-3p	111357539	uncharacterized aarF domain-containing protein kinase 1
novel_14,sfr-miR-10490-3p,novel_30,sfr-miR-10467-3p,novel_69	111357538	activator of 90 kDa heat shock protein ATPase homolog 1
sfr-miR-932-5p,sfr-miR-10467-3p,sfr-miR-279a-5p	111361208	galactose-1-phosphate uridylyltransferase-like
sfr-miR-10458-3p,sfr-miR-10460-5p,sfr-miR-2765-5p	111363887	uncharacterized protein YMR196W-like
sfr-miR-10483-5p,novel_22,sfr-miR-10508a-2-3p,sfr-miR-279a-5p,novel_26,sfr-miR-2b-3p,sfr-miR-13b-3p,sfr-miR-13a-3p,sfr-miR-10480-5p,sfr-miR-11-3p,novel_8,sfr-miR-2c-3p,sfr-miR-92a-3p,sfr-miR-2766-5p,novel_42	111351269	uncharacterized LOC111351269
sfr-miR-10464-5p,sfr-miR-10487-3p,sfr-miR-279b-5p,sfr-miR-274-3p,sfr-miR-13b-5p,novel_15,novel_109,sfr-miR-10476-5p	111351268	probable E3 ubiquitin-protein ligase RHY1A%2C transcript variant X1;probable E3 ubiquitin-protein ligase RHY1A%2C transcript variant X3;probable E3 ubiquitin-protein ligase RHY1A%2C transcript variant X2
novel_34,sfr-miR-10-3p,sfr-miR-10492c-5p,novel_78,sfr-miR-92a-3p,sfr-miR-317-3p,novel_1	111351265	uncharacterized LOC111351265%2C transcript variant X3;uncharacterized LOC111351265%2C transcript variant X1;uncharacterized LOC111351265%2C transcript variant X2
sfr-miR-281-5p,sfr-miR-34-3p,sfr-miR-13a-3p,sfr-miR-13b-3p,novel_107,sfr-miR-10459-5p,sfr-miR-2c-3p,sfr-miR-34-5p,sfr-miR-11-3p,sfr-miR-10485-5p,novel_2,sfr-miR-2b-3p	111351264	uncharacterized LOC111351264%2C transcript variant X2;uncharacterized LOC111351264%2C transcript variant X1;uncharacterized LOC111351264%2C transcript variant X3
novel_118,sfr-miR-375-3p,sfr-miR-11-5p,sfr-miR-274-5p,sfr-miR-277-3p,novel_76,sfr-miR-10492c-5p,novel_60,sfr-miR-10482-3p,sfr-miR-10499a-3p,novel_69	111351267	heat shock 70 kDa protein cognate 5
sfr-miR-13a-5p,sfr-miR-10504-3p,sfr-miR-10490-3p,novel_131	111351266	uncharacterized LOC111351266%2C transcript variant X2;uncharacterized LOC111351266%2C transcript variant X1
novel_30,sfr-miR-10476-5p,sfr-miR-10499a-3p,sfr-miR-10502-5p,novel_14,novel_140,sfr-miR-10483-3p,novel_73,novel_111	111351261	metal transporter CNNM4-like
sfr-miR-317-3p,novel_97,novel_118,sfr-miR-10480-3p,novel_20,novel_136,novel_106	111351260	THAP domain-containing protein 1-like%2C transcript variant X1;THAP domain-containing protein 1-like%2C transcript variant X2
sfr-miR-307-3p,sfr-miR-279c-3p,sfr-miR-279b-3p,sfr-miR-2a-3p,novel_107,sfr-miR-10493-3p,novel_139,sfr-miR-279a-3p,novel_18,sfr-miR-10492a-3p,sfr-miR-375-3p	111351263	melanoma-associated antigen C1-like
sfr-miR-274-5p,sfr-miR-10455-3p,novel_118,novel_6,sfr-miR-10487-3p,sfr-miR-10-3p,sfr-miR-932-5p	111351262	protein neuralized%2C transcript variant X3;protein neuralized%2C transcript variant X2;protein neuralized%2C transcript variant X1
novel_136,sfr-miR-2766-3p,sfr-miR-14-3p,sfr-miR-274-5p,novel_118	111349181	adult-specific cuticular protein ACP-22-like
novel_91,sfr-miR-263b-3p,novel_126,sfr-miR-281-5p,sfr-miR-307-3p,sfr-miR-10499b-2-5p,sfr-miR-317-3p,novel_34,sfr-miR-10464-5p,sfr-miR-274-3p	111349180	uncharacterized LOC111349180%2C transcript variant X1;uncharacterized LOC111349180%2C transcript variant X2
novel_93,sfr-miR-14-3p,sfr-miR-263b-5p,novel_1,sfr-miR-10493-3p,sfr-miR-10467-3p,novel_136,novel_3,sfr-miR-2766-3p,novel_15	111349183	histidine-rich glycoprotein-like
sfr-miR-2756-3p,novel_108	111349182	uncharacterized LOC111349182
sfr-miR-10503-3p,novel_112,novel_116,sfr-miR-10483-3p	111349185	cuticle protein 7-like
novel_106,sfr-miR-14-3p,sfr-miR-317-3p,novel_93,sfr-miR-2b-3p,sfr-miR-6094-5p,sfr-miR-13a-3p,sfr-miR-2766-3p,sfr-miR-13b-3p,sfr-miR-92a-3p,sfr-miR-2c-3p,sfr-miR-11-3p,sfr-miR-10476-5p	111349184	cuticle protein 8-like
sfr-miR-2c-3p,novel_93,sfr-miR-2b-3p,sfr-miR-10467-3p,sfr-miR-11-3p,sfr-miR-13a-3p,sfr-miR-13b-3p	111349187	adult-specific cuticular protein ACP-20-like
sfr-miR-2b-3p,sfr-miR-6094-5p,sfr-miR-3286-5p,sfr-miR-279b-5p,sfr-miR-2c-3p,sfr-miR-11-3p,novel_71,sfr-miR-13a-3p,sfr-miR-13b-3p	111349186	cuticle protein 7-like
sfr-miR-11-3p,sfr-miR-2c-3p,sfr-miR-13b-3p,sfr-miR-13a-3p,sfr-miR-2766-3p,sfr-miR-2b-3p,novel_118,sfr-miR-14-3p,novel_116	111349189	cuticle protein 19-like
sfr-miR-11-3p,sfr-miR-2b-3p,sfr-miR-2c-3p,novel_118,sfr-miR-13b-3p,sfr-miR-13a-3p	111349188	adult-specific cuticular protein ACP-20-like
novel_22,sfr-miR-10498-3p,sfr-miR-277-5p,sfr-miR-14-3p,sfr-miR-317-3p,novel_2,sfr-miR-10461b-3p,sfr-miR-13b-5p,sfr-miR-2766-3p,novel_8	111355977	testin
sfr-miR-13b-5p,sfr-miR-10461b-3p,sfr-miR-2755-3p,sfr-miR-317-5p,sfr-miR-10483-5p,novel_20,sfr-miR-10-5p,sfr-miR-10458-3p,novel_32,novel_105,novel_6	111355976	protogenin-like%2C transcript variant X4;protogenin-like%2C transcript variant X3;protogenin-like%2C transcript variant X5;protogenin-like%2C transcript variant X2;protogenin-like%2C transcript variant X1
novel_36,novel_8,sfr-miR-316-5p	111355971	DNA polymerase delta subunit 3-like
sfr-miR-279a-5p,sfr-miR-10485-3p,sfr-miR-10492c-5p,sfr-miR-10504-5p,sfr-miR-307-3p,sfr-miR-279c-5p	111355970	fragile X mental retardation syndrome-related protein 1 homolog A
sfr-miR-10458-3p,sfr-miR-277-3p,sfr-miR-932-3p,sfr-miR-10504-3p	111355973	vacuolar protein sorting-associated protein 4A
novel_18,sfr-miR-279a-3p,sfr-miR-279b-3p,novel_15,sfr-miR-279c-3p,novel_136,novel_93,novel_140	111355972	peroxidase-like
sfr-miR-10499a-3p,novel_113,sfr-miR-2756-5p,sfr-miR-10492a-3p,novel_67,novel_22,sfr-miR-10508a-2-3p,sfr-miR-2765-5p,sfr-miR-317-3p	111359600	15-hydroxyprostaglandin dehydrogenase [NAD(+)]-like
novel_8,sfr-miR-2755-5p,sfr-miR-10504-3p,novel_116,sfr-miR-10498-3p	111359355	dihydropyrimidine dehydrogenase [NADP(+)]
novel_80,sfr-miR-2766-3p,sfr-miR-14-3p,novel_15	111361320	probable oligo-1%2C6-glucosidase 3
sfr-miR-279b-3p,sfr-miR-10480-5p,sfr-miR-279c-3p,sfr-miR-10476-5p,novel_18,sfr-miR-279a-3p,sfr-miR-10467-3p,sfr-miR-263b-5p,sfr-miR-10483-3p,novel_127,sfr-miR-10503-3p,sfr-miR-932-5p	111347910	uncharacterized LOC111347910
novel_113,sfr-miR-277-3p,sfr-miR-2a-3p,novel_43,sfr-miR-13a-5p,sfr-miR-10470-5p,sfr-miR-10483-3p,novel_118,novel_80	111347911	uncharacterized LOC111347911
sfr-miR-10483-3p,sfr-miR-6094-5p,sfr-miR-10476-5p,sfr-miR-281-3p,sfr-miR-10467-3p,sfr-miR-10493-3p,novel_78	111347912	actin cytoskeleton-regulatory complex protein PAN1-like
novel_112,sfr-miR-11-3p,sfr-miR-2c-3p,sfr-miR-263b-3p,sfr-miR-13b-3p,sfr-miR-13a-3p,sfr-miR-2766-3p,sfr-miR-2b-3p,novel_93,sfr-miR-14-3p,sfr-miR-277-5p,sfr-miR-317-5p,sfr-miR-10487-3p,novel_140	111347913	acyl-CoA Delta(11) desaturase-like
sfr-miR-274-3p,novel_6,sfr-miR-10480-3p,novel_126	111347914	cold shock domain-containing protein CG9705
sfr-miR-274-5p	111347915	ankyrin repeat domain-containing protein 13D
sfr-miR-279c-5p,sfr-miR-10480-5p,sfr-miR-2766-5p	111347916	glutaryl-CoA dehydrogenase%2C mitochondrial
sfr-miR-10492c-5p,sfr-miR-10482-3p,sfr-miR-279c-5p,sfr-miR-274-5p,novel_15,sfr-miR-317-3p,novel_2,sfr-miR-10464-5p,novel_116	111347917	titin%2C transcript variant X9;titin%2C transcript variant X7;titin%2C transcript variant X8;titin%2C transcript variant X3;titin%2C transcript variant X1;titin%2C transcript variant X4;titin%2C transcript variant X6;titin%2C transcript variant X5;titin%2C transcript variant X2
novel_108,sfr-miR-279c-3p,sfr-miR-279b-3p,sfr-miR-279a-3p,sfr-miR-10499b-2-5p,novel_18	111347918	transcription factor sem-2-like
sfr-miR-263b-5p,novel_106,novel_111,novel_49,sfr-miR-274-5p,novel_101,sfr-miR-13a-5p,sfr-miR-34-5p,novel_91	111347919	mucin-17%2C transcript variant X2;mucin-17%2C transcript variant X1
sfr-miR-932-5p,novel_26,sfr-miR-34-3p,sfr-miR-307-3p,sfr-miR-11-5p,sfr-miR-10499b-5p,sfr-miR-10482-5p,sfr-miR-10499a-3p	111359604	uncharacterized LOC111359604
sfr-miR-375-3p,sfr-miR-14-3p,sfr-miR-274-3p,sfr-miR-2766-5p,novel_101,sfr-miR-10480-5p,sfr-miR-307-3p,sfr-miR-2766-3p	111358730	serine/arginine repetitive matrix protein 2
novel_106,sfr-miR-2765-5p,sfr-miR-10498-3p,novel_97,novel_93,novel_96,sfr-miR-13b-5p	111358731	aprataxin and PNK-like factor%2C transcript variant X1;aprataxin and PNK-like factor%2C transcript variant X2;aprataxin and PNK-like factor%2C transcript variant X3
sfr-miR-10490-3p,novel_131	111361327	uncharacterized protein YqjA-like
sfr-miR-10492a-3p,sfr-miR-14-3p,novel_140,sfr-miR-10487-3p,sfr-miR-2766-3p,sfr-miR-307-3p,novel_49	111358732	actin-related protein 2/3 complex subunit 1A
sfr-miR-10485-5p,novel_26,sfr-miR-932-5p,sfr-miR-279c-5p,novel_109,novel_113,novel_96,sfr-miR-34-5p	111358733	translin-associated protein X
sfr-miR-13b-3p,sfr-miR-2a-3p,sfr-miR-13a-3p,novel_101,sfr-miR-11-3p,sfr-miR-10499a-3p,novel_1,sfr-miR-2c-3p,sfr-miR-932-3p,novel_140,novel_14,sfr-miR-2b-3p,novel_36	111358734	oxysterol-binding protein-related protein 11
sfr-miR-10486-5p,sfr-miR-10482-3p,novel_113	111358735	cytochrome c oxidase subunit 6B1
novel_96,sfr-miR-10499b-2-5p,novel_108,sfr-miR-7-5p	111358736	activating transcription factor of chaperone
sfr-miR-10487-3p,sfr-miR-10493-3p,novel_111	111361326	small proline-rich protein 2H-like
sfr-miR-2c-3p,sfr-miR-10493-3p,novel_76,sfr-miR-11-3p,novel_60,novel_136,sfr-miR-11-5p,sfr-miR-2766-3p,sfr-miR-13a-3p,sfr-miR-13b-3p,sfr-miR-2b-3p,novel_78,sfr-miR-14-3p	111358737	protein ELYS%2C transcript variant X3;protein ELYS%2C transcript variant X2;protein ELYS%2C transcript variant X1
sfr-miR-10504-3p,sfr-miR-14-3p,sfr-miR-2766-3p,novel_36	111364180	putative peroxiredoxin bcp
sfr-miR-279a-3p,novel_91,sfr-miR-10499a-3p,novel_18,sfr-miR-279c-3p,novel_6,sfr-miR-2766-3p,sfr-miR-279b-3p,sfr-miR-277-5p,sfr-miR-14-3p,novel_97	111358738	coiled-coil domain-containing protein 93%2C transcript variant X3;coiled-coil domain-containing protein 93%2C transcript variant X1;coiled-coil domain-containing protein 93%2C transcript variant X4;coiled-coil domain-containing protein 93%2C transcript variant X2
sfr-miR-10480-5p,novel_136,sfr-miR-10455-5p,novel_15,sfr-miR-10467-3p,sfr-miR-10499a-3p,sfr-miR-10498-3p,sfr-miR-10485-5p,novel_116,sfr-miR-2755-5p,sfr-miR-317-3p	111360768	protein bric-a-brac 1-like%2C transcript variant X2;protein bric-a-brac 1-like%2C transcript variant X1;protein bric-a-brac 1-like%2C transcript variant X3
sfr-miR-10498-5p,sfr-miR-279b-5p,sfr-miR-13a-5p,sfr-miR-375-3p,novel_126,sfr-miR-263b-3p	111364183	5'-3' exoribonuclease 1-like
sfr-miR-316-3p,sfr-miR-10485-3p,novel_106	111364184	phosphoglycerate kinase-like
sfr-miR-10460-5p,sfr-miR-932-5p	111364185	uncharacterized LOC111364185
novel_60,sfr-miR-2766-5p,novel_75,sfr-miR-279b-5p,novel_80	111364186	uncharacterized oxidoreductase YuiH-like
sfr-miR-10498-5p,sfr-miR-10503-3p	111364187	UPF0403 protein CHU_0972-like
novel_15,sfr-miR-932-3p,sfr-miR-316-5p,sfr-miR-10-3p,sfr-miR-10461b-3p,novel_36	111364188	probable xylitol oxidase
novel_36,sfr-miR-316-5p,novel_106,sfr-miR-10498-3p,sfr-miR-274-3p	111364189	UDP-N-acetylglucosamine--N-acetylmuramyl-(pentapeptide) pyrophosphoryl-undecaprenol N-acetylglucosamine transferase-like
sfr-miR-10480-5p,sfr-miR-263b-5p	111358362	uncharacterized LOC111358362
sfr-miR-10508a-2-3p,novel_118,novel_67,novel_113	111355399	uncharacterized LOC111355399
novel_3,sfr-miR-263b-5p,sfr-miR-2a-3p,novel_93,sfr-miR-10460-5p,sfr-miR-281-3p	111355398	uncharacterized LOC111355398
sfr-miR-11-3p,sfr-miR-2c-3p,sfr-miR-10455-5p,sfr-miR-13b-3p,sfr-miR-13a-3p,novel_36,sfr-miR-932-5p,sfr-miR-2b-3p,sfr-miR-316-5p	111361325	alanine dehydrogenase-like
sfr-miR-13a-3p,sfr-miR-13b-3p,novel_15,sfr-miR-2c-3p,sfr-miR-2b-3p,novel_91,sfr-miR-11-3p	111358361	uncharacterized LOC111358361%2C transcript variant X2;uncharacterized LOC111358361%2C transcript variant X1;uncharacterized LOC111358361%2C transcript variant X4;uncharacterized LOC111358361%2C transcript variant X3;uncharacterized LOC111358361%2C transcript variant X5
sfr-miR-10499a-3p,novel_107,novel_93	111355390	uncharacterized LOC111355390
sfr-miR-13b-5p,sfr-miR-3286-5p,novel_118	111355393	acetylcholinesterase-like%2C transcript variant X2;acetylcholinesterase-like%2C transcript variant X1
sfr-miR-316-5p,novel_3,sfr-miR-3286-3p,novel_36,sfr-miR-10470-5p	111355392	waprin-Phi1-like
sfr-miR-263b-5p,sfr-miR-10464-5p,sfr-miR-316-5p,sfr-miR-10498-3p,novel_2,novel_36,sfr-miR-277-3p,novel_3,novel_136,sfr-miR-13a-5p,sfr-miR-10480-5p	111355395	cell division cycle 5-like protein
sfr-miR-307-5p,novel_127,sfr-miR-10492a-3p,sfr-miR-932-3p,novel_140,novel_138,sfr-miR-10486-5p,novel_30	111355394	Fanconi anemia group M protein%2C transcript variant X2;Fanconi anemia group M protein%2C transcript variant X1;Fanconi anemia group M protein%2C transcript variant X3
sfr-miR-11-5p,sfr-miR-2766-3p,sfr-miR-10480-5p,sfr-miR-92a-3p,novel_42,sfr-miR-10480-3p,sfr-miR-3286-5p,sfr-miR-317-5p,sfr-miR-14-3p,sfr-miR-932-3p,novel_118	111355397	interleukin-1 receptor-associated kinase 4-like
sfr-miR-13b-5p,novel_112,novel_15,novel_34,sfr-miR-10487-3p	111355396	mannosyl-oligosaccharide alpha-1%2C2-mannosidase IA-like%2C transcript variant X1;mannosyl-oligosaccharide alpha-1%2C2-mannosidase IA-like%2C transcript variant X2
novel_15,sfr-miR-10504-3p,novel_131,sfr-miR-10492a-3p,sfr-miR-274-3p,novel_111,sfr-miR-10461b-3p,sfr-miR-10460-5p,novel_2	111360769	uncharacterized LOC111360769
novel_36,sfr-miR-10504-5p,sfr-miR-316-5p	111358048	uncharacterized
sfr-miR-10504-3p,novel_34,sfr-miR-6094-3p	111358518	uncharacterized LOC111358518
novel_91,sfr-miR-10502-5p,novel_42,sfr-miR-2755-5p,sfr-miR-92a-3p,sfr-miR-10460-5p	111358519	LIM domain only protein 3-like
novel_6,sfr-miR-13a-5p,sfr-miR-10504-3p,sfr-miR-2766-5p,sfr-miR-316-3p,sfr-miR-10482-3p,sfr-miR-3286-5p,sfr-miR-317-5p	111358042	zinc finger matrin-type protein 5
sfr-miR-2766-5p,sfr-miR-3286-5p,sfr-miR-10480-3p,sfr-miR-10504-3p	111358043	DNA polymerase epsilon subunit 3
novel_93,sfr-miR-307-5p,sfr-miR-10455-3p,sfr-miR-316-3p,novel_91,sfr-miR-10476-5p,novel_15,sfr-miR-277-3p	111358040	uncharacterized
novel_43,sfr-miR-2765-5p,sfr-miR-10492a-3p,novel_36,sfr-miR-281-3p,sfr-miR-34-5p	111358041	pro-resilin-like
sfr-miR-13b-5p,novel_49,sfr-miR-274-3p,sfr-miR-3286-5p,sfr-miR-10502-5p,sfr-miR-10459-5p,sfr-miR-10455-5p,novel_6	111358046	ceramide phosphoethanolamine synthase
novel_60,sfr-miR-10461b-3p,sfr-miR-10492a-3p,novel_34,sfr-miR-277-5p,sfr-miR-11-5p	111358047	putative serine protease K12H4.7
novel_1,sfr-miR-307-3p,novel_14,novel_138,novel_20,novel_140	111358044	probable ATP-dependent RNA helicase DHX35
sfr-miR-13a-5p,sfr-miR-34-3p,sfr-miR-10455-5p,sfr-miR-274-5p,sfr-miR-10467-3p,novel_96,sfr-miR-10508a-2-3p,novel_106,novel_127,sfr-miR-279a-5p	111358045	twinkle protein%2C mitochondrial
sfr-miR-279a-3p,novel_111,novel_136,sfr-miR-279c-3p	111364988	uncharacterized LOC111364988%2C transcript variant X3;uncharacterized LOC111364988%2C transcript variant X2;uncharacterized LOC111364988%2C transcript variant X1;uncharacterized LOC111364988%2C transcript variant X4
novel_78,novel_134,novel_2,novel_127,sfr-miR-279c-5p,sfr-miR-34-3p,sfr-miR-210-3p,sfr-miR-10482-5p	111364989	E3 ubiquitin-protein ligase Ubr3-like
novel_14,sfr-miR-307-3p,novel_97,sfr-miR-932-5p,novel_107,sfr-miR-10458-3p,sfr-miR-10491-3p	111361324	adenosylmethionine-8-amino-7-oxononanoate aminotransferase-like
novel_93,novel_97,sfr-miR-10482-3p,sfr-miR-10499a-3p,sfr-miR-281-3p,sfr-miR-10504-3p,novel_30,sfr-miR-274-5p,novel_108	111364980	STAGA complex 65 subunit gamma-like
sfr-miR-316-5p,sfr-miR-10487-3p,sfr-miR-14-3p,sfr-miR-10455-3p,novel_93,novel_36,novel_127,sfr-miR-307-3p,sfr-miR-2766-3p,novel_71	111364981	CBP80/20-dependent translation initiation factor%2C transcript variant X2;CBP80/20-dependent translation initiation factor%2C transcript variant X1;CBP80/20-dependent translation initiation factor%2C transcript variant X3
sfr-miR-14-3p,sfr-miR-10455-3p,sfr-miR-10487-3p,sfr-miR-316-5p,novel_127,novel_93,novel_36,sfr-miR-307-3p,sfr-miR-2766-3p,novel_71	111364982	uncharacterized
sfr-miR-279a-3p,novel_76,novel_18,novel_8,sfr-miR-279c-3p,sfr-miR-279b-3p,sfr-miR-10504-3p,novel_30,sfr-miR-317-3p,sfr-miR-375-3p,sfr-miR-10461b-3p,sfr-miR-10492a-3p,novel_34	111364983	extensin-like%2C transcript variant X4;extensin-like%2C transcript variant X1;extensin-like%2C transcript variant X2;extensin-like%2C transcript variant X6;extensin-like%2C transcript variant X5;extensin-like%2C transcript variant X7;extensin-like%2C transcript variant X3
sfr-miR-10455-3p,sfr-miR-10492a-3p,sfr-miR-274-3p,sfr-miR-10460-5p,novel_93	111364984	uncharacterized LOC111364984
novel_15,sfr-miR-277-3p,sfr-miR-10-3p,novel_136,novel_113	111364985	cationic amino acid transporter 2-like%2C transcript variant X1;cationic amino acid transporter 2-like%2C transcript variant X2;cationic amino acid transporter 2-like%2C transcript variant X3
sfr-miR-2b-3p,sfr-miR-263b-5p,sfr-miR-2c-3p,sfr-miR-2766-5p,sfr-miR-11-3p,sfr-miR-13a-5p,sfr-miR-13a-3p,sfr-miR-13b-3p	111364986	ras-related protein Rab-23%2C transcript variant X1;ras-related protein Rab-23%2C transcript variant X2
novel_91,sfr-miR-210-3p,sfr-miR-2766-5p,novel_125,novel_15,sfr-miR-375-3p,novel_134,sfr-miR-2765-5p,sfr-miR-3286-5p,sfr-miR-10480-3p	111364987	lipase 1-like
sfr-miR-10482-3p,novel_26,novel_69,sfr-miR-10492a-3p,sfr-miR-10485-5p,novel_6,sfr-miR-281-5p	111348168	acyl-CoA Delta(11) desaturase-like
sfr-miR-10504-3p,sfr-miR-307-3p,novel_14,sfr-miR-281-5p,novel_140,sfr-miR-3286-5p	111348169	neuromedin-U receptor 2-like
sfr-miR-10498-5p,sfr-miR-307-3p,novel_109,novel_108,novel_111,sfr-miR-10485-3p,sfr-miR-317-3p,novel_93,sfr-miR-317-5p,sfr-miR-10487-3p	111361754	actin-85C-like
sfr-miR-10485-5p,sfr-miR-2766-5p,novel_2,sfr-miR-2755-5p,novel_111	111360446	inositol oxygenase-like
novel_12,sfr-miR-2755-5p,novel_73,sfr-miR-14-5p,novel_138,sfr-miR-10487-3p,sfr-miR-3286-3p	111354378	uncharacterized
novel_26,sfr-miR-375-5p,novel_107,sfr-miR-10490-3p,novel_80,novel_20,sfr-miR-279c-5p	111361753	Trnak-uuu
sfr-miR-10492c-5p,sfr-miR-932-5p,novel_91,sfr-miR-10-3p,novel_3,novel_15	111361750	uncharacterized LOC111361750
sfr-miR-316-3p,novel_91,novel_97,sfr-miR-263b-5p,sfr-miR-10504-5p,sfr-miR-7-5p,novel_136	111361751	dipeptidase 1-like%2C transcript variant X1;dipeptidase 1-like%2C transcript variant X3;dipeptidase 1-like%2C transcript variant X2
novel_18,sfr-miR-279a-5p,sfr-miR-279a-3p,novel_30,sfr-miR-279b-3p,sfr-miR-10498-3p,sfr-miR-279c-3p	111348160	uncharacterized LOC111348160
sfr-miR-2755-3p,novel_80,novel_139,sfr-miR-10458-3p,sfr-miR-2756-5p,sfr-miR-10-5p,sfr-miR-10480-5p,sfr-miR-13a-5p,novel_105,novel_75,novel_32,novel_15,novel_30,sfr-miR-10498-5p	111348161	probable phospholipid-transporting ATPase IH%2C transcript variant X3;probable phospholipid-transporting ATPase IH%2C transcript variant X2;probable phospholipid-transporting ATPase IH%2C transcript variant X1
sfr-miR-10455-5p,sfr-miR-10490-3p,novel_8,sfr-miR-263b-5p,sfr-miR-932-5p,novel_49,sfr-miR-13b-5p,novel_111	111348162	uncharacterized
sfr-miR-10491-3p,sfr-miR-2756-3p,sfr-miR-277-3p,sfr-miR-10498-5p,novel_106,sfr-miR-307-3p	111348163	ubiquitin-like-conjugating enzyme ATG10
sfr-miR-2766-3p,novel_116	111348164	thyrostimulin beta-5 subunit-like
sfr-miR-14-3p,sfr-miR-10483-3p,novel_118,sfr-miR-263b-5p,sfr-miR-10485-3p,novel_75,novel_15,novel_108,sfr-miR-2766-3p,novel_113	111348165	uncharacterized LOC111348165
sfr-miR-10470-5p,novel_20,novel_106,novel_34,novel_116,sfr-miR-10499a-3p,novel_60,sfr-miR-281-5p,novel_15	111348166	pupal cuticle protein 36-like
sfr-miR-10503-3p,novel_26,sfr-miR-10498-3p,sfr-miR-10487-3p,sfr-miR-10492a-3p,novel_107,novel_1,sfr-miR-10499a-3p,sfr-miR-10482-3p,sfr-miR-281-3p,sfr-miR-10480-5p,novel_43,novel_30,novel_15	111348167	acyl-CoA Delta(11) desaturase-like
novel_91,sfr-miR-10486-5p,novel_30,sfr-miR-307-3p	111364001	isoquinoline 1-oxidoreductase subunit alpha-like
sfr-miR-10498-3p,novel_30	111363668	uncharacterized ABC transporter ATP-binding protein YkpA-like
novel_43,sfr-miR-13a-5p,novel_15,sfr-miR-10504-3p,sfr-miR-2755-5p,sfr-miR-10482-3p	111363669	HTH-type transcriptional regulator AlsR-like
novel_96,sfr-miR-316-3p,sfr-miR-10-3p,novel_109,novel_30,sfr-miR-6094-3p,sfr-miR-6094-5p,sfr-miR-10498-3p	111355029	pancreatic triacylglycerol lipase-like
sfr-miR-210-3p,sfr-miR-10480-5p,novel_36,novel_134,sfr-miR-932-5p,sfr-miR-10498-3p,sfr-miR-316-5p,sfr-miR-263b-5p	111355028	60S ribosomal protein L36
sfr-miR-10498-3p,sfr-miR-317-5p,sfr-miR-14-3p,sfr-miR-2b-3p,novel_26,novel_6,sfr-miR-13a-3p,sfr-miR-2766-3p,sfr-miR-13b-3p,sfr-miR-2c-3p,novel_1,novel_139,novel_91,sfr-miR-11-3p	111355027	glutathione S-transferase 1-like
sfr-miR-10464-5p,novel_67,novel_134,sfr-miR-2b-3p,sfr-miR-279a-5p,sfr-miR-11-5p,sfr-miR-13a-3p,sfr-miR-13b-3p,sfr-miR-2c-3p,sfr-miR-210-3p	111355026	ubiquitin-conjugating enzyme E2 Q2
sfr-miR-10483-3p,sfr-miR-14-3p,sfr-miR-10480-3p,sfr-miR-10485-5p,novel_14,sfr-miR-10461b-3p,sfr-miR-10490-3p,sfr-miR-2766-3p,sfr-miR-13a-5p,sfr-miR-2766-5p,novel_1	111355025	protein obstructor-E-like
sfr-miR-10508a-2-3p,novel_76,novel_78	111355024	cuticle protein 8-like
novel_1,novel_109,novel_71,sfr-miR-13a-5p,sfr-miR-34-3p,sfr-miR-317-3p,sfr-miR-13b-5p,novel_14	111363660	ATP synthase subunit alpha%2C mitochondrial
sfr-miR-10458-3p,sfr-miR-10482-3p,sfr-miR-10480-3p,sfr-miR-13a-5p	111355022	46 kDa FK506-binding nuclear protein
sfr-miR-2a-3p,sfr-miR-281-5p,novel_101,novel_3,sfr-miR-6094-5p,sfr-miR-10492a-3p,novel_138,novel_80	111355021	gonadotropin-releasing hormone II receptor-like
novel_32,novel_105,sfr-miR-10-5p,novel_93,sfr-miR-932-5p,sfr-miR-2755-3p	111355020	uncharacterized LOC111355020
novel_140,sfr-miR-10498-3p,sfr-miR-263b-5p,novel_6,novel_136,sfr-miR-279c-5p,novel_131,sfr-miR-34-5p,novel_96,sfr-miR-10482-3p	111356282	homeobox protein Hox-A3a-like
novel_26,sfr-miR-10482-5p,novel_118,sfr-miR-11-5p	111356283	titin homolog
sfr-miR-263b-3p,novel_1,novel_78	111356280	zinc finger protein 496
novel_75,novel_20,sfr-miR-34-3p,novel_69,novel_2,sfr-miR-263b-3p	111356281	lachesin-like
novel_14,sfr-miR-316-5p,novel_97,novel_36,sfr-miR-2755-5p,sfr-miR-375-3p	111356286	splicing factor%2C arginine/serine-rich 15-like
sfr-miR-375-3p,novel_93,sfr-miR-10485-3p,sfr-miR-14-3p,sfr-miR-317-5p,novel_14,sfr-miR-281-3p,sfr-miR-2766-5p,sfr-miR-34-3p,sfr-miR-2766-3p	111356287	uncharacterized LOC111356287
sfr-miR-2766-3p,sfr-miR-13a-5p,sfr-miR-10480-5p,sfr-miR-10455-5p,sfr-miR-14-3p	111356284	peptidyl-prolyl cis-trans isomerase G-like
sfr-miR-3286-5p,sfr-miR-274-5p,novel_78,novel_76,sfr-miR-2756-3p,sfr-miR-10503-3p,novel_127	111356285	uncharacterized LOC111356285
novel_3,sfr-miR-10504-3p,sfr-miR-932-5p,sfr-miR-10482-5p	111364005	uncharacterized LOC111364005
sfr-miR-34-3p,novel_108,novel_91,sfr-miR-10499a-3p,novel_8,sfr-miR-10464-5p,novel_140,sfr-miR-317-5p,sfr-miR-375-5p	111356288	choline O-acetyltransferase
novel_73,novel_111,sfr-miR-10461a-3p,novel_14,sfr-miR-10483-3p,sfr-miR-932-3p,novel_112,sfr-miR-277-3p	111356289	ras GTPase-activating protein-binding protein 2
novel_15	111364004	putative acetyltransferase EpsM
sfr-miR-263b-3p,novel_91,sfr-miR-2a-3p	111350617	bilin-binding protein-like
sfr-miR-13a-3p,sfr-miR-307-3p,sfr-miR-13b-3p,sfr-miR-2c-3p,sfr-miR-2766-5p,novel_76,sfr-miR-11-3p,sfr-miR-263b-5p,sfr-miR-2b-3p,sfr-miR-317-3p,sfr-miR-10485-3p	111350616	atlastin
novel_134,novel_93,sfr-miR-2756-3p,sfr-miR-14-3p,sfr-miR-10483-3p,novel_116,sfr-miR-210-3p,novel_91,novel_113,sfr-miR-2766-3p,sfr-miR-3286-3p,novel_125	111350615	putative phospholipase B-like 2
sfr-miR-317-5p,novel_14,novel_118,novel_116,sfr-miR-2b-3p,sfr-miR-13a-3p,novel_101,novel_136,sfr-miR-13b-3p,novel_131,sfr-miR-2c-3p,sfr-miR-10486-5p,novel_96,sfr-miR-281-3p	111350614	E3 ubiquitin-protein ligase DCST1-like
novel_34,sfr-miR-14-3p,sfr-miR-2b-3p,sfr-miR-279a-5p,sfr-miR-281-5p,sfr-miR-2766-3p,sfr-miR-13a-3p,sfr-miR-274-5p,sfr-miR-3286-3p,sfr-miR-13b-3p,sfr-miR-2c-3p,sfr-miR-10476-5p,sfr-miR-11-3p	111350613	zinc finger protein 585A-like
sfr-miR-10492c-5p,novel_140	111350612	zinc finger protein 771-like
novel_113,sfr-miR-2756-5p,novel_60,sfr-miR-10499b-5p,sfr-miR-317-3p,sfr-miR-375-3p,sfr-miR-274-3p,sfr-miR-317-5p,sfr-miR-10455-3p	111350611	uncharacterized LOC111350611
sfr-miR-10486-5p,sfr-miR-92a-3p,novel_42,sfr-miR-210-3p,novel_134,novel_80,novel_20,novel_138	111350610	uncharacterized LOC111350610
sfr-miR-279a-3p,novel_139,novel_18,novel_109,sfr-miR-10480-5p,sfr-miR-279c-3p,sfr-miR-279b-3p,sfr-miR-317-3p,novel_97	111360449	solute carrier family 35 member G1
sfr-miR-281-3p,sfr-miR-932-5p,sfr-miR-263b-5p,novel_140,novel_71	111355419	acetylcholine receptor subunit alpha-like%2C transcript variant X1;acetylcholine receptor subunit alpha-like%2C transcript variant X3;acetylcholine receptor subunit alpha-like%2C transcript variant X2;acetylcholine receptor subunit alpha-like%2C transcript variant X4
novel_14,sfr-miR-10480-3p,sfr-miR-316-5p,novel_36,sfr-miR-932-5p,novel_26,novel_109,novel_6	111350619	putative transferase CAF17 homolog%2C mitochondrial
novel_106,novel_15,sfr-miR-92a-3p,novel_93,novel_42	111350618	uncharacterized LOC111350618
sfr-miR-14-3p,novel_15,sfr-miR-2766-3p,novel_14,novel_71,novel_49,novel_1	111349138	uncharacterized LOC111349138%2C transcript variant X1;uncharacterized LOC111349138%2C transcript variant X2
sfr-miR-932-5p,sfr-miR-10503-3p,novel_116,sfr-miR-14-3p,sfr-miR-10483-5p,novel_113,novel_96,novel_15,novel_6,sfr-miR-281-5p,sfr-miR-2766-3p,sfr-miR-10480-5p	111348298	UDP-galactose transporter senju%2C transcript variant X1;UDP-galactose transporter senju%2C transcript variant X2
sfr-miR-10492c-5p,sfr-miR-10-3p,novel_26,sfr-miR-13b-5p,novel_36,sfr-miR-10492a-3p,sfr-miR-316-5p,sfr-miR-274-3p	111348299	MAR-binding filament-like protein 1
novel_6,novel_30,sfr-miR-2a-3p,sfr-miR-10461b-3p	111348296	uncharacterized
novel_8,sfr-miR-10493-3p,novel_36,sfr-miR-2756-3p,novel_97	111348297	PIH1 domain-containing protein 1-like
sfr-miR-11-5p,sfr-miR-13a-3p,sfr-miR-10504-3p,sfr-miR-13b-3p,novel_131,novel_42,sfr-miR-2c-3p,sfr-miR-92a-3p,novel_96,sfr-miR-11-3p,sfr-miR-10458-3p,sfr-miR-2b-3p,novel_2,sfr-miR-10461b-3p	111348294	UDP-glucuronosyltransferase 2B1-like%2C transcript variant X1;UDP-glucuronosyltransferase 2B1-like%2C transcript variant X2
sfr-miR-317-3p,sfr-miR-2755-5p,novel_131,novel_126,novel_69	111348295	uncharacterized LOC111348295
novel_69,sfr-miR-316-3p,sfr-miR-281-3p,sfr-miR-10498-5p,novel_36,sfr-miR-2756-3p,sfr-miR-10464-5p,sfr-miR-3286-5p,sfr-miR-316-5p,sfr-miR-10480-3p,novel_22,novel_67,sfr-miR-10492a-3p,sfr-miR-7-3p	111348292	neutral ceramidase%2C transcript variant X1;neutral ceramidase%2C transcript variant X2
novel_140,sfr-miR-10485-5p,novel_67,sfr-miR-14-3p,sfr-miR-10467-3p,sfr-miR-10458-3p,sfr-miR-279c-5p,sfr-miR-2766-3p,sfr-miR-13a-5p,sfr-miR-10504-3p,sfr-miR-10455-5p	111348293	Bardet-Biedl syndrome 4 protein homolog
sfr-miR-2766-3p,sfr-miR-10-3p,sfr-miR-3286-3p,sfr-miR-10504-3p,novel_30,novel_131,novel_8,sfr-miR-14-3p,sfr-miR-10492a-3p,novel_34,novel_78,novel_2,novel_111	111348290	uncharacterized LOC111348290
novel_140,sfr-miR-10483-2-3p,sfr-miR-10470-5p,novel_91,sfr-miR-10476-5p	111365128	verprolin
sfr-miR-10460-5p,sfr-miR-10459-5p,sfr-miR-7-5p,sfr-miR-10480-5p,novel_108	111360841	succinate dehydrogenase assembly factor 3%2C mitochondrial
sfr-miR-277-3p,novel_75,novel_80,novel_8,sfr-miR-932-5p	111361652	calcium-transporting ATPase-like
sfr-miR-279b-3p,sfr-miR-279c-3p,sfr-miR-307-3p,novel_18,sfr-miR-10482-3p,sfr-miR-10467-3p,sfr-miR-92a-3p,sfr-miR-279a-3p,novel_42,sfr-miR-10485-5p,novel_140,sfr-miR-317-3p	111354966	ADAM 17-like protease
sfr-miR-34-5p,sfr-miR-2a-3p,novel_97,sfr-miR-263b-5p,sfr-miR-10504-5p,sfr-miR-7-5p	111362178	cytochrome P450 6k1-like
sfr-miR-11-3p,sfr-miR-10476-5p,novel_139,sfr-miR-2c-3p,sfr-miR-10467-3p,sfr-miR-10490-3p,sfr-miR-13b-3p,sfr-miR-13a-3p,sfr-miR-2b-3p,novel_36,sfr-miR-3286-5p,sfr-miR-316-5p,sfr-miR-274-3p,sfr-miR-10498-3p	111354415	uncharacterized LOC111354415
sfr-miR-10482-3p	111357889	uncharacterized LOC111357889
sfr-miR-2b-3p,novel_2,sfr-miR-13a-3p,sfr-miR-13b-3p,novel_131,sfr-miR-2c-3p,sfr-miR-10482-3p,novel_60,sfr-miR-11-3p	111357888	serine/threonine-protein phosphatase 6 catalytic subunit
novel_20,sfr-miR-10480-3p,sfr-miR-2766-3p,sfr-miR-13b-5p,sfr-miR-10459-5p	111357887	mitochondrial import inner membrane translocase subunit Tim10%2C transcript variant X1;mitochondrial import inner membrane translocase subunit Tim10%2C transcript variant X2
sfr-miR-317-3p,sfr-miR-2b-3p,novel_78,novel_26,sfr-miR-2766-5p,sfr-miR-2c-3p,sfr-miR-11-3p,novel_3,sfr-miR-13a-3p,sfr-miR-13b-3p,sfr-miR-2a-3p	111357886	mitochondrial import receptor subunit TOM20 homolog
novel_36,novel_1,novel_60,sfr-miR-10498-3p,sfr-miR-316-5p,novel_30	111357885	UPF0488 protein CG14286
sfr-miR-10485-3p,novel_49,sfr-miR-281-3p,novel_26,sfr-miR-10499b-2-5p,sfr-miR-34-3p,sfr-miR-274-5p	111357884	uncharacterized LOC111357884%2C transcript variant X2;uncharacterized LOC111357884%2C transcript variant X1
sfr-miR-263b-5p,sfr-miR-10485-5p,novel_106,sfr-miR-307-5p,sfr-miR-2b-3p,sfr-miR-13b-3p,sfr-miR-13a-3p,novel_43,novel_6,sfr-miR-11-3p,sfr-miR-2c-3p	111357883	uncharacterized LOC111357883%2C transcript variant X1;uncharacterized LOC111357883%2C transcript variant X2
sfr-miR-13b-5p,sfr-miR-3286-5p,novel_106	111354417	uncharacterized LOC111354417
sfr-miR-3286-3p,novel_101,sfr-miR-10480-3p,sfr-miR-10486-5p	111357881	vacuolar protein sorting-associated protein 26B-like
sfr-miR-6094-3p,sfr-miR-2a-3p,sfr-miR-316-3p,novel_113,novel_118,sfr-miR-10480-3p,sfr-miR-279a-5p,novel_93	111357880	coatomer subunit delta
novel_139,sfr-miR-316-3p,sfr-miR-10-3p,novel_109,novel_43,novel_30,novel_15,sfr-miR-6094-3p,sfr-miR-274-5p,novel_22,sfr-miR-932-3p	111360409	apoptosis-inducing factor 3%2C transcript variant X2;apoptosis-inducing factor 3%2C transcript variant X1
novel_91	111360408	oxysterol-binding protein 1
sfr-miR-10459-5p,sfr-miR-317-3p,sfr-miR-279a-5p,novel_109,sfr-miR-11-5p,novel_30	111351676	mediator of RNA polymerase II transcription subunit 13
novel_36,novel_93,sfr-miR-307-3p,sfr-miR-34-3p,sfr-miR-316-5p	111365123	uncharacterized LOC111365123
novel_34,novel_106,sfr-miR-279a-5p,novel_71,novel_96,sfr-miR-10499a-3p,sfr-miR-10482-3p,sfr-miR-10476-5p,novel_60,novel_91,sfr-miR-10492c-5p,sfr-miR-10482-5p,sfr-miR-10467-3p	111361808	COMM domain-containing protein 5-like
novel_67,novel_26,sfr-miR-932-5p,sfr-miR-10504-3p,sfr-miR-277-3p,sfr-miR-34-3p,sfr-miR-13a-5p,sfr-miR-10486-5p	111361809	uncharacterized LOC111361809
novel_71,sfr-miR-92a-3p,novel_1,sfr-miR-375-3p	111360401	Golgi SNAP receptor complex member 1
sfr-miR-2a-3p,sfr-miR-10504-3p,novel_15,sfr-miR-281-3p,sfr-miR-316-3p,sfr-miR-10480-3p,sfr-miR-3286-5p,sfr-miR-10503-3p,sfr-miR-10470-5p	111354411	3-oxoacyl-[acyl-carrier-protein] reductase FabG-like
sfr-miR-10504-3p,novel_126,novel_1,sfr-miR-10482-3p,sfr-miR-6094-5p,sfr-miR-10502-5p	111360403	PCNA-associated factor-like
sfr-miR-307-5p,sfr-miR-13b-5p,novel_127,novel_20,novel_69,sfr-miR-10493-3p,sfr-miR-274-5p,sfr-miR-13a-5p	111349568	decaprenyl-diphosphate synthase subunit 2
novel_127,novel_69,sfr-miR-10485-3p,sfr-miR-10492a-3p,sfr-miR-10504-3p,novel_34	111360405	required for meiotic nuclear division protein 1 homolog
sfr-miR-10455-5p,sfr-miR-274-5p,novel_20	111360404	protein FAM173B
sfr-miR-2766-3p,sfr-miR-10485-5p,sfr-miR-14-3p,sfr-miR-10492a-3p,sfr-miR-2766-5p,sfr-miR-10493-3p	111360407	aldo-keto reductase AKR2E4-like
sfr-miR-10483-5p,sfr-miR-317-5p,sfr-miR-932-5p,sfr-miR-10461b-3p	111354410	paired box protein Pax-6%2C transcript variant X1;paired box protein Pax-6%2C transcript variant X5;paired box protein Pax-6%2C transcript variant X2;paired box protein Pax-6%2C transcript variant X3;paired box protein Pax-6%2C transcript variant X4;paired box protein Pax-6%2C transcript variant X6
novel_15,sfr-miR-932-3p,novel_67,sfr-miR-10504-3p,novel_113,sfr-miR-2766-5p,novel_76	111357223	uncharacterized LOC111357223%2C transcript variant X1;uncharacterized LOC111357223%2C transcript variant X2
novel_93,sfr-miR-10503-3p,sfr-miR-375-3p,novel_80,sfr-miR-10504-5p,sfr-miR-263b-5p,novel_118,sfr-miR-10492c-5p,novel_6,sfr-miR-10-3p,novel_75	111353373	uncharacterized LOC111353373%2C transcript variant X2;uncharacterized LOC111353373%2C transcript variant X1
sfr-miR-13b-3p,sfr-miR-2766-3p,sfr-miR-13a-3p,sfr-miR-10482-3p,novel_69,sfr-miR-10476-5p,novel_91,sfr-miR-11-3p,sfr-miR-2c-3p,sfr-miR-14-3p,novel_49,sfr-miR-2b-3p	111357222	uncharacterized LOC111357222%2C transcript variant X3;uncharacterized LOC111357222%2C transcript variant X1;uncharacterized LOC111357222%2C transcript variant X2
novel_2,sfr-miR-10503-3p,sfr-miR-10486-5p,sfr-miR-10480-3p,sfr-miR-13a-5p,sfr-miR-6094-3p	111362177	ATP-dependent Clp protease ATP-binding subunit clpX-like%2C mitochondrial
novel_15,sfr-miR-10-3p,novel_91,novel_69,sfr-miR-92a-3p,novel_106,sfr-miR-10498-3p,sfr-miR-10461b-3p,sfr-miR-10460-5p	111354412	torso-like protein%2C transcript variant X2;torso-like protein%2C transcript variant X1
sfr-miR-2766-3p,sfr-miR-307-3p,novel_30,novel_75,sfr-miR-3286-3p,sfr-miR-10486-5p	111357221	beta-1%2C4-galactosyltransferase 7
sfr-miR-2c-3p,sfr-miR-2b-3p,novel_93,sfr-miR-11-3p,sfr-miR-13a-3p,novel_30,sfr-miR-13b-3p	111362176	kynureninase-like
sfr-miR-10482-5p,sfr-miR-10461b-3p,sfr-miR-279a-5p,sfr-miR-10504-3p,novel_97,sfr-miR-277-3p,sfr-miR-6094-3p	111351677	myosin-G heavy chain-like
novel_6,sfr-miR-2766-3p,sfr-miR-11-5p,novel_109,novel_15,sfr-miR-2a-3p,novel_113,sfr-miR-10486-5p,sfr-miR-10476-5p,novel_140,sfr-miR-277-5p,sfr-miR-274-3p,sfr-miR-14-3p	111357220	fumarylacetoacetate hydrolase domain-containing protein 2-like
sfr-miR-2755-3p,sfr-miR-932-5p,sfr-miR-10-5p,novel_105,sfr-miR-13a-5p,novel_32	111362139	DNA-directed RNA polymerase I subunit RPA43
novel_139,sfr-miR-10460-5p,sfr-miR-7-3p	111362138	transmembrane protein 186
sfr-miR-10480-3p,sfr-miR-10460-5p,novel_131	111362137	dual specificity mitogen-activated protein kinase kinase 4-like
novel_60,sfr-miR-10485-3p,sfr-miR-14-3p,sfr-miR-277-3p,sfr-miR-2766-3p,sfr-miR-281-5p,novel_101	111357227	uncharacterized LOC111357227
novel_126,sfr-miR-10486-5p,sfr-miR-2756-5p,sfr-miR-13a-5p,novel_15,sfr-miR-274-5p,novel_30,novel_97	111362135	ATP-binding cassette sub-family A member 3-like
sfr-miR-263b-3p,sfr-miR-317-3p,novel_125,novel_138,sfr-miR-10480-3p	111362134	ATP-binding cassette sub-family A member 1-like%2C transcript variant X1;ATP-binding cassette sub-family A member 1-like%2C transcript variant X4;ATP-binding cassette sub-family A member 1-like%2C transcript variant X2;ATP-binding cassette sub-family A member 1-like%2C transcript variant X3
sfr-miR-10498-5p,sfr-miR-10455-5p,sfr-miR-34-5p,sfr-miR-10492c-5p,novel_1,sfr-miR-2765-5p,novel_14,sfr-miR-2755-5p	111362133	protein yellow-like%2C transcript variant X1;protein yellow-like%2C transcript variant X2
novel_34,sfr-miR-277-5p,sfr-miR-2765-5p,novel_96,novel_8,sfr-miR-10467-3p,novel_125,novel_6,novel_136,novel_43,sfr-miR-7-5p,sfr-miR-281-5p	111362132	protein yellow-like%2C transcript variant X1;protein yellow-like%2C transcript variant X2;protein yellow-like%2C transcript variant X3
novel_125,novel_34,sfr-miR-7-5p,sfr-miR-2765-5p,novel_6,novel_8,novel_96	111362131	major royal jelly protein 1-like%2C transcript variant X2;major royal jelly protein 1-like%2C transcript variant X3;major royal jelly protein 1-like%2C transcript variant X1
sfr-miR-11-5p,novel_2,sfr-miR-281-3p,novel_91,sfr-miR-10482-3p	111357226	uncharacterized LOC111357226
sfr-miR-10504-3p,sfr-miR-316-5p,sfr-miR-34-3p,novel_127,novel_36	111351878	pre-rRNA processing protein FTSJ3
sfr-miR-10491-3p,sfr-miR-375-5p,sfr-miR-10504-3p,sfr-miR-10483-3p,sfr-miR-274-3p,novel_106	111351879	probable RNA methyltransferase bin3
novel_36,sfr-miR-316-5p,sfr-miR-10508a-2-3p,sfr-miR-14-3p,sfr-miR-2766-5p,sfr-miR-34-5p,sfr-miR-10476-5p,sfr-miR-2766-3p,sfr-miR-10455-5p,novel_125	111348838	DNA-directed RNA polymerase III subunit RPC4%2C transcript variant X2;DNA-directed RNA polymerase III subunit RPC4%2C transcript variant X1;DNA-directed RNA polymerase III subunit RPC4%2C transcript variant X3
novel_15,novel_136,sfr-miR-274-3p,sfr-miR-11-5p,sfr-miR-13b-5p,sfr-miR-2756-3p	111348839	probable 28S ribosomal protein S26%2C mitochondrial
sfr-miR-10458-3p,novel_109,sfr-miR-13a-5p,sfr-miR-2766-3p,sfr-miR-10503-3p,sfr-miR-10460-5p,sfr-miR-10480-3p,sfr-miR-14-3p	111357225	cell growth-regulating nucleolar protein
novel_131,sfr-miR-10499a-3p,sfr-miR-10486-5p,novel_6,novel_30,novel_36,sfr-miR-13b-5p,sfr-miR-10461a-3p,sfr-miR-316-5p,sfr-miR-932-3p	111348832	serine/threonine-protein kinase 24-like%2C transcript variant X2;serine/threonine-protein kinase 24-like%2C transcript variant X1
sfr-miR-2765-5p,novel_20,sfr-miR-2755-3p,sfr-miR-932-5p,novel_127,novel_105,novel_3,novel_6,novel_32,sfr-miR-10-5p,sfr-miR-10476-5p	111348833	cysteine-rich hydrophobic domain-containing protein 2
novel_107,sfr-miR-10460-5p,novel_6	111348830	dynein heavy chain 12%2C axonemal
sfr-miR-7-5p,sfr-miR-10490-3p,novel_113	111348831	trypsin%2C alkaline C-like
sfr-miR-10508a-2-3p,novel_78,novel_134,sfr-miR-2755-3p,sfr-miR-6094-5p,sfr-miR-13a-5p,novel_105,novel_32,sfr-miR-210-3p,sfr-miR-2756-5p,sfr-miR-10486-5p,sfr-miR-10-5p	111348836	uncharacterized LOC111348836%2C transcript variant X3;uncharacterized LOC111348836%2C transcript variant X1;uncharacterized LOC111348836%2C transcript variant X2;uncharacterized LOC111348836%2C transcript variant X4
sfr-miR-10482-3p	111348837	uncharacterized LOC111348837
sfr-miR-316-5p,novel_140,sfr-miR-10480-3p,novel_36,novel_125,sfr-miR-10504-3p,novel_109,sfr-miR-7-5p,sfr-miR-10458-3p,sfr-miR-281-3p,sfr-miR-2766-5p	111348834	microvitellogenin-like
novel_108,sfr-miR-10508a-2-3p,novel_140,sfr-miR-10458-3p	111364089	20-hydroxy-prefusarin hydrolase FUS2-like
sfr-miR-277-3p	111349404	dedicator of cytokinesis protein 3
novel_108,sfr-miR-13b-3p,sfr-miR-10455-5p,sfr-miR-34-5p,sfr-miR-10458-3p,novel_2,sfr-miR-279c-5p,sfr-miR-13a-3p,novel_30,novel_125,sfr-miR-2c-3p,sfr-miR-281-3p,sfr-miR-11-3p,novel_113,novel_8,sfr-miR-2b-3p	111349405	solute carrier family 46 member 3-like
novel_138,novel_6,sfr-miR-10499b-2-5p	111349406	catalase-like
novel_76,sfr-miR-932-5p	111349407	uncharacterized LOC111349407
sfr-miR-10492a-3p,sfr-miR-14-3p,sfr-miR-2766-3p,sfr-miR-6094-5p,sfr-miR-281-3p,novel_93	111349400	histidine-rich protein PFHRP-II-like
sfr-miR-6094-5p	111349401	cuticle protein 7-like
sfr-miR-2b-3p,sfr-miR-2756-3p,sfr-miR-279a-5p,sfr-miR-10461a-3p,sfr-miR-2c-3p,sfr-miR-11-3p,sfr-miR-13a-3p,sfr-miR-7-5p,sfr-miR-13b-3p,novel_30	111349402	traB domain-containing protein-like
sfr-miR-2b-3p,sfr-miR-10503-3p,sfr-miR-10461b-3p,novel_140,sfr-miR-10498-3p,sfr-miR-2c-3p,sfr-miR-11-3p,sfr-miR-281-3p,sfr-miR-13a-3p,sfr-miR-11-5p,sfr-miR-13b-3p	111349408	peroxisome biogenesis factor 2
novel_36,novel_97,sfr-miR-279c-5p,sfr-miR-316-5p	111349409	uncharacterized LOC111349409
sfr-miR-932-3p,sfr-miR-10486-5p	111352118	thioredoxin domain-containing protein 17-like
novel_30,novel_109,novel_20,sfr-miR-10499b-2-5p,novel_139	111352119	15-hydroxyprostaglandin dehydrogenase [NAD(+)]-like
sfr-miR-10455-5p,novel_126,sfr-miR-263b-3p,sfr-miR-10493-3p,sfr-miR-2765-5p,novel_118,novel_49,sfr-miR-375-3p	111352116	uncharacterized LOC111352116
sfr-miR-10461b-3p,sfr-miR-10502-5p,novel_118,sfr-miR-281-5p,sfr-miR-10498-3p,novel_20	111352117	RING finger protein DG17-like
sfr-miR-279c-3p,sfr-miR-279b-3p,sfr-miR-263b-5p	111352114	2-oxoglutarate dehydrogenase%2C mitochondrial-like
sfr-miR-10480-3p,novel_20,novel_112,sfr-miR-10459-5p,sfr-miR-10492c-5p	111352115	uncharacterized LOC111352115
sfr-miR-274-5p	111352113	uncharacterized
novel_93,sfr-miR-10461b-3p,sfr-miR-10464-5p,novel_22,novel_118,novel_91,novel_6,sfr-miR-34-3p,sfr-miR-6094-3p,sfr-miR-277-3p,novel_75,novel_30	111352110	speract receptor
sfr-miR-2766-5p,sfr-miR-307-5p,novel_136,novel_14,novel_101,sfr-miR-10455-3p	111352111	corepressor interacting with RBPJ 1-like
sfr-miR-307-3p,sfr-miR-10483-5p,novel_34,novel_93	111357922	ryanodine receptor
sfr-miR-274-5p,sfr-miR-10455-3p,sfr-miR-2a-3p,sfr-miR-3286-5p,novel_136,sfr-miR-10483-5p	111357923	uncharacterized LOC111357923
novel_96,sfr-miR-2765-5p,novel_108,sfr-miR-10498-5p	111354327	NEDD4 family-interacting protein 1-like
sfr-miR-10498-5p,novel_97,novel_43,sfr-miR-2766-5p	111360106	fatty acid-binding protein 1-like
sfr-miR-10499a-3p,sfr-miR-281-3p,sfr-miR-10460-5p,novel_34,sfr-miR-277-3p,sfr-miR-2766-3p	111354326	endoplasmic reticulum-Golgi intermediate compartment protein 2
sfr-miR-10483-3p,sfr-miR-316-5p	111353607	protein KRTCAP2 homolog
sfr-miR-932-3p,sfr-miR-317-5p,sfr-miR-279a-5p,sfr-miR-307-5p,sfr-miR-10459-5p,novel_107,novel_73	111354325	odorant receptor 13a-like%2C transcript variant X2;odorant receptor 13a-like%2C transcript variant X1
sfr-miR-13b-5p,novel_78,sfr-miR-3286-3p,novel_15,sfr-miR-274-3p	111351522	uncharacterized LOC111351522
sfr-miR-932-5p,novel_139,sfr-miR-10467-3p,sfr-miR-10476-5p,sfr-miR-281-5p,novel_109,novel_118	111354324	protein Fe65 homolog%2C transcript variant X1;protein Fe65 homolog%2C transcript variant X5;protein Fe65 homolog%2C transcript variant X2;protein Fe65 homolog%2C transcript variant X3;protein Fe65 homolog%2C transcript variant X7;protein Fe65 homolog%2C transcript variant X4;protein Fe65 homolog%2C transcript variant X8;protein Fe65 homolog%2C transcript variant X6;protein Fe65 homolog%2C transcr…
sfr-miR-10492a-3p,sfr-miR-10504-3p,sfr-miR-10480-3p,novel_96,novel_1	111348877	vegetative cell wall protein gp1-like
novel_67,sfr-miR-10498-3p,novel_78,novel_134,sfr-miR-2a-3p,sfr-miR-3286-3p,novel_96,novel_42,sfr-miR-210-3p,sfr-miR-92a-3p	111354323	dynein heavy chain 1%2C axonemal-like
novel_134,sfr-miR-210-3p,sfr-miR-13a-5p,sfr-miR-2a-3p	111351520	uncharacterized LOC111351520
sfr-miR-932-3p,sfr-miR-14-3p,sfr-miR-316-5p,sfr-miR-2756-3p,sfr-miR-2755-5p,novel_36,sfr-miR-10455-5p,sfr-miR-274-5p,sfr-miR-2766-3p,sfr-miR-316-3p	111354322	uncharacterized LOC111354322
novel_6,sfr-miR-92a-3p,sfr-miR-2766-5p,sfr-miR-263b-3p,novel_131,novel_42,sfr-miR-316-3p,sfr-miR-10502-5p,novel_80,sfr-miR-10487-3p,novel_22,novel_20,novel_97,novel_78	111360107	sarcoplasmic calcium-binding protein
sfr-miR-10485-3p,sfr-miR-10487-3p,novel_106,novel_80,sfr-miR-2765-5p,sfr-miR-274-5p	111348875	factor V activator-like
novel_6,sfr-miR-3286-5p,sfr-miR-10483-5p,novel_43,sfr-miR-10503-3p	111347749	vacuolar fusion protein CCZ1 homolog
novel_6,sfr-miR-2a-3p,novel_97,sfr-miR-10504-3p,sfr-miR-274-5p,sfr-miR-277-3p	111347748	protein RFT1 homolog
sfr-miR-92a-3p,sfr-miR-10498-3p,sfr-miR-11-5p,sfr-miR-3286-5p,sfr-miR-10485-5p,novel_6	111347745	follistatin-A-like
novel_91,sfr-miR-11-3p,sfr-miR-2c-3p,sfr-miR-92a-3p,novel_126,novel_42,sfr-miR-13b-3p,sfr-miR-34-3p,sfr-miR-307-3p,sfr-miR-10-3p,sfr-miR-13a-3p,sfr-miR-2b-3p,novel_34,novel_67,novel_22	111347744	uncharacterized LOC111347744%2C transcript variant X1;uncharacterized LOC111347744%2C transcript variant X2;uncharacterized LOC111347744%2C transcript variant X3
sfr-miR-10508a-2-3p,novel_34,sfr-miR-10503-3p,sfr-miR-2755-3p,novel_105,novel_32,sfr-miR-10493-3p,sfr-miR-10-5p	111347747	general transcription factor IIH subunit 2
novel_34,novel_67,novel_22,novel_91,novel_126,novel_42,sfr-miR-92a-3p,sfr-miR-34-3p,sfr-miR-10-3p,sfr-miR-307-3p	111347746	uncharacterized
sfr-miR-14-3p,sfr-miR-263b-5p,sfr-miR-2766-3p	111347741	BET1 homolog
sfr-miR-932-3p,sfr-miR-279b-5p,novel_93,sfr-miR-10485-3p,novel_30,sfr-miR-13a-5p,sfr-miR-10491-3p,novel_69,novel_8,sfr-miR-10486-5p,novel_131	111347740	dual oxidase maturation factor 1%2C transcript variant X2;dual oxidase maturation factor 1%2C transcript variant X3;dual oxidase maturation factor 1%2C transcript variant X1
sfr-miR-274-5p,novel_111	111347743	FACT complex subunit Ssrp1
sfr-miR-13a-3p,novel_75,sfr-miR-6094-3p,sfr-miR-13b-3p,sfr-miR-2766-5p,sfr-miR-2c-3p,sfr-miR-10482-3p,novel_96,sfr-miR-11-3p,novel_91,sfr-miR-2b-3p,sfr-miR-317-3p,sfr-miR-375-3p	111347742	alpha-amylase 4N-like
sfr-miR-10482-3p,sfr-miR-10499a-3p,sfr-miR-11-3p,sfr-miR-316-3p,sfr-miR-2c-3p,sfr-miR-13b-3p,sfr-miR-2766-3p,sfr-miR-13a-3p,novel_71,sfr-miR-10503-3p,sfr-miR-2b-3p,sfr-miR-14-3p	111364470	facilitated trehalose transporter Tret1-like
sfr-miR-10499a-3p,novel_8,sfr-miR-10498-3p,novel_118,sfr-miR-2a-3p	111364471	intestine-specific homeobox-like
sfr-miR-932-3p,sfr-miR-14-3p,novel_22,sfr-miR-10503-3p,novel_12,sfr-miR-7-5p,sfr-miR-281-5p,sfr-miR-2766-3p,sfr-miR-10-3p,sfr-miR-10499a-3p,novel_69,sfr-miR-14-5p,sfr-miR-2766-5p	111361112	uncharacterized LOC111361112%2C transcript variant X2;uncharacterized LOC111361112%2C transcript variant X4;uncharacterized LOC111361112%2C transcript variant X1;uncharacterized LOC111361112%2C transcript variant X5;uncharacterized LOC111361112%2C transcript variant X3;uncharacterized LOC111361112%2C transcript variant X6;uncharacterized LOC111361112%2C transcript variant X7
sfr-miR-2766-3p,sfr-miR-307-3p,novel_15,sfr-miR-10459-5p,novel_91,novel_14,sfr-miR-317-5p,sfr-miR-277-5p,novel_140,sfr-miR-14-3p,novel_73,novel_78,sfr-miR-6094-5p,sfr-miR-13b-5p	111364473	pyrroline-5-carboxylate reductase%2C transcript variant X1;pyrroline-5-carboxylate reductase%2C transcript variant X2
sfr-miR-2766-5p,sfr-miR-2c-3p,sfr-miR-10499a-3p,novel_113,sfr-miR-11-3p,sfr-miR-13a-3p,sfr-miR-13b-3p,sfr-miR-2b-3p,novel_49,novel_2,novel_138,sfr-miR-3286-5p,sfr-miR-263b-5p,novel_116	111364474	apolipophorins%2C transcript variant X1;apolipophorins%2C transcript variant X2
sfr-miR-10483-2-3p,sfr-miR-10483-3p,sfr-miR-10467-3p,sfr-miR-10493-3p,novel_76,novel_126,sfr-miR-6094-5p	111364475	protein app1-like
novel_6,sfr-miR-279c-5p,sfr-miR-307-3p,novel_15,sfr-miR-34-5p,sfr-miR-10498-3p,sfr-miR-10483-3p,sfr-miR-263b-5p,novel_49,sfr-miR-307-5p	111364476	trithorax group protein osa%2C transcript variant X4;trithorax group protein osa%2C transcript variant X5;trithorax group protein osa%2C transcript variant X1;trithorax group protein osa%2C transcript variant X3;trithorax group protein osa%2C transcript variant X2
novel_101,sfr-miR-375-3p,novel_91	111364477	paired box protein Pax-5%2C transcript variant X1;paired box protein Pax-5%2C transcript variant X4;paired box protein Pax-5%2C transcript variant X3;paired box protein Pax-5%2C transcript variant X2;paired box protein Pax-5%2C transcript variant X5
sfr-miR-10508a-2-3p,sfr-miR-3286-5p,sfr-miR-10483-3p,novel_78,sfr-miR-932-5p,sfr-miR-281-5p,novel_30,sfr-miR-10492c-5p,novel_1,sfr-miR-10482-3p,novel_91	111364478	fez family zinc finger protein 2-like
sfr-miR-34-5p,novel_71,sfr-miR-7-5p,novel_75,novel_125,sfr-miR-10485-3p,novel_127,novel_80,novel_138,sfr-miR-2765-5p,sfr-miR-10455-3p,novel_97	111364479	zinc finger protein 14-like
novel_140,sfr-miR-10483-2-3p,sfr-miR-274-5p,novel_67,novel_93,sfr-miR-281-3p,sfr-miR-13b-5p	111359339	allatostatin-A receptor%2C transcript variant X1;allatostatin-A receptor%2C transcript variant X2
sfr-miR-10486-5p,sfr-miR-10482-5p,novel_15,sfr-miR-274-5p,sfr-miR-7-5p,sfr-miR-34-3p,sfr-miR-2766-3p,sfr-miR-11-5p,sfr-miR-13b-5p,sfr-miR-375-3p,novel_78,sfr-miR-10492a-3p,sfr-miR-3286-5p	111351833	uncharacterized LOC111351833%2C transcript variant X2;uncharacterized LOC111351833%2C transcript variant X1;uncharacterized LOC111351833%2C transcript variant X4;uncharacterized LOC111351833%2C transcript variant X3
sfr-miR-307-3p,novel_75,sfr-miR-10485-3p,novel_111,novel_112,sfr-miR-281-3p	111363985	ferredoxin-dependent glutamate synthase 1-like
novel_6,sfr-miR-10503-3p,sfr-miR-10482-3p	111363984	aldose 1-epimerase-like
novel_106,sfr-miR-10492a-3p,sfr-miR-10482-5p,sfr-miR-932-5p,sfr-miR-10460-5p,novel_93	111363987	probable cysteine desulfurase 1
novel_111,sfr-miR-316-3p,sfr-miR-2766-5p,novel_34,sfr-miR-10490-3p,sfr-miR-10480-3p,sfr-miR-10483-5p	111363986	HTH-type transcriptional repressor GlcR-like
sfr-miR-316-5p,novel_3,sfr-miR-281-3p,sfr-miR-34-5p,novel_26,novel_93,novel_36	111363981	talin-2-like
novel_15,sfr-miR-279b-5p,sfr-miR-263b-5p,novel_97,sfr-miR-7-3p,sfr-miR-10503-3p,sfr-miR-932-5p,novel_26	111363980	Trnaa-ggc
novel_30,novel_3,sfr-miR-10480-3p	111363983	L-glyceraldehyde 3-phosphate reductase-like
sfr-miR-10458-3p,sfr-miR-10460-5p,sfr-miR-932-5p,sfr-miR-10498-5p,novel_34	111363982	putative glucosamine-6-phosphate deaminase-like protein BT_0258
sfr-miR-274-3p,sfr-miR-316-5p,sfr-miR-10498-5p,novel_36	111361446	probable dihydroxyacetone kinase
sfr-miR-10498-5p,sfr-miR-7-5p,novel_109,sfr-miR-10498-3p,sfr-miR-375-3p,sfr-miR-316-3p,sfr-miR-10485-3p	111363989	aldehyde dehydrogenase-like
novel_49,sfr-miR-10458-3p,sfr-miR-10504-3p	111363988	shikimate dehydrogenase (NADP(+))-like
sfr-miR-2766-3p,sfr-miR-10485-5p,novel_140,sfr-miR-14-3p,sfr-miR-317-3p,sfr-miR-2766-5p	111359392	protein BUD31 homolog
novel_96,sfr-miR-10493-3p,novel_1,sfr-miR-2a-3p,sfr-miR-10504-3p,novel_71,sfr-miR-2755-5p,sfr-miR-263b-5p,sfr-miR-10480-3p	111359338	uncharacterized LOC111359338
sfr-miR-10480-3p	111350050	histone H2B-like
novel_1,novel_134,sfr-miR-210-3p,novel_91,sfr-miR-279c-5p,sfr-miR-3286-3p	111350053	farnesyl pyrophosphate synthase 2-like
sfr-miR-316-5p,sfr-miR-13a-5p,sfr-miR-279c-5p,novel_139,sfr-miR-10485-3p,novel_36	111350052	uncharacterized LOC111350052
sfr-miR-2766-3p,novel_91,sfr-miR-10476-5p,novel_76,sfr-miR-10467-3p,sfr-miR-14-3p,novel_20,sfr-miR-279b-5p	111350055	4-coumarate--CoA ligase 1-like
novel_8,sfr-miR-277-3p,sfr-miR-307-3p	111350054	chorion class A protein Ld2/Ld41-like
novel_49,sfr-miR-10461b-3p,sfr-miR-279a-5p,sfr-miR-10461a-3p,sfr-miR-10487-3p	111350057	uncharacterized LOC111350057
sfr-miR-932-3p,sfr-miR-10480-3p,novel_12,novel_93,sfr-miR-10504-3p,sfr-miR-10490-3p,sfr-miR-14-5p,sfr-miR-92a-3p,novel_1	111350059	uncharacterized
sfr-miR-317-3p,novel_111	111361234	thioredoxin domain-containing protein 9%2C transcript variant X2;thioredoxin domain-containing protein 9%2C transcript variant X1
sfr-miR-10490-3p,novel_30,sfr-miR-10499b-5p,sfr-miR-10499b-2-5p,novel_126	111361237	(S)-ureidoglycine aminohydrolase-like
novel_49,sfr-miR-10458-3p,novel_6,sfr-miR-274-5p	111361236	allantoate amidohydrolase-like
novel_96,sfr-miR-10492a-3p	111361231	putative acetyltransferase SAV1054
sfr-miR-316-3p,sfr-miR-932-5p,novel_73,sfr-miR-10508a-2-3p	111361230	adenine DNA glycosylase-like
sfr-miR-10458-3p,sfr-miR-10482-3p,sfr-miR-92a-3p,novel_42,sfr-miR-10490-3p,novel_101,sfr-miR-10461b-3p,sfr-miR-10492a-3p,sfr-miR-10483-5p	111361233	outer membrane lipoprotein 2-like
sfr-miR-10458-3p,sfr-miR-2766-5p	111361232	uncharacterized protein YxjH-like
novel_96,novel_113,sfr-miR-281-3p,novel_42,sfr-miR-92a-3p,novel_1,novel_71,sfr-miR-10498-3p	111353641	Trnak-uuu
novel_140,sfr-miR-14-3p,sfr-miR-10485-3p,sfr-miR-2766-3p,novel_109,novel_15,sfr-miR-92a-3p,novel_126,sfr-miR-316-5p,sfr-miR-10498-3p,novel_49,novel_36,novel_136,sfr-miR-274-5p,sfr-miR-277-3p,sfr-miR-10504-3p,sfr-miR-2a-3p,novel_42	111354960	histone-lysine N-methyltransferase ASHR1%2C transcript variant X2;histone-lysine N-methyltransferase ASHR1%2C transcript variant X1
sfr-miR-317-3p,novel_36,sfr-miR-281-3p,sfr-miR-316-5p,sfr-miR-7-5p	111353644	Trnaq-uug
sfr-miR-92a-3p,novel_134,sfr-miR-210-3p,sfr-miR-316-3p,sfr-miR-307-3p,sfr-miR-3286-3p,sfr-miR-277-3p	111353647	Trnah-gug
sfr-miR-279c-3p,sfr-miR-263b-5p,sfr-miR-279b-3p,sfr-miR-279a-3p,novel_139,novel_73,novel_18	111353649	1-acyl-sn-glycerol-3-phosphate acyltransferase alpha
sfr-miR-317-3p,novel_112,sfr-miR-263b-5p,novel_30	111353648	Trnad-guc
sfr-miR-13a-5p,sfr-miR-10480-3p,sfr-miR-10486-5p,novel_1	111354619	uncharacterized LOC111354619
sfr-miR-932-3p,sfr-miR-2765-5p,novel_14,sfr-miR-316-5p,sfr-miR-10483-5p,novel_36,sfr-miR-10504-3p,sfr-miR-10455-5p,novel_43	111354618	hemicentin-1-like
novel_139,sfr-miR-10483-3p,sfr-miR-10490-3p,sfr-miR-10-3p,sfr-miR-13a-5p,sfr-miR-10483-2-3p	111356938	C-terminal-binding protein
sfr-miR-10492c-5p,novel_20	111356939	protein fem-1 homolog A-A
novel_139,novel_69,sfr-miR-3286-5p,sfr-miR-3286-3p,novel_30,novel_97	111357700	uncharacterized LOC111357700
sfr-miR-10504-3p,novel_34,sfr-miR-3286-5p,novel_26,novel_73	111357701	c-Myc-binding protein
sfr-miR-3286-5p,novel_15,novel_131,novel_111	111357702	uncharacterized LOC111357702
sfr-miR-10464-5p,novel_22,sfr-miR-274-3p,sfr-miR-281-3p,sfr-miR-2756-5p,novel_139,novel_15,sfr-miR-13a-5p,sfr-miR-34-3p	111357703	MORN repeat-containing protein 5-like
sfr-miR-10504-3p,novel_69,novel_60,sfr-miR-14-5p,novel_106,novel_20,novel_67,novel_12	111357704	sideroflexin-2
sfr-miR-10464-5p	111357705	uncharacterized
sfr-miR-10503-3p,sfr-miR-10498-3p,sfr-miR-3286-5p,novel_126,sfr-miR-92a-3p,sfr-miR-10486-5p,sfr-miR-11-5p,novel_15	111357707	uncharacterized LOC111357707
sfr-miR-307-3p,sfr-miR-13a-3p,sfr-miR-13a-5p,novel_108,sfr-miR-13b-3p,sfr-miR-277-3p,sfr-miR-2c-3p,sfr-miR-11-3p,novel_69,sfr-miR-316-5p,sfr-miR-3286-5p,sfr-miR-932-3p,sfr-miR-2b-3p,sfr-miR-10460-5p,novel_36	111357708	iron-sulfur cluster assembly enzyme ISCU%2C mitochondrial
sfr-miR-375-3p,sfr-miR-10483-3p,sfr-miR-14-3p,sfr-miR-10487-3p,novel_140,sfr-miR-10464-5p,sfr-miR-10502-5p,sfr-miR-2766-3p	111357709	uncharacterized
novel_34,novel_138,sfr-miR-316-5p,sfr-miR-10498-3p,sfr-miR-10508a-2-3p,sfr-miR-13b-5p,sfr-miR-375-3p,novel_2,novel_36,sfr-miR-10504-3p,novel_6,novel_136,sfr-miR-307-3p,sfr-miR-10480-5p,sfr-miR-10492a-3p,sfr-miR-263b-5p,novel_118,sfr-miR-10464-5p,novel_80,novel_111,sfr-miR-10485-3p,novel_93,novel_15,sfr-miR-13a-5p,novel_60,novel_126	111351532	zinc finger protein 37-like%2C transcript variant X5;zinc finger protein 37-like%2C transcript variant X3;zinc finger protein 37-like%2C transcript variant X1;zinc finger protein 37-like%2C transcript variant X2;zinc finger protein 37-like%2C transcript variant X4
sfr-miR-14-3p,novel_6,sfr-miR-2766-3p,novel_26	111361583	uncharacterized ABC transporter ATP-binding protein YfiL-like
sfr-miR-10499a-3p,novel_101,novel_118	111361582	HTH-type transcriptional regulator GmuR-like
novel_69,sfr-miR-274-5p,novel_43,sfr-miR-10498-3p,sfr-miR-279b-5p,sfr-miR-274-3p,novel_71	111361445	glutamate 5-kinase-like
novel_140,sfr-miR-10487-3p	111361580	catechol-2%2C3-dioxygenase-like
novel_8	111361587	uncharacterized protein YdaT-like
sfr-miR-10492a-3p,sfr-miR-11-5p,sfr-miR-10483-5p,sfr-miR-10461b-3p,novel_107,sfr-miR-2766-5p	111361586	uncharacterized oxidoreductase YhxD-like
sfr-miR-279a-3p,novel_113,novel_18,sfr-miR-10482-3p,novel_69,sfr-miR-281-3p,sfr-miR-10-3p,sfr-miR-279c-3p,sfr-miR-279b-3p,sfr-miR-10508a-2-3p	111361585	protein LemA-like
sfr-miR-10460-5p,sfr-miR-10482-3p,novel_67	111361584	UPF0603 protein YgcG-like
sfr-miR-13a-5p,sfr-miR-10459-5p,novel_107,novel_8,sfr-miR-10458-3p,sfr-miR-10502-5p,novel_67,sfr-miR-10461b-3p	111361589	6-phospho-beta-glucosidase BglA-like
sfr-miR-10485-3p,sfr-miR-316-3p	111361588	probable GMP synthase [glutamine-hydrolyzing]
novel_136,novel_3,sfr-miR-10458-3p,sfr-miR-10493-3p,novel_78	111353397	adenylate cyclase type 2-like%2C transcript variant X2;adenylate cyclase type 2-like%2C transcript variant X1
novel_127,sfr-miR-14-3p,novel_34,sfr-miR-10487-3p,novel_60,sfr-miR-10499a-3p,novel_126,sfr-miR-10459-5p,novel_136,sfr-miR-2766-3p	111353396	GPI mannosyltransferase 4
novel_139,sfr-miR-279a-3p,sfr-miR-316-3p,novel_18,sfr-miR-279c-3p,sfr-miR-11-5p,sfr-miR-34-3p,sfr-miR-279b-3p,novel_30,novel_93	111353395	FAST kinase domain-containing protein 3%2C mitochondrial-like
novel_113,sfr-miR-932-5p,sfr-miR-10-3p	111353394	protein mago nashi homolog
sfr-miR-3286-5p,novel_22,sfr-miR-10508a-2-3p,sfr-miR-7-3p,sfr-miR-932-5p,novel_108,sfr-miR-10467-3p,novel_60,sfr-miR-316-3p,novel_69	111353393	odorant receptor 67c-like
sfr-miR-10461b-3p,sfr-miR-10492c-5p,novel_118,sfr-miR-279b-5p	111353392	kinesin-like protein Klp10A%2C transcript variant X1;kinesin-like protein Klp10A%2C transcript variant X2;kinesin-like protein Klp10A%2C transcript variant X4;kinesin-like protein Klp10A%2C transcript variant X3
novel_15,sfr-miR-375-3p	111353391	uncharacterized LOC111353391%2C transcript variant X2;uncharacterized LOC111353391%2C transcript variant X1
novel_34,novel_20,novel_73,sfr-miR-2b-3p,sfr-miR-317-3p,sfr-miR-13b-3p,sfr-miR-13a-3p,sfr-miR-11-3p,sfr-miR-2766-5p,sfr-miR-2c-3p	111353390	uncharacterized LOC111353390
sfr-miR-2766-5p,sfr-miR-10485-3p,novel_36,sfr-miR-316-5p	111359899	fatty acid-binding protein%2C adipocyte-like
sfr-miR-2766-5p,sfr-miR-6094-5p,sfr-miR-11-5p,novel_30	111353399	fork head domain-containing protein FD4-like
sfr-miR-92a-3p,novel_1,novel_75,novel_136,novel_80	111353398	fork head domain-containing protein FD4-like
sfr-miR-274-3p,sfr-miR-34-3p,sfr-miR-277-5p,sfr-miR-6094-3p,novel_131,novel_93,sfr-miR-316-3p	111363477	carbamoyl-phosphate synthase small chain-like
sfr-miR-34-3p,novel_101,sfr-miR-11-5p,sfr-miR-10487-3p,novel_2	111360118	clavesin-1-like
sfr-miR-279a-5p,sfr-miR-317-3p,sfr-miR-2766-5p,novel_93,novel_107,sfr-miR-10485-5p,sfr-miR-13a-5p	111351534	zinc finger protein 37 homolog
sfr-miR-13b-3p,sfr-miR-13a-3p,sfr-miR-11-3p,novel_107,sfr-miR-210-3p,sfr-miR-2c-3p,sfr-miR-10492a-3p,novel_134,sfr-miR-2b-3p	111361443	probable succinyl-diaminopimelate desuccinylase
novel_101,sfr-miR-316-5p,novel_36,novel_1,novel_113,novel_112	111359893	GPI transamidase component PIG-S%2C transcript variant X1;GPI transamidase component PIG-S%2C transcript variant X2
sfr-miR-10499b-5p,sfr-miR-277-3p,sfr-miR-2a-3p,novel_30,sfr-miR-3286-5p,sfr-miR-10498-3p,sfr-miR-10485-3p,sfr-miR-10461b-3p	111360129	uncharacterized LOC111360129
sfr-miR-263b-3p,sfr-miR-932-5p,novel_139,sfr-miR-10498-3p,sfr-miR-277-3p	111359333	nucleolar protein 12
novel_36,sfr-miR-10459-5p,novel_107,novel_15,sfr-miR-316-5p	111363902	leucine--tRNA ligase-like
novel_91,sfr-miR-10486-5p,novel_49,sfr-miR-932-5p,novel_36,sfr-miR-279a-5p,novel_111,sfr-miR-316-5p	111360188	uncharacterized LOC111360188
novel_1,sfr-miR-2766-3p,novel_101,sfr-miR-3286-5p,novel_136,sfr-miR-14-3p	111360189	uncharacterized LOC111360189
sfr-miR-10480-3p,sfr-miR-10485-5p,novel_3,sfr-miR-2756-5p,sfr-miR-10470-5p,sfr-miR-34-5p	111360184	LIM domain kinase 1%2C transcript variant X1;LIM domain kinase 1%2C transcript variant X2
sfr-miR-10482-3p,novel_18,sfr-miR-10459-5p,novel_131,novel_76,sfr-miR-279a-3p,sfr-miR-279b-3p,sfr-miR-279c-3p,sfr-miR-263b-5p,sfr-miR-10504-5p,sfr-miR-7-3p	111360185	adenosine deaminase AGSA-like
sfr-miR-2766-5p	111360186	fatty acid-binding protein 2-like
novel_126,sfr-miR-281-3p,sfr-miR-10480-5p	111360187	fatty acid-binding protein 1-like
sfr-miR-2766-5p,novel_131,sfr-miR-316-3p,novel_69,sfr-miR-10491-3p,sfr-miR-316-5p,sfr-miR-10498-3p,sfr-miR-277-5p,sfr-miR-263b-5p,novel_36,sfr-miR-13b-5p,sfr-miR-10461b-3p	111360180	double C2-like domain-containing protein beta
sfr-miR-34-3p,sfr-miR-10492a-3p	111360181	piggyBac transposable element-derived protein 3-like
sfr-miR-10480-3p,sfr-miR-7-3p,novel_15,novel_34,sfr-miR-10460-5p,sfr-miR-13b-5p	111360182	guanine nucleotide exchange factor subunit Rich
sfr-miR-10460-5p,sfr-miR-7-3p,sfr-miR-10504-5p,novel_131,sfr-miR-279a-3p,novel_76,novel_18,sfr-miR-279c-3p,sfr-miR-279b-3p,sfr-miR-10504-3p,sfr-miR-277-3p	111360183	adenosine deaminase AGSA-like
sfr-miR-279c-5p,novel_3,sfr-miR-10483-5p,novel_67,novel_15,sfr-miR-10503-3p,sfr-miR-13b-5p	111355562	GATA zinc finger domain-containing protein 12-like
novel_76,novel_109,sfr-miR-34-3p,sfr-miR-2766-3p,novel_136,sfr-miR-277-3p,novel_15,novel_78,novel_49,novel_118,sfr-miR-14-3p	111355563	retinal dehydrogenase 1-like
sfr-miR-7-5p,sfr-miR-274-3p,novel_118,sfr-miR-10504-5p	111355560	arylsulfatase B-like%2C transcript variant X2;arylsulfatase B-like%2C transcript variant X1
sfr-miR-316-5p,sfr-miR-10-3p,sfr-miR-10455-5p,novel_139,novel_36	111355561	glutamate-gated chloride channel%2C transcript variant X9;glutamate-gated chloride channel%2C transcript variant X2;glutamate-gated chloride channel%2C transcript variant X1;glutamate-gated chloride channel%2C transcript variant X3;glutamate-gated chloride channel%2C transcript variant X6;glutamate-gated chloride channel%2C transcript variant X5;glutamate-gated chloride channel%2C transcript vari…
novel_67,sfr-miR-11-5p,sfr-miR-317-5p,sfr-miR-277-5p,novel_139,novel_1	111355566	uncharacterized LOC111355566%2C transcript variant X1;uncharacterized LOC111355566%2C transcript variant X4;uncharacterized LOC111355566%2C transcript variant X3;uncharacterized LOC111355566%2C transcript variant X2
novel_1,sfr-miR-10483-3p,sfr-miR-10492a-3p,sfr-miR-10499b-5p	111355567	uncharacterized LOC111355567
novel_118,sfr-miR-14-3p,novel_106,novel_15,sfr-miR-10455-5p,sfr-miR-34-3p,novel_109,sfr-miR-2766-3p,sfr-miR-10-3p,novel_136,novel_6,novel_42,sfr-miR-92a-3p	111355564	retinal dehydrogenase 1-like
novel_36,sfr-miR-316-5p,novel_140,sfr-miR-10467-3p,novel_91,novel_113,sfr-miR-10476-5p,sfr-miR-10482-3p,novel_108,sfr-miR-2a-3p	111355565	carbonic anhydrase 1%2C transcript variant X2;carbonic anhydrase 1%2C transcript variant X1
novel_127,novel_6	111355568	titin-like%2C transcript variant X4;titin-like%2C transcript variant X1;titin-like%2C transcript variant X6;titin-like%2C transcript variant X2;titin-like%2C transcript variant X3;titin-like%2C transcript variant X5
novel_8,sfr-miR-279a-5p,novel_109,sfr-miR-10485-5p	111355569	vacuolar protein sorting-associated protein 51 homolog
sfr-miR-316-3p,sfr-miR-10458-3p,novel_76,sfr-miR-10492a-3p,sfr-miR-10498-5p,novel_43,novel_108	111359332	ER membrane protein complex subunit 3
sfr-miR-10504-5p,sfr-miR-13a-5p,sfr-miR-316-5p,novel_49	111359078	uncharacterized LOC111359078
sfr-miR-2756-5p,novel_96,sfr-miR-10-5p,novel_32,sfr-miR-10455-5p,sfr-miR-13a-5p,novel_105,sfr-miR-2755-3p,sfr-miR-2765-5p	111359079	centrosomal protein of 135 kDa-like
sfr-miR-10464-5p,novel_42,sfr-miR-317-3p,sfr-miR-92a-3p,novel_8,novel_69	111359071	N-alpha-acetyltransferase 60
sfr-miR-2756-3p,sfr-miR-316-3p,sfr-miR-10-3p,sfr-miR-10504-3p	111359072	uncharacterized LOC111359072
[truncated: 14,238 more rows]
