# Supplementary material for: A systemic study of indoxacarb resistance in Spodoptera litura revealed complex expression profiles and regulatory mechanism
Source: Sci Rep. 2019 Oct 18;9:14997. doi: 10.1038/s41598-019-51234-5 (PMC6802196; doi:10.1038/s41598-019-51234-5)
Supplement: Supplementary file 4 — Supplementary Table S8 [file 41598_2019_51234_MOESM4_ESM.xlsx]

## Sheet: candidate_mi_and_target
Supplementary Information A systemic study of indoxacarb resistance in Spodoptera litura revealed complex expression profiles and regulatory mechanism Li Shi1, 2*, Yao Shi1, 2, Ya Zhang1, 2, Xiaolan Liao1, 2* 1 Hunan Provincial Key Laboratory for Biology and Control of Plant Diseases and Insect Pests, College of Plant Protection, Hunan Agricultural University, Changsha 410128, China; 2 Hunan Prov…
Table S8. List of target co-differentially expressed genes (co-DEGs) of co-differentially expressed miRNAs (co-DEmiRNAs)
miRNA	target_gene	description
novel_15	111347816	probable cytochrome P450 49a1
novel_15	111347852	UNC93-like protein
novel_15	111347875	glycine-rich cell wall structural protein
novel_15	111347903	larval cuticle protein LCP-17-like
novel_15	111347904	cuticle protein CP14.6-like
novel_15	111348027	carboxypeptidase M%2C transcript variant X1;carboxypeptidase M%2C transcript variant X4;carboxypeptidase M%2C transcript variant X2
novel_15	111348129	uncharacterized oxidoreductase MT0954-like%2C transcript variant X1;uncharacterized oxidoreductase MT0954-like%2C transcript variant X2
novel_15	111348166	pupal cuticle protein 36-like
novel_15	111348263	uridine phosphorylase 1%2C transcript variant X2;uridine phosphorylase 1%2C transcript variant X3;uridine phosphorylase 1%2C transcript variant X1
novel_15	111348355	lipase member H-A
novel_15	111348375	coiled-coil domain-containing protein 85C-B
novel_15	111348433	juvenile hormone acid O-methyltransferase-like
novel_15	111348434	juvenile hormone acid O-methyltransferase-like
novel_15	111348504	pancreatic triacylglycerol lipase-like
novel_15	111348513	ATP-dependent RNA helicase DHH1
novel_15	111348712	uncharacterized LOC111348712%2C transcript variant X2;uncharacterized LOC111348712%2C transcript variant X1
novel_15	111349046	uncharacterized LOC111349046
novel_15	111349118	uncharacterized LOC111349118%2C transcript variant X3;uncharacterized LOC111349118%2C transcript variant X1;uncharacterized LOC111349118%2C transcript variant X2;uncharacterized LOC111349118%2C transcript variant X4
novel_15	111349162	histidine-rich protein PFHRP-II-like
novel_15	111349239	phosphatidate cytidylyltransferase%2C photoreceptor-specific
novel_15	111349325	tissue inhibitor of metalloproteinase%2C transcript variant X2;tissue inhibitor of metalloproteinase%2C transcript variant X1;tissue inhibitor of metalloproteinase%2C transcript variant X3
novel_15	111349398	uncharacterized LOC111349398
novel_15	111349436	uncharacterized LOC111349436%2C transcript variant X1;uncharacterized LOC111349436%2C transcript variant X3;uncharacterized LOC111349436%2C transcript variant X2
novel_15	111349451	traB domain-containing protein-like%2C transcript variant X1;traB domain-containing protein-like%2C transcript variant X2;traB domain-containing protein-like%2C transcript variant X5;traB domain-containing protein-like%2C transcript variant X4
novel_15	111349454	cuticle protein 3-like
novel_15	111349455	lymphocyte antigen 75-like
novel_15	111349493	lymphocyte antigen 75-like
novel_15	111349582	endocuticle structural glycoprotein ABD-5-like
novel_15	111349585	fork head transcription factor 1%2C transcript variant X1;fork head transcription factor 1%2C transcript variant X2
novel_15	111349587	high mobility group protein HMG-I/HMG-Y-like%2C transcript variant X1;high mobility group protein HMG-I/HMG-Y-like%2C transcript variant X2
novel_15	111349627	collagen alpha-2(IV) chain-like%2C transcript variant X22;collagen alpha-2(IV) chain-like%2C transcript variant X21;collagen alpha-2(IV) chain-like%2C transcript variant X20;collagen alpha-2(IV) chain-like%2C transcript variant X16;collagen alpha-2(IV) chain-like%2C transcript variant X13;collagen alpha-2(IV) chain-like%2C transcript variant X11;collagen alpha-2(IV) chain-like%2C transcript varia…
novel_15	111349637	von Willebrand factor-like
novel_15	111349698	uncharacterized LOC111349698
novel_15	111349749	proline-rich protein 7-like
novel_15	111349758	GATA zinc finger domain-containing protein 14-like%2C transcript variant X2;GATA zinc finger domain-containing protein 14-like%2C transcript variant X1
novel_15	111349820	uncharacterized LOC111349820
novel_15	111349958	uncharacterized LOC111349958%2C transcript variant X3;uncharacterized LOC111349958%2C transcript variant X1;uncharacterized LOC111349958%2C transcript variant X2
novel_15	111349986	fibrohexamerin-like
novel_15	111350041	uncharacterized LOC111350041
novel_15	111350118	pupal cuticle protein PCP52-like
novel_15	111350185	protein O-mannosyl-transferase 2
novel_15	111350213	juvenile hormone esterase-like
novel_15	111350282	inducible metalloproteinase inhibitor protein-like
novel_15	111350451	solute carrier family 22 member 1-like
novel_15	111350564	uncharacterized LOC111350564
novel_15	111350606	decaprenyl-diphosphate synthase subunit 2-like
novel_15	111350628	phosphatidylglycerophosphatase and protein-tyrosine phosphatase 1
novel_15	111350970	probable sodium-coupled neutral amino acid transporter 6%2C transcript variant X1;probable sodium-coupled neutral amino acid transporter 6%2C transcript variant X2
novel_15	111351191	phospholipase A1-like%2C transcript variant X1;phospholipase A1-like%2C transcript variant X3;phospholipase A1-like%2C transcript variant X2
novel_15	111351371	serine protease snake-like
novel_15	111351420	uncharacterized LOC111351420
novel_15	111351425	uncharacterized
novel_15	111351556	MICAL-like protein 1%2C transcript variant X2;MICAL-like protein 1%2C transcript variant X3;MICAL-like protein 1%2C transcript variant X1;MICAL-like protein 1%2C transcript variant X4
novel_15	111351782	uncharacterized LOC111351782
novel_15	111351895	sugar transporter SWEET1
novel_15	111351983	superoxide dismutase [Cu-Zn]-like%2C transcript variant X2;superoxide dismutase [Cu-Zn]-like%2C transcript variant X1
novel_15	111352069	transmembrane emp24 domain-containing protein 5
novel_15	111352070	protein scarlet%2C transcript variant X1;protein scarlet%2C transcript variant X2
novel_15	111352442	dolichyldiphosphatase 1-like
novel_15	111352455	adenylate cyclase type 8
novel_15	111352508	protein O-mannosyltransferase 1%2C transcript variant X2;protein O-mannosyltransferase 1%2C transcript variant X1
novel_15	111352602	long-chain-fatty-acid--CoA ligase 4%2C transcript variant X2;long-chain-fatty-acid--CoA ligase 4%2C transcript variant X3;long-chain-fatty-acid--CoA ligase 4%2C transcript variant X1;long-chain-fatty-acid--CoA ligase 4%2C transcript variant X4
novel_15	111352862	protein white-like%2C transcript variant X1;protein white-like%2C transcript variant X2
novel_15	111352869	mutS protein homolog 5-like
novel_15	111352902	cilia- and flagella-associated protein 161-like
novel_15	111353170	neuronal acetylcholine receptor subunit alpha-7-like%2C transcript variant X2;neuronal acetylcholine receptor subunit alpha-7-like%2C transcript variant X1
novel_15	111353182	dual specificity protein phosphatase 13-like%2C transcript variant X2;dual specificity protein phosphatase 13-like%2C transcript variant X1;dual specificity protein phosphatase 13-like%2C transcript variant X3
novel_15	111353193	glucose-6-phosphate 1-epimerase
novel_15	111353293	small proline-rich protein 2D-like
novel_15	111353334	protein rolling stone-like%2C transcript variant X2;protein rolling stone-like%2C transcript variant X3;protein rolling stone-like%2C transcript variant X1
novel_15	111353542	acanthoscurrin-1-like%2C transcript variant X1;acanthoscurrin-1-like%2C transcript variant X2
novel_15	111353563	esterase FE4-like
novel_15	111353675	long-chain-fatty-acid--CoA ligase 5%2C transcript variant X2;long-chain-fatty-acid--CoA ligase 5%2C transcript variant X3;long-chain-fatty-acid--CoA ligase 5%2C transcript variant X1;long-chain-fatty-acid--CoA ligase 5%2C transcript variant X4
novel_15	111353707	V-type proton ATPase subunit H%2C transcript variant X1;V-type proton ATPase subunit H%2C transcript variant X3;V-type proton ATPase subunit H%2C transcript variant X2;V-type proton ATPase subunit H%2C transcript variant X4
novel_15	111353803	diphosphomevalonate decarboxylase
novel_15	111353907	26S proteasome non-ATPase regulatory subunit 14
novel_15	111353914	peptidyl-prolyl cis-trans isomerase sig-7-like
novel_15	111353988	mitochondrial 2-oxoglutarate/malate carrier protein-like
novel_15	111354032	nose resistant to fluoxetine protein 6-like
novel_15	111354097	GMP synthase [glutamine-hydrolyzing]
novel_15	111354098	uncharacterized LOC111354098
novel_15	111354373	alpha-N-acetylgalactosaminidase%2C transcript variant X1;alpha-N-acetylgalactosaminidase%2C transcript variant X3;alpha-N-acetylgalactosaminidase%2C transcript variant X2
novel_15	111354374	uncharacterized LOC111354374
novel_15	111354385	uncharacterized LOC111354385%2C transcript variant X2;uncharacterized LOC111354385%2C transcript variant X1
novel_15	111354458	tektin-1
novel_15	111354794	cysteine and glycine-rich protein 2-like%2C transcript variant X1;cysteine and glycine-rich protein 2-like%2C transcript variant X2;cysteine and glycine-rich protein 2-like%2C transcript variant X3
novel_15	111354817	scavenger receptor class B member 1-like
novel_15	111354939	vacuolar protein sorting-associated protein 33B
novel_15	111355300	sodium channel protein para
novel_15	111355348	mucin-3A
novel_15	111355365	uncharacterized LOC111355365
novel_15	111355447	seminal metalloprotease 1-like
novel_15	111355493	angiotensin-converting enzyme
novel_15	111355547	thiosulfate sulfurtransferase/rhodanese-like domain-containing protein 3%2C transcript variant X2;thiosulfate sulfurtransferase/rhodanese-like domain-containing protein 3%2C transcript variant X3;thiosulfate sulfurtransferase/rhodanese-like domain-containing protein 3%2C transcript variant X1;thiosulfate sulfurtransferase/rhodanese-like domain-containing protein 3%2C transcript variant X4
novel_15	111355716	retinal dehydrogenase 1-like%2C transcript variant X2;retinal dehydrogenase 1-like%2C transcript variant X1
novel_15	111355795	venom allergen 5-like
novel_15	111355859	calcium-binding mitochondrial carrier protein Aralar1%2C transcript variant X2;calcium-binding mitochondrial carrier protein Aralar1%2C transcript variant X4;calcium-binding mitochondrial carrier protein Aralar1%2C transcript variant X1;calcium-binding mitochondrial carrier protein Aralar1%2C transcript variant X3
novel_15	111355910	gustatory receptor 5a for trehalose-like%2C transcript variant X1;gustatory receptor 5a for trehalose-like%2C transcript variant X2
novel_15	111355947	vesicular acetylcholine transporter
novel_15	111355949	heterogeneous nuclear ribonucleoprotein A1%2C A2/B1 homolog
novel_15	111356070	scolexin B%2C transcript variant X1;scolexin B%2C transcript variant X2
novel_15	111356111	uncharacterized LOC111356111
novel_15	111356128	saccharopine dehydrogenase-like oxidoreductase
novel_15	111356178	uncharacterized LOC111356178
novel_15	111356265	uncharacterized LOC111356265
novel_15	111356410	juvenile hormone esterase-like
novel_15	111356600	uncharacterized LOC111356600
novel_15	111356884	chymotrypsin-1-like
novel_15	111356941	lipase 3-like
novel_15	111356995	cytochrome P450 4C1-like
novel_15	111357001	glycerol-3-phosphate acyltransferase 1%2C mitochondrial%2C transcript variant X4;glycerol-3-phosphate acyltransferase 1%2C mitochondrial%2C transcript variant X3;glycerol-3-phosphate acyltransferase 1%2C mitochondrial%2C transcript variant X1;glycerol-3-phosphate acyltransferase 1%2C mitochondrial%2C transcript variant X2
novel_15	111357007	cytochrome P450 4C1-like
novel_15	111357021	protein Skeletor%2C isoforms B/C%2C transcript variant X1;protein Skeletor%2C isoforms B/C%2C transcript variant X2;protein Skeletor%2C isoforms B/C%2C transcript variant X3;protein Skeletor%2C isoforms B/C%2C transcript variant X4;protein Skeletor%2C isoforms B/C%2C transcript variant X5
novel_15	111357063	cGMP-specific 3'%2C5'-cyclic phosphodiesterase-like%2C transcript variant X2;cGMP-specific 3'%2C5'-cyclic phosphodiesterase-like%2C transcript variant X1
novel_15	111357157	uncharacterized LOC111357157
novel_15	111357244	uncharacterized LOC111357244
novel_15	111357282	uncharacterized LOC111357282
novel_15	111357460	cAMP and cAMP-inhibited cGMP 3'%2C5'-cyclic phosphodiesterase 10A-like
novel_15	111357556	uncharacterized LOC111357556
novel_15	111357566	toll-like receptor 7
novel_15	111357598	pollen-specific leucine-rich repeat extensin-like protein 1
novel_15	111357689	8-oxo-dGDP phosphatase NUDT18-like
novel_15	111357733	circadian clock-controlled protein-like
novel_15	111357762	glycine%2C alanine and asparagine-rich protein%2C transcript variant X2;glycine%2C alanine and asparagine-rich protein%2C transcript variant X1;glycine%2C alanine and asparagine-rich protein%2C transcript variant X3
novel_15	111357865	uncharacterized LOC111357865
novel_15	111357930	probable beta-hexosaminidase fdl
novel_15	111357969	uncharacterized LOC111357969%2C transcript variant X1;uncharacterized LOC111357969%2C transcript variant X2
novel_15	111357979	pro-resilin-like%2C transcript variant X2;pro-resilin-like%2C transcript variant X1
novel_15	111357986	ATP synthase subunit g%2C mitochondrial-like
novel_15	111358010	uncharacterized LOC111358010
novel_15	111358051	neurotrimin-like%2C transcript variant X1;neurotrimin-like%2C transcript variant X3;neurotrimin-like%2C transcript variant X2
novel_15	111358240	cytochrome P450 CYP12A2-like
novel_15	111358311	malate dehydrogenase-like
novel_15	111358354	transcriptional regulator ovo-like%2C transcript variant X1;transcriptional regulator ovo-like%2C transcript variant X2
novel_15	111358361	uncharacterized LOC111358361%2C transcript variant X2;uncharacterized LOC111358361%2C transcript variant X1;uncharacterized LOC111358361%2C transcript variant X4;uncharacterized LOC111358361%2C transcript variant X3;uncharacterized LOC111358361%2C transcript variant X5
novel_15	111358405	polyprenol reductase
novel_15	111358594	uncharacterized LOC111358594
novel_15	111358595	arylsulfatase B
novel_15	111358857	multidrug resistance-associated protein 4-like%2C transcript variant X2;multidrug resistance-associated protein 4-like%2C transcript variant X1
novel_15	111358870	putative leucine-rich repeat-containing protein DDB_G0290503
novel_15	111358965	retinol dehydrogenase 11-like%2C transcript variant X2;retinol dehydrogenase 11-like%2C transcript variant X1
novel_15	111359164	uncharacterized LOC111359164
novel_15	111359232	alanine--glyoxylate aminotransferase 2%2C mitochondrial
novel_15	111359302	protein abnormal spindle
novel_15	111359357	glucose dehydrogenase [FAD%2C quinone]-like%2C transcript variant X1;glucose dehydrogenase [FAD%2C quinone]-like%2C transcript variant X2
novel_15	111359418	uncharacterized LOC111359418%2C transcript variant X1;uncharacterized LOC111359418%2C transcript variant X3;uncharacterized LOC111359418%2C transcript variant X4;uncharacterized LOC111359418%2C transcript variant X2
novel_15	111359419	uncharacterized LOC111359419
novel_15	111359457	ETS homologous factor-like
novel_15	111359535	ubiquitin carboxyl-terminal hydrolase 7-like
novel_15	111359629	uncharacterized LOC111359629
novel_15	111359632	alcohol dehydrogenase [acceptor]-like
novel_15	111359633	histone-lysine N-methyltransferase 2D-like
novel_15	111359684	pupal cuticle protein 20-like
novel_15	111359713	cysteine proteinase-like
novel_15	111359727	pupal cuticle protein 20-like
novel_15	111359734	26S proteasome non-ATPase regulatory subunit 12
novel_15	111360159	fatty acid synthase-like
novel_15	111360169	clavesin-1-like
novel_15	111360244	luciferin 4-monooxygenase-like%2C transcript variant X2;luciferin 4-monooxygenase-like%2C transcript variant X3;luciferin 4-monooxygenase-like%2C transcript variant X1
novel_15	111360297	cytochrome P450 6B5-like
novel_15	111360364	uncharacterized LOC111360364
novel_15	111360369	fatty acid-binding protein 2-like
novel_15	111360729	CUB and sushi domain-containing protein 3%2C transcript variant X2;CUB and sushi domain-containing protein 3%2C transcript variant X1;CUB and sushi domain-containing protein 3%2C transcript variant X4;CUB and sushi domain-containing protein 3%2C transcript variant X3;CUB and sushi domain-containing protein 3%2C transcript variant X5
novel_15	111360851	pancreatic lipase-related protein 2-like
novel_15	111360860	ubiquinol-cytochrome c reductase iron-sulfur subunit-like
novel_15	111360900	RUS1 family protein C16orf58 homolog
novel_15	111360931	putative glycine-rich cell wall structural protein 1
novel_15	111360976	uncharacterized LOC111360976
novel_15	111361062	glycine-rich cell wall structural protein-like%2C transcript variant X1;glycine-rich cell wall structural protein-like%2C transcript variant X2
novel_15	111361362	uncharacterized LOC111361362%2C transcript variant X1;uncharacterized LOC111361362%2C transcript variant X4;uncharacterized LOC111361362%2C transcript variant X2;uncharacterized LOC111361362%2C transcript variant X5;uncharacterized LOC111361362%2C transcript variant X3;uncharacterized LOC111361362%2C transcript variant X7;uncharacterized LOC111361362%2C transcript variant X6
novel_15	111361560	facilitated trehalose transporter Tret1-like
novel_15	111361857	ejaculatory bulb-specific protein 3-like
novel_15	111361890	ankyrin repeat and zinc finger domain-containing protein 1-like%2C transcript variant X2;ankyrin repeat and zinc finger domain-containing protein 1-like%2C transcript variant X1
novel_15	111361933	uncharacterized LOC111361933
novel_15	111361943	probable salivary secreted peptide%2C transcript variant X1;probable salivary secreted peptide%2C transcript variant X3;probable salivary secreted peptide%2C transcript variant X2
novel_15	111361972	serine protease inhibitor dipetalogastin%2C transcript variant X2;serine protease inhibitor dipetalogastin%2C transcript variant X1
novel_15	111362037	trehalase%2C transcript variant X3;trehalase%2C transcript variant X5;trehalase%2C transcript variant X1;trehalase%2C transcript variant X6;trehalase%2C transcript variant X2;trehalase%2C transcript variant X4
novel_15	111362092	tyrosine aminotransferase-like
novel_15	111362095	calpain-1 catalytic subunit-like
novel_15	111362256	uncharacterized
novel_15	111362257	piezo-type mechanosensitive ion channel component%2C transcript variant X4;piezo-type mechanosensitive ion channel component%2C transcript variant X5;piezo-type mechanosensitive ion channel component%2C transcript variant X3;piezo-type mechanosensitive ion channel component%2C transcript variant X2;piezo-type mechanosensitive ion channel component%2C transcript variant X6;piezo-type mechanosensit…
novel_15	111362337	serine protease snake-like
novel_15	111362394	uncharacterized LOC111362394
novel_15	111362682	mast cell protease 1A-like%2C transcript variant X2;mast cell protease 1A-like%2C transcript variant X1
novel_15	111362763	uncharacterized
novel_15	111363031	uncharacterized
novel_15	111364018	proteoglycan 4-like
novel_15	111364468	uncharacterized LOC111364468%2C transcript variant X1;uncharacterized LOC111364468%2C transcript variant X2
novel_15	111364473	pyrroline-5-carboxylate reductase%2C transcript variant X1;pyrroline-5-carboxylate reductase%2C transcript variant X2
novel_15	111364550	uncharacterized LOC111364550
novel_15	111364557	cyclin-dependent kinases regulatory subunit
novel_15	111364579	serine protease easter-like
novel_15	111364609	larval cuticle protein A3A-like
novel_15	111364631	titin
novel_15	111364718	uncharacterized LOC111364718
novel_15	111364719	calcium-independent phospholipase A2-gamma-like
novel_15	111364738	serpin-Z10-like
novel_15	111364739	serpin-Z4-like
novel_15	111364791	serine protease inhibitor-like
novel_15	111364796	glucose dehydrogenase [FAD%2C quinone]-like%2C transcript variant X2;glucose dehydrogenase [FAD%2C quinone]-like%2C transcript variant X1
novel_15	111364806	stabilizer of axonemal microtubules 1
novel_15	111364819	venom carboxylesterase-6-like%2C transcript variant X2;venom carboxylesterase-6-like%2C transcript variant X1
novel_15	111364838	uncharacterized LOC111364838
novel_15	111364926	putative inorganic phosphate cotransporter
novel_15	111364987	lipase 1-like
novel_15	111365050	glutathione hydrolase 1 proenzyme-like%2C transcript variant X5;glutathione hydrolase 1 proenzyme-like%2C transcript variant X4;glutathione hydrolase 1 proenzyme-like%2C transcript variant X2;glutathione hydrolase 1 proenzyme-like%2C transcript variant X3;glutathione hydrolase 1 proenzyme-like%2C transcript variant X1
novel_3	111348520	cytadherence high molecular weight protein 3-like
novel_3	111348683	UTP--glucose-1-phosphate uridylyltransferase%2C transcript variant X1;UTP--glucose-1-phosphate uridylyltransferase%2C transcript variant X3;UTP--glucose-1-phosphate uridylyltransferase%2C transcript variant X4;UTP--glucose-1-phosphate uridylyltransferase%2C transcript variant X2
novel_3	111348859	UDP-glucuronosyltransferase 2B15-like%2C transcript variant X2;UDP-glucuronosyltransferase 2B15-like%2C transcript variant X3;UDP-glucuronosyltransferase 2B15-like%2C transcript variant X1
novel_3	111349036	uncharacterized LOC111349036
novel_3	111349162	histidine-rich protein PFHRP-II-like
novel_3	111349277	elongation of very long chain fatty acids protein 7-like
novel_3	111349314	elongation of very long chain fatty acids protein 6-like
novel_3	111349319	endocuticle structural glycoprotein ABD-4-like
novel_3	111349538	uncharacterized LOC111349538
novel_3	111349618	zinc finger and BTB domain-containing protein 17-like%2C transcript variant X2;zinc finger and BTB domain-containing protein 17-like%2C transcript variant X1;zinc finger and BTB domain-containing protein 17-like%2C transcript variant X3
novel_3	111349627	collagen alpha-2(IV) chain-like%2C transcript variant X22;collagen alpha-2(IV) chain-like%2C transcript variant X21;collagen alpha-2(IV) chain-like%2C transcript variant X20;collagen alpha-2(IV) chain-like%2C transcript variant X16;collagen alpha-2(IV) chain-like%2C transcript variant X13;collagen alpha-2(IV) chain-like%2C transcript variant X11;collagen alpha-2(IV) chain-like%2C transcript varia…
novel_3	111349630	inducible metalloproteinase inhibitor protein-like
novel_3	111349954	serine proteinase stubble-like
novel_3	111349986	fibrohexamerin-like
novel_3	111350282	inducible metalloproteinase inhibitor protein-like
novel_3	111350283	inducible metalloproteinase inhibitor protein-like
novel_3	111350468	L-threonine ammonia-lyase-like
novel_3	111351405	kielin/chordin-like protein%2C transcript variant X2;kielin/chordin-like protein%2C transcript variant X1
novel_3	111352056	4-aminobutyrate aminotransferase%2C mitochondrial-like
novel_3	111352242	collagen alpha-1(XXVII) chain-like
novel_3	111352463	sporulation-specific protein 15-like
novel_3	111352518	carbohydrate sulfotransferase 11
novel_3	111352993	extensin
novel_3	111353028	mucin-5AC
novel_3	111353096	A disintegrin and metalloproteinase with thrombospondin motifs adt-2-like%2C transcript variant X2;A disintegrin and metalloproteinase with thrombospondin motifs adt-2-like%2C transcript variant X1
novel_3	111353193	glucose-6-phosphate 1-epimerase
novel_3	111353220	serine-rich adhesin for platelets-like%2C transcript variant X1;serine-rich adhesin for platelets-like%2C transcript variant X6;serine-rich adhesin for platelets-like%2C transcript variant X2;serine-rich adhesin for platelets-like%2C transcript variant X3;serine-rich adhesin for platelets-like%2C transcript variant X4;serine-rich adhesin for platelets-like%2C transcript variant X7;serine-rich adh…
novel_3	111353879	carboxypeptidase B-like
novel_3	111354373	alpha-N-acetylgalactosaminidase%2C transcript variant X1;alpha-N-acetylgalactosaminidase%2C transcript variant X3;alpha-N-acetylgalactosaminidase%2C transcript variant X2
novel_3	111355493	angiotensin-converting enzyme
novel_3	111355589	synaptic vesicle glycoprotein 2B-like
novel_3	111356163	cadherin-89D%2C transcript variant X3;cadherin-89D%2C transcript variant X2;cadherin-89D%2C transcript variant X1
novel_3	111356632	protein obstructor-E-like
novel_3	111356882	uncharacterized LOC111356882
novel_3	111356999	macrophage mannose receptor 1-like
novel_3	111357243	uncharacterized LOC111357243
novel_3	111357327	facilitated trehalose transporter Tret1-like
novel_3	111357367	leucine zipper putative tumor suppressor 2 homolog%2C transcript variant X3;leucine zipper putative tumor suppressor 2 homolog%2C transcript variant X4;leucine zipper putative tumor suppressor 2 homolog%2C transcript variant X1;leucine zipper putative tumor suppressor 2 homolog%2C transcript variant X2
novel_3	111357466	transferrin
novel_3	111357474	cuticle protein 16.5-like
novel_3	111358231	outer dense fiber protein 3-B-like%2C transcript variant X1
novel_3	111358336	DNA-binding protein Ikaros%2C transcript variant X1;DNA-binding protein Ikaros%2C transcript variant X2
novel_3	111358511	osteocalcin 2-like%2C transcript variant X2;osteocalcin 2-like%2C transcript variant X1
novel_3	111359131	calphotin-like
novel_3	111359695	uncharacterized LOC111359695
novel_3	111360365	O-acyltransferase like protein-like%2C transcript variant X2;O-acyltransferase like protein-like%2C transcript variant X1
novel_3	111360374	pupal cuticle protein-like
novel_3	111360780	uncharacterized LOC111360780
novel_3	111361995	kinesin-like protein KIF18A%2C transcript variant X3;kinesin-like protein KIF18A%2C transcript variant X2;kinesin-like protein KIF18A%2C transcript variant X1
novel_3	111362367	sodium-coupled monocarboxylate transporter 1
novel_3	111363981	talin-2-like
novel_3	111364468	uncharacterized LOC111364468%2C transcript variant X1;uncharacterized LOC111364468%2C transcript variant X2
novel_3	111365021	myosin heavy chain%2C muscle%2C transcript variant X10;myosin heavy chain%2C muscle%2C transcript variant X28;myosin heavy chain%2C muscle%2C transcript variant X33;myosin heavy chain%2C muscle%2C transcript variant X37;myosin heavy chain%2C muscle%2C transcript variant X12;myosin heavy chain%2C muscle%2C transcript variant X2;myosin heavy chain%2C muscle%2C transcript variant X1;myosin heavy cha…
novel_30	111348027	carboxypeptidase M%2C transcript variant X1;carboxypeptidase M%2C transcript variant X4;carboxypeptidase M%2C transcript variant X2
novel_30	111348319	uncharacterized LOC111348319
novel_30	111348564	ATP-binding cassette sub-family G member 4-like%2C transcript variant X1;ATP-binding cassette sub-family G member 4-like%2C transcript variant X2
novel_30	111348644	N-acetylgalactosaminyltransferase 7
novel_30	111348683	UTP--glucose-1-phosphate uridylyltransferase%2C transcript variant X1;UTP--glucose-1-phosphate uridylyltransferase%2C transcript variant X3;UTP--glucose-1-phosphate uridylyltransferase%2C transcript variant X4;UTP--glucose-1-phosphate uridylyltransferase%2C transcript variant X2
novel_30	111348688	uncharacterized LOC111348688
novel_30	111348757	protein trachealess%2C transcript variant X2;protein trachealess%2C transcript variant X1;protein trachealess%2C transcript variant X4;protein trachealess%2C transcript variant X3
novel_30	111349046	uncharacterized LOC111349046
novel_30	111349093	proclotting enzyme-like%2C transcript variant X2;proclotting enzyme-like%2C transcript variant X1;proclotting enzyme-like%2C transcript variant X3
novel_30	111349221	uncharacterized LOC111349221
novel_30	111349365	uncharacterized LOC111349365
novel_30	111349436	uncharacterized LOC111349436%2C transcript variant X1;uncharacterized LOC111349436%2C transcript variant X3;uncharacterized LOC111349436%2C transcript variant X2
novel_30	111349447	poly [ADP-ribose] polymerase 1-like
novel_30	111349512	protein FAM13A%2C transcript variant X4;protein FAM13A%2C transcript variant X3;protein FAM13A%2C transcript variant X1;protein FAM13A%2C transcript variant X2
novel_30	111349544	RNA polymerase II degradation factor 1%2C transcript variant X2;RNA polymerase II degradation factor 1%2C transcript variant X1
novel_30	111349637	von Willebrand factor-like
novel_30	111350321	glucose dehydrogenase [FAD%2C quinone]-like
novel_30	111350429	putative epidermal cell surface receptor%2C transcript variant X2;putative epidermal cell surface receptor%2C transcript variant X1
novel_30	111350513	N-acetylneuraminate lyase A-like
novel_30	111350628	phosphatidylglycerophosphatase and protein-tyrosine phosphatase 1
novel_30	111350763	acyl-CoA synthetase family member 3%2C mitochondrial
novel_30	111351171	collagen alpha-1(IX) chain-like
novel_30	111351587	protein PRR14L-like
novel_30	111351779	titin
novel_30	111351844	uncharacterized LOC111351844
novel_30	111351895	sugar transporter SWEET1
novel_30	111351899	uncharacterized LOC111351899
novel_30	111351981	cilia- and flagella-associated protein 251-like
novel_30	111351986	uncharacterized LOC111351986
novel_30	111352069	transmembrane emp24 domain-containing protein 5
novel_30	111352442	dolichyldiphosphatase 1-like
novel_30	111352565	adenylate kinase isoenzyme 1-like%2C transcript variant X2;adenylate kinase isoenzyme 1-like%2C transcript variant X1
novel_30	111352602	long-chain-fatty-acid--CoA ligase 4%2C transcript variant X2;long-chain-fatty-acid--CoA ligase 4%2C transcript variant X3;long-chain-fatty-acid--CoA ligase 4%2C transcript variant X1;long-chain-fatty-acid--CoA ligase 4%2C transcript variant X4
novel_30	111352634	uncharacterized LOC111352634
novel_30	111352647	sodium/potassium-transporting ATPase subunit beta-2-like
novel_30	111352718	venom serine carboxypeptidase-like
novel_30	111352863	uncharacterized LOC111352863
novel_30	111352902	cilia- and flagella-associated protein 161-like
novel_30	111353040	uncharacterized LOC111353040%2C transcript variant X2;uncharacterized LOC111353040%2C transcript variant X1;uncharacterized LOC111353040%2C transcript variant X3
novel_30	111353304	GRIP domain-containing protein RUD3-like
novel_30	111353334	protein rolling stone-like%2C transcript variant X2;protein rolling stone-like%2C transcript variant X3;protein rolling stone-like%2C transcript variant X1
novel_30	111353510	low-density lipoprotein receptor-like%2C transcript variant X4;low-density lipoprotein receptor-like%2C transcript variant X5;low-density lipoprotein receptor-like%2C transcript variant X2;low-density lipoprotein receptor-like%2C transcript variant X10;low-density lipoprotein receptor-like%2C transcript variant X1;low-density lipoprotein receptor-like%2C transcript variant X8;low-density lipoprot…
novel_30	111353914	peptidyl-prolyl cis-trans isomerase sig-7-like
novel_30	111354095	collagen alpha-1(I) chain-like%2C transcript variant X1;collagen alpha-1(I) chain-like%2C transcript variant X2
novel_30	111354353	uncharacterized LOC111354353
novel_30	111355474	seminal metalloprotease 1-like
novel_30	111355494	angiotensin-converting enzyme-like%2C transcript variant X1;angiotensin-converting enzyme-like%2C transcript variant X2;angiotensin-converting enzyme-like%2C transcript variant X4;angiotensin-converting enzyme-like%2C transcript variant X3
novel_30	111355559	myrosinase 1-like
novel_30	111355746	UDP-glucuronosyltransferase 2B15-like
novel_30	111355797	peptidoglycan recognition protein-like%2C transcript variant X3;peptidoglycan recognition protein-like%2C transcript variant X2;peptidoglycan recognition protein-like%2C transcript variant X1
novel_30	111355949	heterogeneous nuclear ribonucleoprotein A1%2C A2/B1 homolog
novel_30	111356012	fibril-forming collagen alpha chain-like%2C transcript variant X1;fibril-forming collagen alpha chain-like%2C transcript variant X2
novel_30	111356070	scolexin B%2C transcript variant X1;scolexin B%2C transcript variant X2
novel_30	111356096	retinoblastoma-like protein 1%2C transcript variant X2;retinoblastoma-like protein 1%2C transcript variant X1
novel_30	111356101	glutathione S-transferase-like
novel_30	111356160	uncharacterized LOC111356160
novel_30	111356200	uncharacterized LOC111356200
novel_30	111356314	transmembrane protease serine 9-like
novel_30	111356600	uncharacterized LOC111356600
novel_30	111356653	uncharacterized LOC111356653
novel_30	111356708	beta-hexosaminidase subunit beta-like
novel_30	111356899	semaphorin-2A%2C transcript variant X2;semaphorin-2A%2C transcript variant X1
novel_30	111357085	aminopeptidase N-like%2C transcript variant X1;aminopeptidase N-like%2C transcript variant X2
novel_30	111357139	uncharacterized LOC111357139
novel_30	111357150	sideroflexin-1-like%2C transcript variant X1;sideroflexin-1-like%2C transcript variant X3;sideroflexin-1-like%2C transcript variant X2
novel_30	111357482	toll-like receptor 6
novel_30	111357543	serine proteinase stubble%2C transcript variant X1;serine proteinase stubble%2C transcript variant X2
novel_30	111357646	collagen alpha-2(I) chain-like%2C transcript variant X1
novel_30	111357762	glycine%2C alanine and asparagine-rich protein%2C transcript variant X2;glycine%2C alanine and asparagine-rich protein%2C transcript variant X1;glycine%2C alanine and asparagine-rich protein%2C transcript variant X3
novel_30	111357763	uncharacterized LOC111357763
novel_30	111358322	laminin subunit beta-1
novel_30	111358336	DNA-binding protein Ikaros%2C transcript variant X1;DNA-binding protein Ikaros%2C transcript variant X2
novel_30	111358751	multidrug resistance-associated protein 4-like
novel_30	111358857	multidrug resistance-associated protein 4-like%2C transcript variant X2;multidrug resistance-associated protein 4-like%2C transcript variant X1
novel_30	111359189	protein embryonic gonad-like
novel_30	111359314	protein singed
novel_30	111359385	senecionine N-oxygenase
novel_30	111359497	uncharacterized
novel_30	111359680	glucose dehydrogenase [FAD%2C quinone]-like
novel_30	111359810	uncharacterized LOC111359810
novel_30	111359892	protein I'm not dead yet%2C transcript variant X1;protein I'm not dead yet%2C transcript variant X2
novel_30	111360007	septin-1
novel_30	111360629	probable citrate synthase 2%2C mitochondrial
novel_30	111360677	endothelin-converting enzyme homolog%2C transcript variant X1;endothelin-converting enzyme homolog%2C transcript variant X3;endothelin-converting enzyme homolog%2C transcript variant X4;endothelin-converting enzyme homolog%2C transcript variant X5;endothelin-converting enzyme homolog%2C transcript variant X2
novel_30	111360687	anion exchange protein 3%2C transcript variant X1;anion exchange protein 3%2C transcript variant X2;anion exchange protein 3%2C transcript variant X3;anion exchange protein 3%2C transcript variant X4
novel_30	111360733	ecdysone-induced protein 78C-like%2C transcript variant X3;ecdysone-induced protein 78C-like%2C transcript variant X2;ecdysone-induced protein 78C-like%2C transcript variant X1
novel_30	111360791	uncharacterized LOC111360791
novel_30	111360835	calpain-C
novel_30	111360862	transient receptor potential cation channel subfamily A member 1%2C transcript variant X1;transient receptor potential cation channel subfamily A member 1%2C transcript variant X2;transient receptor potential cation channel subfamily A member 1%2C transcript variant X3
novel_30	111361013	uncharacterized LOC111361013
novel_30	111361788	uncharacterized LOC111361788
novel_30	111361893	lebocin-4-like
novel_30	111361967	protein scabrous
novel_30	111362090	platelet-activating factor acetylhydrolase IB subunit beta homolog
novel_30	111362176	kynureninase-like
novel_30	111362257	piezo-type mechanosensitive ion channel component%2C transcript variant X4;piezo-type mechanosensitive ion channel component%2C transcript variant X5;piezo-type mechanosensitive ion channel component%2C transcript variant X3;piezo-type mechanosensitive ion channel component%2C transcript variant X2;piezo-type mechanosensitive ion channel component%2C transcript variant X6;piezo-type mechanosensit…
novel_30	111362542	aldo-keto reductase AKR2E4-like%2C transcript variant X1;aldo-keto reductase AKR2E4-like%2C transcript variant X2
novel_30	111362587	uncharacterized LOC111362587%2C transcript variant X2;uncharacterized LOC111362587%2C transcript variant X1
novel_30	111362590	putative fatty acyl-CoA reductase CG5065
novel_30	111363129	zonadhesin-like
novel_30	111363249	UDP-N-acetylglucosamine transporter%2C transcript variant X2;UDP-N-acetylglucosamine transporter%2C transcript variant X1
novel_30	111364437	uncharacterized LOC111364437%2C transcript variant X2;uncharacterized LOC111364437%2C transcript variant X1
novel_30	111364520	uncharacterized LOC111364520
novel_30	111364619	protein Wnt-5b-like%2C transcript variant X3;protein Wnt-5b-like%2C transcript variant X2;protein Wnt-5b-like%2C transcript variant X1
novel_30	111364622	uncharacterized LOC111364622
novel_30	111364663	LHFPL tetraspan subfamily member 3 protein
novel_30	111364740	plasminogen activator inhibitor 2%2C macrophage-like
novel_30	111364820	serine/arginine repetitive matrix protein 1
novel_42	111347996	uncharacterized LOC111347996%2C transcript variant X2;uncharacterized LOC111347996%2C transcript variant X1;uncharacterized LOC111347996%2C transcript variant X5;uncharacterized LOC111347996%2C transcript variant X4;uncharacterized LOC111347996%2C transcript variant X3
novel_42	111348027	carboxypeptidase M%2C transcript variant X1;carboxypeptidase M%2C transcript variant X4;carboxypeptidase M%2C transcript variant X2
novel_42	111348715	SH3 domain-containing protein 19%2C transcript variant X1;SH3 domain-containing protein 19%2C transcript variant X2
novel_42	111348772	proteasome assembly chaperone 2
novel_42	111349046	uncharacterized LOC111349046
novel_42	111349077	ATP-dependent RNA helicase A-like
novel_42	111349510	uncharacterized
novel_42	111349731	uncharacterized LOC111349731
novel_42	111350882	transient receptor potential channel pyrexia-like%2C transcript variant X2;transient receptor potential channel pyrexia-like%2C transcript variant X1;transient receptor potential channel pyrexia-like%2C transcript variant X3
novel_42	111351117	lactase-phlorizin hydrolase-like
novel_42	111351324	aldose reductase-like
novel_42	111352066	15-hydroxyprostaglandin dehydrogenase [NAD(+)]-like
novel_42	111352255	protein FAM210A-like%2C transcript variant X2;protein FAM210A-like%2C transcript variant X1
novel_42	111352306	uncharacterized
novel_42	111352323	leucine-rich repeats and immunoglobulin-like domains protein 2%2C transcript variant X2;leucine-rich repeats and immunoglobulin-like domains protein 2%2C transcript variant X1
novel_42	111352472	MAGUK p55 subfamily member 6%2C transcript variant X1;MAGUK p55 subfamily member 6%2C transcript variant X3;MAGUK p55 subfamily member 6%2C transcript variant X2;MAGUK p55 subfamily member 6%2C transcript variant X4
novel_42	111352505	peroxisomal N(1)-acetyl-spermine/spermidine oxidase-like
novel_42	111352775	protein transport protein Sec61 subunit beta
novel_42	111353112	peroxidasin homolog%2C transcript variant X2;peroxidasin homolog%2C transcript variant X3;peroxidasin homolog%2C transcript variant X4;peroxidasin homolog%2C transcript variant X5;peroxidasin homolog%2C transcript variant X6;peroxidasin homolog%2C transcript variant X1
novel_42	111353182	dual specificity protein phosphatase 13-like%2C transcript variant X2;dual specificity protein phosphatase 13-like%2C transcript variant X1;dual specificity protein phosphatase 13-like%2C transcript variant X3
novel_42	111353475	ubiquitin carboxyl-terminal hydrolase isozyme L3
novel_42	111353542	acanthoscurrin-1-like%2C transcript variant X1;acanthoscurrin-1-like%2C transcript variant X2
novel_42	111353715	uncharacterized LOC111353715
novel_42	111353843	protein msta
novel_42	111354069	tudor and KH domain-containing protein homolog
novel_42	111354098	uncharacterized LOC111354098
novel_42	111354276	probable cytochrome P450 49a1
novel_42	111354323	dynein heavy chain 1%2C axonemal-like
novel_42	111354556	immunoglobulin superfamily containing leucine-rich repeat protein-like%2C transcript variant X1;immunoglobulin superfamily containing leucine-rich repeat protein-like%2C transcript variant X2
novel_42	111355011	uncharacterized LOC111355011
novel_42	111355153	proteasome subunit beta type-3
novel_42	111355602	carbonic anhydrase 7-like
novel_42	111355959	protamine-like%2C transcript variant X1;protamine-like%2C transcript variant X2;protamine-like%2C transcript variant X3;protamine-like%2C transcript variant X4
novel_42	111356156	putative transporter svop-1
novel_42	111356708	beta-hexosaminidase subunit beta-like
novel_42	111357063	cGMP-specific 3'%2C5'-cyclic phosphodiesterase-like%2C transcript variant X2;cGMP-specific 3'%2C5'-cyclic phosphodiesterase-like%2C transcript variant X1
novel_42	111357229	pro-corazonin-like
novel_42	111357717	microsomal glutathione S-transferase 1-like
novel_42	111358039	plant intracellular Ras-group-related LRR protein 7-like%2C transcript variant X1;plant intracellular Ras-group-related LRR protein 7-like%2C transcript variant X2
novel_42	111358051	neurotrimin-like%2C transcript variant X1;neurotrimin-like%2C transcript variant X3;neurotrimin-like%2C transcript variant X2
novel_42	111358519	LIM domain only protein 3-like
novel_42	111359044	uncharacterized LOC111359044
novel_42	111359490	uncharacterized LOC111359490
novel_42	111359629	uncharacterized LOC111359629
novel_42	111359672	uncharacterized LOC111359672
novel_42	111359687	uncharacterized LOC111359687
novel_42	111359705	G protein-activated inward rectifier potassium channel 3-like%2C transcript variant X1;G protein-activated inward rectifier potassium channel 3-like%2C transcript variant X4;G protein-activated inward rectifier potassium channel 3-like%2C transcript variant X2;G protein-activated inward rectifier potassium channel 3-like%2C transcript variant X3;G protein-activated inward rectifier potassium chan…
novel_42	111359796	uncharacterized LOC111359796
novel_42	111360364	uncharacterized LOC111360364
novel_42	111360459	uncharacterized LOC111360459
novel_42	111360468	igLON family member 5%2C transcript variant X3;igLON family member 5%2C transcript variant X4;igLON family member 5%2C transcript variant X1;igLON family member 5%2C transcript variant X2
novel_42	111360477	uncharacterized LOC111360477
novel_42	111360797	probable 3'%2C5'-cyclic phosphodiesterase pde-5
novel_42	111360838	V-type proton ATPase 116 kDa subunit a-like
novel_42	111361543	uncharacterized LOC111361543%2C transcript variant X2;uncharacterized LOC111361543%2C transcript variant X3;uncharacterized LOC111361543%2C transcript variant X1
novel_42	111362124	protein TBRG4
novel_42	111362394	uncharacterized LOC111362394
novel_42	111362903	protein ultraspiracle homolog%2C transcript variant X6;protein ultraspiracle homolog%2C transcript variant X2;protein ultraspiracle homolog%2C transcript variant X1;protein ultraspiracle homolog%2C transcript variant X3;protein ultraspiracle homolog%2C transcript variant X4;protein ultraspiracle homolog%2C transcript variant X5
novel_42	111364433	uncharacterized LOC111364433
novel_42	111364536	photoreceptor-specific nuclear receptor
novel_42	111364550	uncharacterized LOC111364550
novel_42	111364562	uncharacterized LOC111364562%2C transcript variant X2;uncharacterized LOC111364562%2C transcript variant X1
novel_42	111364819	venom carboxylesterase-6-like%2C transcript variant X2;venom carboxylesterase-6-like%2C transcript variant X1
novel_42	111365036	von Willebrand factor A domain-containing protein 8
miR-10-5p	111347779	glycine-rich cell wall structural protein-like
miR-10-5p	111348092	uncharacterized LOC111348092
miR-10-5p	111348462	xanthine dehydrogenase
miR-10-5p	111348549	triokinase/FMN cyclase-like
miR-10-5p	111348836	uncharacterized LOC111348836%2C transcript variant X3;uncharacterized LOC111348836%2C transcript variant X1;uncharacterized LOC111348836%2C transcript variant X2;uncharacterized LOC111348836%2C transcript variant X4
miR-10-5p	111348973	tubulin glycylase 3A-like%2C transcript variant X2;tubulin glycylase 3A-like%2C transcript variant X1
miR-10-5p	111349046	uncharacterized LOC111349046
miR-10-5p	111349325	tissue inhibitor of metalloproteinase%2C transcript variant X2;tissue inhibitor of metalloproteinase%2C transcript variant X1;tissue inhibitor of metalloproteinase%2C transcript variant X3
miR-10-5p	111349613	endocuticle structural glycoprotein ABD-4-like
miR-10-5p	111349704	larval cuticle protein 16/17-like
miR-10-5p	111350384	uncharacterized LOC111350384
miR-10-5p	111350726	uncharacterized LOC111350726%2C transcript variant X1;uncharacterized LOC111350726%2C transcript variant X2
miR-10-5p	111351171	collagen alpha-1(IX) chain-like
miR-10-5p	111351504	ATP-citrate synthase%2C transcript variant X4;ATP-citrate synthase%2C transcript variant X2;ATP-citrate synthase%2C transcript variant X3;ATP-citrate synthase%2C transcript variant X1;ATP-citrate synthase%2C transcript variant X5
miR-10-5p	111351541	eIF-2-alpha kinase activator GCN1-like
miR-10-5p	111351657	putative laccase-9
miR-10-5p	111351828	lymphokine-activated killer T-cell-originated protein kinase-like
miR-10-5p	111352109	protein obstructor-E-like
miR-10-5p	111352141	uncharacterized LOC111352141%2C transcript variant X3;uncharacterized LOC111352141%2C transcript variant X1;uncharacterized LOC111352141%2C transcript variant X5;uncharacterized LOC111352141%2C transcript variant X4;uncharacterized LOC111352141%2C transcript variant X2
miR-10-5p	111352323	leucine-rich repeats and immunoglobulin-like domains protein 2%2C transcript variant X2;leucine-rich repeats and immunoglobulin-like domains protein 2%2C transcript variant X1
miR-10-5p	111352385	venom serine carboxypeptidase-like
miR-10-5p	111352484	carbonyl reductase [NADPH] 1-like
miR-10-5p	111352718	venom serine carboxypeptidase-like
miR-10-5p	111353022	protein takeout-like
miR-10-5p	111353112	peroxidasin homolog%2C transcript variant X2;peroxidasin homolog%2C transcript variant X3;peroxidasin homolog%2C transcript variant X4;peroxidasin homolog%2C transcript variant X5;peroxidasin homolog%2C transcript variant X6;peroxidasin homolog%2C transcript variant X1
miR-10-5p	111353158	voltage-dependent calcium channel subunit alpha-2/delta-3%2C transcript variant X2;voltage-dependent calcium channel subunit alpha-2/delta-3%2C transcript variant X1;voltage-dependent calcium channel subunit alpha-2/delta-3%2C transcript variant X3
miR-10-5p	111353191	uncharacterized LOC111353191
miR-10-5p	111353284	uncharacterized LOC111353284
miR-10-5p	111353492	uncharacterized protein DDB_G0290587
miR-10-5p	111353513	heat shock protein 22-like
miR-10-5p	111354037	serine protease inhibitor dipetalogastin-like
miR-10-5p	111354373	alpha-N-acetylgalactosaminidase%2C transcript variant X1;alpha-N-acetylgalactosaminidase%2C transcript variant X3;alpha-N-acetylgalactosaminidase%2C transcript variant X2
miR-10-5p	111354388	uncharacterized LOC111354388
miR-10-5p	111354423	uncharacterized LOC111354423
miR-10-5p	111354833	D-arabinitol dehydrogenase 1-like%2C transcript variant X1;D-arabinitol dehydrogenase 1-like%2C transcript variant X2
miR-10-5p	111356498	1-phosphatidylinositol 4%2C5-bisphosphate phosphodiesterase%2C transcript variant X2;1-phosphatidylinositol 4%2C5-bisphosphate phosphodiesterase%2C transcript variant X1
miR-10-5p	111356692	uncharacterized LOC111356692%2C transcript variant X2;uncharacterized LOC111356692%2C transcript variant X1
miR-10-5p	111357063	cGMP-specific 3'%2C5'-cyclic phosphodiesterase-like%2C transcript variant X2;cGMP-specific 3'%2C5'-cyclic phosphodiesterase-like%2C transcript variant X1
miR-10-5p	111357460	cAMP and cAMP-inhibited cGMP 3'%2C5'-cyclic phosphodiesterase 10A-like
miR-10-5p	111357490	toll-like receptor 7
miR-10-5p	111358010	uncharacterized LOC111358010
miR-10-5p	111358478	uncharacterized LOC111358478
miR-10-5p	111358515	uncharacterized LOC111358515%2C transcript variant X1;uncharacterized LOC111358515%2C transcript variant X2
miR-10-5p	111358793	tyrosine-protein kinase Src64B%2C transcript variant X3;tyrosine-protein kinase Src64B%2C transcript variant X1;tyrosine-protein kinase Src64B%2C transcript variant X2
miR-10-5p	111359079	centrosomal protein of 135 kDa-like
miR-10-5p	111359183	lipase 3-like
miR-10-5p	111359619	probable tubulin polyglutamylase TTLL1
miR-10-5p	111359756	serine-rich adhesin for platelets-like
miR-10-5p	111360019	cytochrome P450 4C1-like
miR-10-5p	111360426	uncharacterized oxidoreductase MexAM1_META1p0182-like
miR-10-5p	111360763	calcitonin gene-related peptide type 1 receptor-like%2C transcript variant X6;calcitonin gene-related peptide type 1 receptor-like%2C transcript variant X2;calcitonin gene-related peptide type 1 receptor-like%2C transcript variant X3;calcitonin gene-related peptide type 1 receptor-like%2C transcript variant X1;calcitonin gene-related peptide type 1 receptor-like%2C transcript variant X4;calcitoni…
miR-10-5p	111360764	uncharacterized PE-PGRS family protein PE_PGRS54-like
miR-10-5p	111362089	tyrosine aminotransferase-like%2C transcript variant X2;tyrosine aminotransferase-like%2C transcript variant X3;tyrosine aminotransferase-like%2C transcript variant X1
miR-10-5p	111362090	platelet-activating factor acetylhydrolase IB subunit beta homolog
miR-10-5p	111362361	glucose dehydrogenase [FAD%2C quinone]-like
miR-10-5p	111362431	uncharacterized
miR-10-5p	111363762	uncharacterized
miR-10-5p	111363958	hemolymph lipopolysaccharide-binding protein-like
miR-10-5p	111364203	tyrosine-protein phosphatase 69D
miR-10-5p	111364444	heat shock protein beta-1-like
miR-10-5p	111364464	facilitated trehalose transporter Tret1-like%2C transcript variant X2;facilitated trehalose transporter Tret1-like%2C transcript variant X1
miR-10-5p	111364631	titin
miR-10-5p	111364785	uncharacterized LOC111364785%2C transcript variant X1;uncharacterized LOC111364785%2C transcript variant X2
miR-13b-3p	111347913	acyl-CoA Delta(11) desaturase-like
miR-13b-3p	111347929	protein hairy-like
miR-13b-3p	111347959	putative inorganic phosphate cotransporter
miR-13b-3p	111348325	ATP-binding cassette sub-family G member 1-like%2C transcript variant X1;ATP-binding cassette sub-family G member 1-like%2C transcript variant X2
miR-13b-3p	111348375	coiled-coil domain-containing protein 85C-B
miR-13b-3p	111348442	histidine-rich glycoprotein-like
miR-13b-3p	111348520	cytadherence high molecular weight protein 3-like
miR-13b-3p	111348568	mitochondrial basic amino acids transporter-like
miR-13b-3p	111348641	cytochrome P450 6B1-like
miR-13b-3p	111348644	N-acetylgalactosaminyltransferase 7
miR-13b-3p	111348676	tubulin polyglutamylase TTLL4-like%2C transcript variant X1;tubulin polyglutamylase TTLL4-like%2C transcript variant X5;tubulin polyglutamylase TTLL4-like%2C transcript variant X4;tubulin polyglutamylase TTLL4-like%2C transcript variant X2;tubulin polyglutamylase TTLL4-like%2C transcript variant X3
miR-13b-3p	111348726	uncharacterized
miR-13b-3p	111348772	proteasome assembly chaperone 2
miR-13b-3p	111348808	uncharacterized LOC111348808%2C transcript variant X2;uncharacterized LOC111348808%2C transcript variant X1
miR-13b-3p	111349186	cuticle protein 7-like
miR-13b-3p	111349221	uncharacterized LOC111349221
miR-13b-3p	111349314	elongation of very long chain fatty acids protein 6-like
miR-13b-3p	111349319	endocuticle structural glycoprotein ABD-4-like
miR-13b-3p	111349438	protein aurora borealis
miR-13b-3p	111349442	uncharacterized LOC111349442
miR-13b-3p	111349512	protein FAM13A%2C transcript variant X4;protein FAM13A%2C transcript variant X3;protein FAM13A%2C transcript variant X1;protein FAM13A%2C transcript variant X2
miR-13b-3p	111349612	endocuticle structural glycoprotein SgAbd-2-like
miR-13b-3p	111349634	inducible metalloproteinase inhibitor protein-like
miR-13b-3p	111349765	cuticle protein 19-like
miR-13b-3p	111349911	glutamate decarboxylase%2C transcript variant X2;glutamate decarboxylase%2C transcript variant X3;glutamate decarboxylase%2C transcript variant X1
miR-13b-3p	111349997	WD repeat-containing protein 7
miR-13b-3p	111350106	cuticle protein 16.5-like
miR-13b-3p	111350312	glucose dehydrogenase [FAD%2C quinone]-like
miR-13b-3p	111350432	uncharacterized LOC111350432
miR-13b-3p	111350470	uncharacterized LOC111350470
miR-13b-3p	111350564	uncharacterized LOC111350564
miR-13b-3p	111350725	lipase member I-like
miR-13b-3p	111351582	uncharacterized protein C16orf96-like%2C transcript variant X2;uncharacterized protein C16orf96-like%2C transcript variant X1;uncharacterized protein C16orf96-like%2C transcript variant X3;uncharacterized protein C16orf96-like%2C transcript variant X4
miR-13b-3p	111351588	ecdysone-inducible protein E75%2C transcript variant X1;ecdysone-inducible protein E75%2C transcript variant X2;ecdysone-inducible protein E75%2C transcript variant X3;ecdysone-inducible protein E75%2C transcript variant X4;ecdysone-inducible protein E75%2C transcript variant X5
miR-13b-3p	111351692	uncharacterized LOC111351692
miR-13b-3p	111351730	CAP-Gly domain-containing linker protein 1%2C transcript variant X6;CAP-Gly domain-containing linker protein 1%2C transcript variant X5;CAP-Gly domain-containing linker protein 1%2C transcript variant X4;CAP-Gly domain-containing linker protein 1%2C transcript variant X7;CAP-Gly domain-containing linker protein 1%2C transcript variant X1;CAP-Gly domain-containing linker protein 1%2C transcript va…
miR-13b-3p	111351785	uncharacterized LOC111351785
miR-13b-3p	111351920	mucin-5AC%2C transcript variant X1;mucin-5AC%2C transcript variant X2
miR-13b-3p	111352069	transmembrane emp24 domain-containing protein 5
miR-13b-3p	111352242	collagen alpha-1(XXVII) chain-like
miR-13b-3p	111352244	larval/pupal rigid cuticle protein 66-like
miR-13b-3p	111352297	stathmin-4%2C transcript variant X2;stathmin-4%2C transcript variant X1;stathmin-4%2C transcript variant X3
miR-13b-3p	111352387	cuticle protein-like
miR-13b-3p	111352442	dolichyldiphosphatase 1-like
miR-13b-3p	111352611	alpha-tocopherol transfer protein-like%2C transcript variant X1;alpha-tocopherol transfer protein-like%2C transcript variant X2
miR-13b-3p	111352625	uncharacterized LOC111352625%2C transcript variant X2;uncharacterized LOC111352625%2C transcript variant X1
miR-13b-3p	111352697	importin-5
miR-13b-3p	111352992	probable NADH dehydrogenase [ubiquinone] flavoprotein 2%2C mitochondrial
miR-13b-3p	111353022	protein takeout-like
miR-13b-3p	111353028	mucin-5AC
miR-13b-3p	111353088	probable peroxisomal acyl-coenzyme A oxidase 1%2C transcript variant X1;probable peroxisomal acyl-coenzyme A oxidase 1%2C transcript variant X4;probable peroxisomal acyl-coenzyme A oxidase 1%2C transcript variant X2;probable peroxisomal acyl-coenzyme A oxidase 1%2C transcript variant X3;probable peroxisomal acyl-coenzyme A oxidase 1%2C transcript variant X5
miR-13b-3p	111353184	heat shock protein Hsp-12.2-like
miR-13b-3p	111353230	ribonucleoside-diphosphate reductase subunit M2
miR-13b-3p	111353306	uncharacterized LOC111353306
miR-13b-3p	111353363	G2/mitotic-specific cyclin-B1
miR-13b-3p	111353457	mono [ADP-ribose] polymerase PARP16
miR-13b-3p	111353830	eukaryotic translation initiation factor 4E-binding protein 3-like%2C transcript variant X2;eukaryotic translation initiation factor 4E-binding protein 3-like%2C transcript variant X1
miR-13b-3p	111353870	enhancer of split mbeta protein-like
miR-13b-3p	111354066	beta-1%2C4-N-acetylgalactosaminyltransferase bre-4-like
miR-13b-3p	111354206	sodium-coupled neutral amino acid transporter 9 homolog%2C transcript variant X1;sodium-coupled neutral amino acid transporter 9 homolog%2C transcript variant X2
miR-13b-3p	111354392	uncharacterized LOC111354392%2C transcript variant X2;uncharacterized LOC111354392%2C transcript variant X1
miR-13b-3p	111354423	uncharacterized LOC111354423
miR-13b-3p	111354677	uncharacterized LOC111354677%2C transcript variant X1;uncharacterized LOC111354677%2C transcript variant X2
miR-13b-3p	111354748	kinesin-like protein KIF23
miR-13b-3p	111354944	homeobox protein 13-like
miR-13b-3p	111355075	arrestin domain-containing protein 17-like
miR-13b-3p	111355207	clavesin-1-like
miR-13b-3p	111355215	uncharacterized LOC111355215
miR-13b-3p	111355365	uncharacterized LOC111355365
miR-13b-3p	111355602	carbonic anhydrase 7-like
miR-13b-3p	111355622	DNA polymerase theta-like
miR-13b-3p	111355797	peptidoglycan recognition protein-like%2C transcript variant X3;peptidoglycan recognition protein-like%2C transcript variant X2;peptidoglycan recognition protein-like%2C transcript variant X1
miR-13b-3p	111355815	flexible cuticle protein 12-like
miR-13b-3p	111355892	trypsin-1-like
miR-13b-3p	111355990	uncharacterized LOC111355990
miR-13b-3p	111356189	venom peptide BmKAPI-like
miR-13b-3p	111356565	glycine-rich cell wall structural protein-like
miR-13b-3p	111356632	protein obstructor-E-like
miR-13b-3p	111356685	global transcription regulator sge1
miR-13b-3p	111356789	xanthine dehydrogenase-like
miR-13b-3p	111357039	5-hydroxytryptamine receptor 1-like%2C transcript variant X1;5-hydroxytryptamine receptor 1-like%2C transcript variant X2
miR-13b-3p	111357092	melanotransferrin
miR-13b-3p	111357105	uncharacterized LOC111357105%2C transcript variant X3;uncharacterized LOC111357105%2C transcript variant X1;uncharacterized LOC111357105%2C transcript variant X2
miR-13b-3p	111357222	uncharacterized LOC111357222%2C transcript variant X3;uncharacterized LOC111357222%2C transcript variant X1;uncharacterized LOC111357222%2C transcript variant X2
miR-13b-3p	111357317	putative nuclease HARBI1
miR-13b-3p	111357527	TSC22 domain family protein 1-like
miR-13b-3p	111357557	uncharacterized LOC111357557
miR-13b-3p	111357636	toll-like receptor Tollo
miR-13b-3p	111357649	ionotropic receptor 25a
miR-13b-3p	111357977	E3 ubiquitin-protein ligase CBL%2C transcript variant X1;E3 ubiquitin-protein ligase CBL%2C transcript variant X2;E3 ubiquitin-protein ligase CBL%2C transcript variant X3
miR-13b-3p	111358104	sex peptide receptor
miR-13b-3p	111358361	uncharacterized LOC111358361%2C transcript variant X2;uncharacterized LOC111358361%2C transcript variant X1;uncharacterized LOC111358361%2C transcript variant X4;uncharacterized LOC111358361%2C transcript variant X3;uncharacterized LOC111358361%2C transcript variant X5
miR-13b-3p	111358451	zinc transporter 1
miR-13b-3p	111358511	osteocalcin 2-like%2C transcript variant X2;osteocalcin 2-like%2C transcript variant X1
miR-13b-3p	111358595	arylsulfatase B
miR-13b-3p	111358751	multidrug resistance-associated protein 4-like
miR-13b-3p	111359044	uncharacterized LOC111359044
miR-13b-3p	111359064	cuticle protein 16.5-like
miR-13b-3p	111359104	uncharacterized LOC111359104
miR-13b-3p	111359132	cuticle protein 38-like
miR-13b-3p	111359141	cysteine sulfinic acid decarboxylase
miR-13b-3p	111359194	fatty acid synthase
miR-13b-3p	111359205	pupal cuticle protein 36a-like
miR-13b-3p	111359247	uncharacterized LOC111359247
miR-13b-3p	111359267	uncharacterized LOC111359267
miR-13b-3p	111359425	uncharacterized LOC111359425%2C transcript variant X1;uncharacterized LOC111359425%2C transcript variant X2
miR-13b-3p	111359480	pupal cuticle protein 20-like
miR-13b-3p	111359586	serine hydroxymethyltransferase%2C cytosolic%2C transcript variant X1;serine hydroxymethyltransferase%2C cytosolic%2C transcript variant X2;serine hydroxymethyltransferase%2C cytosolic%2C transcript variant X3
miR-13b-3p	111359680	glucose dehydrogenase [FAD%2C quinone]-like
miR-13b-3p	111359703	sodium-independent sulfate anion transporter-like%2C transcript variant X2;sodium-independent sulfate anion transporter-like%2C transcript variant X1
miR-13b-3p	111359727	pupal cuticle protein 20-like
miR-13b-3p	111359978	alpha-tocopherol transfer protein-like
miR-13b-3p	111360159	fatty acid synthase-like
miR-13b-3p	111360327	protein windbeutel
miR-13b-3p	111360365	O-acyltransferase like protein-like%2C transcript variant X2;O-acyltransferase like protein-like%2C transcript variant X1
miR-13b-3p	111360469	cytochrome P450 4C1-like
miR-13b-3p	111360629	probable citrate synthase 2%2C mitochondrial
miR-13b-3p	111360782	dynein heavy chain 5%2C axonemal
miR-13b-3p	111360818	voltage-gated potassium channel subunit beta-1
miR-13b-3p	111360840	facilitated trehalose transporter Tret1-like%2C transcript variant X1;facilitated trehalose transporter Tret1-like%2C transcript variant X2
miR-13b-3p	111360862	transient receptor potential cation channel subfamily A member 1%2C transcript variant X1;transient receptor potential cation channel subfamily A member 1%2C transcript variant X2;transient receptor potential cation channel subfamily A member 1%2C transcript variant X3
miR-13b-3p	111360988	zinc finger protein 2-like
miR-13b-3p	111361624	uncharacterized LOC111361624
miR-13b-3p	111361979	molybdenum cofactor sulfurase-like%2C transcript variant X4;molybdenum cofactor sulfurase-like%2C transcript variant X1;molybdenum cofactor sulfurase-like%2C transcript variant X2;molybdenum cofactor sulfurase-like%2C transcript variant X3
miR-13b-3p	111362124	protein TBRG4
miR-13b-3p	111362176	kynureninase-like
miR-13b-3p	111362239	uncharacterized LOC111362239
miR-13b-3p	111362327	uncharacterized LOC111362327
miR-13b-3p	111362361	glucose dehydrogenase [FAD%2C quinone]-like
miR-13b-3p	111362951	uncharacterized LOC111362951
miR-13b-3p	111364468	uncharacterized LOC111364468%2C transcript variant X1;uncharacterized LOC111364468%2C transcript variant X2
miR-13b-3p	111364718	uncharacterized LOC111364718
miR-13b-3p	111364719	calcium-independent phospholipase A2-gamma-like
miR-13b-3p	111364779	UDP-glucuronosyltransferase 2B33-like
miR-13b-3p	111364801	juvenile hormone epoxide hydrolase-like
miR-13b-3p	111365018	uncharacterized LOC111365018
miR-13b-3p	111365113	uncharacterized LOC111365113
miR-14-3p	111347837	differentially expressed in FDCP 6-like
miR-14-3p	111347913	acyl-CoA Delta(11) desaturase-like
miR-14-3p	111347996	uncharacterized LOC111347996%2C transcript variant X2;uncharacterized LOC111347996%2C transcript variant X1;uncharacterized LOC111347996%2C transcript variant X5;uncharacterized LOC111347996%2C transcript variant X4;uncharacterized LOC111347996%2C transcript variant X3
miR-14-3p	111348027	carboxypeptidase M%2C transcript variant X1;carboxypeptidase M%2C transcript variant X4;carboxypeptidase M%2C transcript variant X2
miR-14-3p	111348074	testis-specific serine/threonine-protein kinase 3-like
miR-14-3p	111348129	uncharacterized oxidoreductase MT0954-like%2C transcript variant X1;uncharacterized oxidoreductase MT0954-like%2C transcript variant X2
miR-14-3p	111348242	hydroxymethylglutaryl-CoA synthase 1
miR-14-3p	111348385	uncharacterized LOC111348385
miR-14-3p	111348461	lysozyme-like
miR-14-3p	111348504	pancreatic triacylglycerol lipase-like
miR-14-3p	111348629	uncharacterized LOC111348629%2C transcript variant X2;uncharacterized LOC111348629%2C transcript variant X1
miR-14-3p	111348648	farnesyl pyrophosphate synthase 2-like
miR-14-3p	111348715	SH3 domain-containing protein 19%2C transcript variant X1;SH3 domain-containing protein 19%2C transcript variant X2
miR-14-3p	111348916	chitinase A-like%2C transcript variant X2;chitinase A-like%2C transcript variant X1;chitinase A-like%2C transcript variant X3
miR-14-3p	111348951	autophagy-related protein 8-like
miR-14-3p	111349120	juvenile hormone esterase-like%2C transcript variant X2;juvenile hormone esterase-like%2C transcript variant X1
miR-14-3p	111349162	histidine-rich protein PFHRP-II-like
miR-14-3p	111349246	protein still life%2C isoform SIF type 1%2C transcript variant X7;protein still life%2C isoform SIF type 1%2C transcript variant X5;protein still life%2C isoform SIF type 1%2C transcript variant X2;protein still life%2C isoform SIF type 1%2C transcript variant X3;protein still life%2C isoform SIF type 1%2C transcript variant X4;protein still life%2C isoform SIF type 1%2C transcript variant X6;pro…
miR-14-3p	111349352	zonadhesin-like
miR-14-3p	111349400	histidine-rich protein PFHRP-II-like
miR-14-3p	111349438	protein aurora borealis
miR-14-3p	111349522	antichymotrypsin-2-like
miR-14-3p	111349538	uncharacterized LOC111349538
miR-14-3p	111349583	dystrophin-like
miR-14-3p	111349589	endocuticle structural glycoprotein ABD-5-like
miR-14-3p	111349638	inducible metalloproteinase inhibitor protein-like
miR-14-3p	111349704	larval cuticle protein 16/17-like
miR-14-3p	111349758	GATA zinc finger domain-containing protein 14-like%2C transcript variant X2;GATA zinc finger domain-containing protein 14-like%2C transcript variant X1
miR-14-3p	111349781	uncharacterized LOC111349781
miR-14-3p	111349931	histidine decarboxylase%2C transcript variant X2;histidine decarboxylase%2C transcript variant X1;histidine decarboxylase%2C transcript variant X6;histidine decarboxylase%2C transcript variant X3;histidine decarboxylase%2C transcript variant X7;histidine decarboxylase%2C transcript variant X5;histidine decarboxylase%2C transcript variant X4
miR-14-3p	111349933	uncharacterized LOC111349933%2C transcript variant X4;uncharacterized LOC111349933%2C transcript variant X1;uncharacterized LOC111349933%2C transcript variant X5;uncharacterized LOC111349933%2C transcript variant X2;uncharacterized LOC111349933%2C transcript variant X3
miR-14-3p	111350094	aldo-keto reductase AKR2E4-like%2C transcript variant X1;aldo-keto reductase AKR2E4-like%2C transcript variant X2
miR-14-3p	111350118	pupal cuticle protein PCP52-like
miR-14-3p	111350451	solute carrier family 22 member 1-like
miR-14-3p	111350466	proline-rich protein 4-like
miR-14-3p	111350468	L-threonine ammonia-lyase-like
miR-14-3p	111350726	uncharacterized LOC111350726%2C transcript variant X1;uncharacterized LOC111350726%2C transcript variant X2
miR-14-3p	111350869	carbonyl reductase [NADPH] 1-like
miR-14-3p	111351353	uncharacterized LOC111351353%2C transcript variant X2;uncharacterized LOC111351353%2C transcript variant X1
miR-14-3p	111351391	uncharacterized LOC111351391
miR-14-3p	111351435	uncharacterized LOC111351435
miR-14-3p	111351587	protein PRR14L-like
miR-14-3p	111351648	hemolymph lipopolysaccharide-binding protein-like
miR-14-3p	111351865	pollen-specific leucine-rich repeat extensin-like protein 1%2C transcript variant X2;pollen-specific leucine-rich repeat extensin-like protein 1%2C transcript variant X1
miR-14-3p	111351983	superoxide dismutase [Cu-Zn]-like%2C transcript variant X2;superoxide dismutase [Cu-Zn]-like%2C transcript variant X1
miR-14-3p	111351986	uncharacterized LOC111351986
miR-14-3p	111352052	15-hydroxyprostaglandin dehydrogenase [NAD(+)]-like
miR-14-3p	111352066	15-hydroxyprostaglandin dehydrogenase [NAD(+)]-like
miR-14-3p	111352094	serine/threonine-protein kinase Aurora-2-like
miR-14-3p	111352095	uncharacterized LOC111352095%2C transcript variant X2;uncharacterized LOC111352095%2C transcript variant X1
miR-14-3p	111352640	leucine-rich repeat neuronal protein 1-like%2C transcript variant X3;leucine-rich repeat neuronal protein 1-like%2C transcript variant X2;leucine-rich repeat neuronal protein 1-like%2C transcript variant X1
miR-14-3p	111352647	sodium/potassium-transporting ATPase subunit beta-2-like
miR-14-3p	111352697	importin-5
miR-14-3p	111352797	dedicator of cytokinesis protein 9%2C transcript variant X1;dedicator of cytokinesis protein 9%2C transcript variant X2
miR-14-3p	111352931	peptide chain release factor 1-like
miR-14-3p	111353056	trypsin%2C alkaline C-like%2C transcript variant X2;trypsin%2C alkaline C-like%2C transcript variant X3;trypsin%2C alkaline C-like%2C transcript variant X1;trypsin%2C alkaline C-like%2C transcript variant X5;trypsin%2C alkaline C-like%2C transcript variant X4
miR-14-3p	111353088	probable peroxisomal acyl-coenzyme A oxidase 1%2C transcript variant X1;probable peroxisomal acyl-coenzyme A oxidase 1%2C transcript variant X4;probable peroxisomal acyl-coenzyme A oxidase 1%2C transcript variant X2;probable peroxisomal acyl-coenzyme A oxidase 1%2C transcript variant X3;probable peroxisomal acyl-coenzyme A oxidase 1%2C transcript variant X5
miR-14-3p	111353182	dual specificity protein phosphatase 13-like%2C transcript variant X2;dual specificity protein phosphatase 13-like%2C transcript variant X1;dual specificity protein phosphatase 13-like%2C transcript variant X3
miR-14-3p	111353184	heat shock protein Hsp-12.2-like
miR-14-3p	111353188	nucleoside diphosphate kinase 7
miR-14-3p	111353261	serine/threonine-protein kinase greatwall%2C transcript variant X2;serine/threonine-protein kinase greatwall%2C transcript variant X1
miR-14-3p	111353284	uncharacterized LOC111353284
miR-14-3p	111353289	uncharacterized LOC111353289
miR-14-3p	111353510	low-density lipoprotein receptor-like%2C transcript variant X4;low-density lipoprotein receptor-like%2C transcript variant X5;low-density lipoprotein receptor-like%2C transcript variant X2;low-density lipoprotein receptor-like%2C transcript variant X10;low-density lipoprotein receptor-like%2C transcript variant X1;low-density lipoprotein receptor-like%2C transcript variant X8;low-density lipoprot…
miR-14-3p	111353513	heat shock protein 22-like
miR-14-3p	111353879	carboxypeptidase B-like
miR-14-3p	111353969	meiotic nuclear division protein 1 homolog
miR-14-3p	111353985	epidermal retinol dehydrogenase 2-like
miR-14-3p	111354031	uncharacterized LOC111354031
miR-14-3p	111354093	pre-mRNA-splicing factor Syf2-like
miR-14-3p	111354125	alpha-1-inhibitor 3-like
miR-14-3p	111354149	tudor and KH domain-containing protein homolog
miR-14-3p	111354295	uncharacterized LOC111354295%2C transcript variant X2;uncharacterized LOC111354295%2C transcript variant X1;uncharacterized LOC111354295%2C transcript variant X4
miR-14-3p	111354385	uncharacterized LOC111354385%2C transcript variant X2;uncharacterized LOC111354385%2C transcript variant X1
miR-14-3p	111354423	uncharacterized LOC111354423
miR-14-3p	111354590	lutropin-choriogonadotropic hormone receptor-like
miR-14-3p	111354629	neuropathy target esterase sws%2C transcript variant X8;neuropathy target esterase sws%2C transcript variant X6;neuropathy target esterase sws%2C transcript variant X2;neuropathy target esterase sws%2C transcript variant X7;neuropathy target esterase sws%2C transcript variant X1;neuropathy target esterase sws%2C transcript variant X4;neuropathy target esterase sws%2C transcript variant X3;neuropa…
miR-14-3p	111354696	beta-1%2C3-galactosyltransferase 6
miR-14-3p	111354766	acetyl-CoA carboxylase
miR-14-3p	111354945	adhesive plaque matrix protein-like
miR-14-3p	111354949	poly(A) RNA polymerase gld-2 homolog A-like
miR-14-3p	111355025	protein obstructor-E-like
miR-14-3p	111355148	retinol dehydrogenase 13-like
miR-14-3p	111355365	uncharacterized LOC111355365
miR-14-3p	111355447	seminal metalloprotease 1-like
miR-14-3p	111355622	DNA polymerase theta-like
miR-14-3p	111355704	calcium-activated potassium channel slowpoke
miR-14-3p	111355865	uncharacterized LOC111355865%2C transcript variant X2;uncharacterized LOC111355865%2C transcript variant X1
miR-14-3p	111355960	cubilin%2C transcript variant X1;cubilin%2C transcript variant X2
miR-14-3p	111355964	valacyclovir hydrolase-like
miR-14-3p	111355969	polycomb protein EED%2C transcript variant X2;polycomb protein EED%2C transcript variant X1
miR-14-3p	111356154	anionic antimicrobial peptide 2-like
miR-14-3p	111356178	uncharacterized LOC111356178
miR-14-3p	111356189	venom peptide BmKAPI-like
miR-14-3p	111356498	1-phosphatidylinositol 4%2C5-bisphosphate phosphodiesterase%2C transcript variant X2;1-phosphatidylinositol 4%2C5-bisphosphate phosphodiesterase%2C transcript variant X1
miR-14-3p	111356653	uncharacterized LOC111356653
miR-14-3p	111356696	translation initiation factor IF-2-like
miR-14-3p	111356733	uncharacterized LOC111356733
miR-14-3p	111356945	DNA-directed RNA polymerase I subunit RPA2
miR-14-3p	111356995	cytochrome P450 4C1-like
miR-14-3p	111356999	macrophage mannose receptor 1-like
miR-14-3p	111357102	retinol dehydrogenase 14
miR-14-3p	111357165	MICOS complex subunit Mic60-like%2C transcript variant X2;MICOS complex subunit Mic60-like%2C transcript variant X1
miR-14-3p	111357222	uncharacterized LOC111357222%2C transcript variant X3;uncharacterized LOC111357222%2C transcript variant X1;uncharacterized LOC111357222%2C transcript variant X2
miR-14-3p	111357227	uncharacterized LOC111357227
miR-14-3p	111357327	facilitated trehalose transporter Tret1-like
miR-14-3p	111357367	leucine zipper putative tumor suppressor 2 homolog%2C transcript variant X3;leucine zipper putative tumor suppressor 2 homolog%2C transcript variant X4;leucine zipper putative tumor suppressor 2 homolog%2C transcript variant X1;leucine zipper putative tumor suppressor 2 homolog%2C transcript variant X2
miR-14-3p	111357450	cell division cycle protein 20 homolog%2C transcript variant X1;cell division cycle protein 20 homolog%2C transcript variant X2
miR-14-3p	111357479	mucin-17
miR-14-3p	111357516	uncharacterized LOC111357516
miR-14-3p	111357518	toll-like receptor 7
miR-14-3p	111357546	toll-like receptor 6
miR-14-3p	111357733	circadian clock-controlled protein-like
miR-14-3p	111357785	uncharacterized LOC111357785
miR-14-3p	111357970	GTP cyclohydrolase 1%2C transcript variant X3;GTP cyclohydrolase 1%2C transcript variant X4;GTP cyclohydrolase 1%2C transcript variant X1;GTP cyclohydrolase 1%2C transcript variant X2
miR-14-3p	111358172	CD151 antigen-like%2C transcript variant X1;CD151 antigen-like%2C transcript variant X2;CD151 antigen-like%2C transcript variant X3
miR-14-3p	111358405	polyprenol reductase
miR-14-3p	111358504	uncharacterized LOC111358504
miR-14-3p	111358546	uncharacterized LOC111358546
miR-14-3p	111358598	translation initiation factor IF-2%2C transcript variant X2;translation initiation factor IF-2%2C transcript variant X1
miR-14-3p	111358604	MAP kinase-activating death domain protein
miR-14-3p	111358691	N-acetylglucosamine-6-phosphate deacetylase
miR-14-3p	111358870	putative leucine-rich repeat-containing protein DDB_G0290503
miR-14-3p	111359139	beta-1%2C3-glucan-binding protein-like
miR-14-3p	111359267	uncharacterized LOC111359267
miR-14-3p	111359603	putative inorganic phosphate cotransporter
miR-14-3p	111359605	uncharacterized LOC111359605
miR-14-3p	111359710	uncharacterized LOC111359710
miR-14-3p	111359827	26S proteasome non-ATPase regulatory subunit 4
miR-14-3p	111360048	RIMS-binding protein 2-like%2C transcript variant X2;RIMS-binding protein 2-like%2C transcript variant X1
miR-14-3p	111360315	luciferin 4-monooxygenase-like
miR-14-3p	111360342	glucose dehydrogenase [FAD%2C quinone]-like
miR-14-3p	111360507	pancreatic lipase-related protein 2-like
miR-14-3p	111360608	adenylate cyclase type 6%2C transcript variant X3;adenylate cyclase type 6%2C transcript variant X2;adenylate cyclase type 6%2C transcript variant X1
miR-14-3p	111360667	lipase member H-like
miR-14-3p	111360781	tyrosine 3-monooxygenase
miR-14-3p	111360782	dynein heavy chain 5%2C axonemal
miR-14-3p	111360839	dendritic arbor reduction protein 1-like%2C transcript variant X2;dendritic arbor reduction protein 1-like%2C transcript variant X1
miR-14-3p	111360851	pancreatic lipase-related protein 2-like
miR-14-3p	111360910	uncharacterized LOC111360910
miR-14-3p	111361560	facilitated trehalose transporter Tret1-like
miR-14-3p	111361579	putative per-hexamer repeat protein 5
miR-14-3p	111361788	uncharacterized LOC111361788
miR-14-3p	111361889	hemicentin-1
miR-14-3p	111361967	protein scabrous
miR-14-3p	111362037	trehalase%2C transcript variant X3;trehalase%2C transcript variant X5;trehalase%2C transcript variant X1;trehalase%2C transcript variant X6;trehalase%2C transcript variant X2;trehalase%2C transcript variant X4
miR-14-3p	111362100	uncharacterized LOC111362100
miR-14-3p	111362239	uncharacterized LOC111362239
miR-14-3p	111362403	uncharacterized LOC111362403
miR-14-3p	111362639	B1 protein-like
miR-14-3p	111362843	lipase member I-like
miR-14-3p	111362950	uncharacterized LOC111362950
miR-14-3p	111364438	protein lethal(2)essential for life-like
miR-14-3p	111364455	protein lethal(2)essential for life-like
miR-14-3p	111364456	protein lethal(2)essential for life-like
miR-14-3p	111364466	fatty acyl-CoA reductase wat-like
miR-14-3p	111364469	facilitated trehalose transporter Tret1-like%2C transcript variant X2;facilitated trehalose transporter Tret1-like%2C transcript variant X1
miR-14-3p	111364473	pyrroline-5-carboxylate reductase%2C transcript variant X1;pyrroline-5-carboxylate reductase%2C transcript variant X2
miR-14-3p	111364631	titin
miR-14-3p	111364685	glycine-rich protein DOT1-like
miR-14-3p	111364692	structural maintenance of chromosomes protein 4
miR-14-3p	111364820	serine/arginine repetitive matrix protein 1
miR-14-3p	111365088	carboxypeptidase B-like
miR-2766-3p	111347837	differentially expressed in FDCP 6-like
miR-2766-3p	111347913	acyl-CoA Delta(11) desaturase-like
miR-2766-3p	111347996	uncharacterized LOC111347996%2C transcript variant X2;uncharacterized LOC111347996%2C transcript variant X1;uncharacterized LOC111347996%2C transcript variant X5;uncharacterized LOC111347996%2C transcript variant X4;uncharacterized LOC111347996%2C transcript variant X3
miR-2766-3p	111348027	carboxypeptidase M%2C transcript variant X1;carboxypeptidase M%2C transcript variant X4;carboxypeptidase M%2C transcript variant X2
miR-2766-3p	111348074	testis-specific serine/threonine-protein kinase 3-like
miR-2766-3p	111348129	uncharacterized oxidoreductase MT0954-like%2C transcript variant X1;uncharacterized oxidoreductase MT0954-like%2C transcript variant X2
miR-2766-3p	111348242	hydroxymethylglutaryl-CoA synthase 1
miR-2766-3p	111348385	uncharacterized LOC111348385
miR-2766-3p	111348461	lysozyme-like
miR-2766-3p	111348504	pancreatic triacylglycerol lipase-like
miR-2766-3p	111348629	uncharacterized LOC111348629%2C transcript variant X2;uncharacterized LOC111348629%2C transcript variant X1
miR-2766-3p	111348648	farnesyl pyrophosphate synthase 2-like
miR-2766-3p	111348715	SH3 domain-containing protein 19%2C transcript variant X1;SH3 domain-containing protein 19%2C transcript variant X2
miR-2766-3p	111348916	chitinase A-like%2C transcript variant X2;chitinase A-like%2C transcript variant X1;chitinase A-like%2C transcript variant X3
miR-2766-3p	111348951	autophagy-related protein 8-like
miR-2766-3p	111349005	translation initiation factor IF-2-like%2C transcript variant X2;translation initiation factor IF-2-like%2C transcript variant X1;translation initiation factor IF-2-like%2C transcript variant X3
miR-2766-3p	111349120	juvenile hormone esterase-like%2C transcript variant X2;juvenile hormone esterase-like%2C transcript variant X1
miR-2766-3p	111349162	histidine-rich protein PFHRP-II-like
miR-2766-3p	111349246	protein still life%2C isoform SIF type 1%2C transcript variant X7;protein still life%2C isoform SIF type 1%2C transcript variant X5;protein still life%2C isoform SIF type 1%2C transcript variant X2;protein still life%2C isoform SIF type 1%2C transcript variant X3;protein still life%2C isoform SIF type 1%2C transcript variant X4;protein still life%2C isoform SIF type 1%2C transcript variant X6;pro…
miR-2766-3p	111349352	zonadhesin-like
miR-2766-3p	111349400	histidine-rich protein PFHRP-II-like
miR-2766-3p	111349438	protein aurora borealis
miR-2766-3p	111349522	antichymotrypsin-2-like
miR-2766-3p	111349538	uncharacterized LOC111349538
miR-2766-3p	111349583	dystrophin-like
miR-2766-3p	111349589	endocuticle structural glycoprotein ABD-5-like
miR-2766-3p	111349638	inducible metalloproteinase inhibitor protein-like
miR-2766-3p	111349704	larval cuticle protein 16/17-like
miR-2766-3p	111349758	GATA zinc finger domain-containing protein 14-like%2C transcript variant X2;GATA zinc finger domain-containing protein 14-like%2C transcript variant X1
miR-2766-3p	111349781	uncharacterized LOC111349781
miR-2766-3p	111349931	histidine decarboxylase%2C transcript variant X2;histidine decarboxylase%2C transcript variant X1;histidine decarboxylase%2C transcript variant X6;histidine decarboxylase%2C transcript variant X3;histidine decarboxylase%2C transcript variant X7;histidine decarboxylase%2C transcript variant X5;histidine decarboxylase%2C transcript variant X4
miR-2766-3p	111349933	uncharacterized LOC111349933%2C transcript variant X4;uncharacterized LOC111349933%2C transcript variant X1;uncharacterized LOC111349933%2C transcript variant X5;uncharacterized LOC111349933%2C transcript variant X2;uncharacterized LOC111349933%2C transcript variant X3
miR-2766-3p	111350094	aldo-keto reductase AKR2E4-like%2C transcript variant X1;aldo-keto reductase AKR2E4-like%2C transcript variant X2
miR-2766-3p	111350106	cuticle protein 16.5-like
miR-2766-3p	111350118	pupal cuticle protein PCP52-like
miR-2766-3p	111350451	solute carrier family 22 member 1-like
miR-2766-3p	111350466	proline-rich protein 4-like
miR-2766-3p	111350468	L-threonine ammonia-lyase-like
miR-2766-3p	111350726	uncharacterized LOC111350726%2C transcript variant X1;uncharacterized LOC111350726%2C transcript variant X2
miR-2766-3p	111350869	carbonyl reductase [NADPH] 1-like
miR-2766-3p	111351353	uncharacterized LOC111351353%2C transcript variant X2;uncharacterized LOC111351353%2C transcript variant X1
miR-2766-3p	111351391	uncharacterized LOC111351391
miR-2766-3p	111351435	uncharacterized LOC111351435
miR-2766-3p	111351541	eIF-2-alpha kinase activator GCN1-like
miR-2766-3p	111351587	protein PRR14L-like
miR-2766-3p	111351648	hemolymph lipopolysaccharide-binding protein-like
miR-2766-3p	111351865	pollen-specific leucine-rich repeat extensin-like protein 1%2C transcript variant X2;pollen-specific leucine-rich repeat extensin-like protein 1%2C transcript variant X1
miR-2766-3p	111351983	superoxide dismutase [Cu-Zn]-like%2C transcript variant X2;superoxide dismutase [Cu-Zn]-like%2C transcript variant X1
miR-2766-3p	111351986	uncharacterized LOC111351986
miR-2766-3p	111352052	15-hydroxyprostaglandin dehydrogenase [NAD(+)]-like
miR-2766-3p	111352066	15-hydroxyprostaglandin dehydrogenase [NAD(+)]-like
miR-2766-3p	111352094	serine/threonine-protein kinase Aurora-2-like
miR-2766-3p	111352095	uncharacterized LOC111352095%2C transcript variant X2;uncharacterized LOC111352095%2C transcript variant X1
miR-2766-3p	111352100	kynurenine 3-monooxygenase
miR-2766-3p	111352167	leucine-rich repeat-containing protein 74B-like
miR-2766-3p	111352640	leucine-rich repeat neuronal protein 1-like%2C transcript variant X3;leucine-rich repeat neuronal protein 1-like%2C transcript variant X2;leucine-rich repeat neuronal protein 1-like%2C transcript variant X1
miR-2766-3p	111352647	sodium/potassium-transporting ATPase subunit beta-2-like
miR-2766-3p	111352697	importin-5
miR-2766-3p	111352797	dedicator of cytokinesis protein 9%2C transcript variant X1;dedicator of cytokinesis protein 9%2C transcript variant X2
miR-2766-3p	111352931	peptide chain release factor 1-like
miR-2766-3p	111353056	trypsin%2C alkaline C-like%2C transcript variant X2;trypsin%2C alkaline C-like%2C transcript variant X3;trypsin%2C alkaline C-like%2C transcript variant X1;trypsin%2C alkaline C-like%2C transcript variant X5;trypsin%2C alkaline C-like%2C transcript variant X4
miR-2766-3p	111353088	probable peroxisomal acyl-coenzyme A oxidase 1%2C transcript variant X1;probable peroxisomal acyl-coenzyme A oxidase 1%2C transcript variant X4;probable peroxisomal acyl-coenzyme A oxidase 1%2C transcript variant X2;probable peroxisomal acyl-coenzyme A oxidase 1%2C transcript variant X3;probable peroxisomal acyl-coenzyme A oxidase 1%2C transcript variant X5
miR-2766-3p	111353182	dual specificity protein phosphatase 13-like%2C transcript variant X2;dual specificity protein phosphatase 13-like%2C transcript variant X1;dual specificity protein phosphatase 13-like%2C transcript variant X3
miR-2766-3p	111353184	heat shock protein Hsp-12.2-like
miR-2766-3p	111353188	nucleoside diphosphate kinase 7
miR-2766-3p	111353261	serine/threonine-protein kinase greatwall%2C transcript variant X2;serine/threonine-protein kinase greatwall%2C transcript variant X1
miR-2766-3p	111353284	uncharacterized LOC111353284
miR-2766-3p	111353289	uncharacterized LOC111353289
miR-2766-3p	111353510	low-density lipoprotein receptor-like%2C transcript variant X4;low-density lipoprotein receptor-like%2C transcript variant X5;low-density lipoprotein receptor-like%2C transcript variant X2;low-density lipoprotein receptor-like%2C transcript variant X10;low-density lipoprotein receptor-like%2C transcript variant X1;low-density lipoprotein receptor-like%2C transcript variant X8;low-density lipoprot…
miR-2766-3p	111353513	heat shock protein 22-like
miR-2766-3p	111353879	carboxypeptidase B-like
miR-2766-3p	111353969	meiotic nuclear division protein 1 homolog
miR-2766-3p	111353985	epidermal retinol dehydrogenase 2-like
miR-2766-3p	111354031	uncharacterized LOC111354031
miR-2766-3p	111354093	pre-mRNA-splicing factor Syf2-like
miR-2766-3p	111354125	alpha-1-inhibitor 3-like
miR-2766-3p	111354149	tudor and KH domain-containing protein homolog
miR-2766-3p	111354295	uncharacterized LOC111354295%2C transcript variant X2;uncharacterized LOC111354295%2C transcript variant X1;uncharacterized LOC111354295%2C transcript variant X4
miR-2766-3p	111354385	uncharacterized LOC111354385%2C transcript variant X2;uncharacterized LOC111354385%2C transcript variant X1
miR-2766-3p	111354423	uncharacterized LOC111354423
miR-2766-3p	111354590	lutropin-choriogonadotropic hormone receptor-like
miR-2766-3p	111354629	neuropathy target esterase sws%2C transcript variant X8;neuropathy target esterase sws%2C transcript variant X6;neuropathy target esterase sws%2C transcript variant X2;neuropathy target esterase sws%2C transcript variant X7;neuropathy target esterase sws%2C transcript variant X1;neuropathy target esterase sws%2C transcript variant X4;neuropathy target esterase sws%2C transcript variant X3;neuropa…
miR-2766-3p	111354696	beta-1%2C3-galactosyltransferase 6
miR-2766-3p	111354766	acetyl-CoA carboxylase
miR-2766-3p	111354793	tigger transposable element-derived protein 4-like
miR-2766-3p	111354945	adhesive plaque matrix protein-like
miR-2766-3p	111354949	poly(A) RNA polymerase gld-2 homolog A-like
miR-2766-3p	111355025	protein obstructor-E-like
miR-2766-3p	111355148	retinol dehydrogenase 13-like
miR-2766-3p	111355365	uncharacterized LOC111355365
miR-2766-3p	111355447	seminal metalloprotease 1-like
miR-2766-3p	111355622	DNA polymerase theta-like
miR-2766-3p	111355704	calcium-activated potassium channel slowpoke
miR-2766-3p	111355865	uncharacterized LOC111355865%2C transcript variant X2;uncharacterized LOC111355865%2C transcript variant X1
miR-2766-3p	111355960	cubilin%2C transcript variant X1;cubilin%2C transcript variant X2
miR-2766-3p	111355964	valacyclovir hydrolase-like
miR-2766-3p	111355969	polycomb protein EED%2C transcript variant X2;polycomb protein EED%2C transcript variant X1
miR-2766-3p	111356154	anionic antimicrobial peptide 2-like
miR-2766-3p	111356178	uncharacterized LOC111356178
miR-2766-3p	111356189	venom peptide BmKAPI-like
miR-2766-3p	111356306	glutamate--cysteine ligase catalytic subunit%2C transcript variant X1;glutamate--cysteine ligase catalytic subunit%2C transcript variant X2;glutamate--cysteine ligase catalytic subunit%2C transcript variant X3;glutamate--cysteine ligase catalytic subunit%2C transcript variant X4;glutamate--cysteine ligase catalytic subunit%2C transcript variant X6;glutamate--cysteine ligase catalytic subunit%2C t…
miR-2766-3p	111356314	transmembrane protease serine 9-like
miR-2766-3p	111356498	1-phosphatidylinositol 4%2C5-bisphosphate phosphodiesterase%2C transcript variant X2;1-phosphatidylinositol 4%2C5-bisphosphate phosphodiesterase%2C transcript variant X1
miR-2766-3p	111356653	uncharacterized LOC111356653
miR-2766-3p	111356696	translation initiation factor IF-2-like
miR-2766-3p	111356733	uncharacterized LOC111356733
miR-2766-3p	111356945	DNA-directed RNA polymerase I subunit RPA2
miR-2766-3p	111356995	cytochrome P450 4C1-like
miR-2766-3p	111356999	macrophage mannose receptor 1-like
miR-2766-3p	111357102	retinol dehydrogenase 14
miR-2766-3p	111357165	MICOS complex subunit Mic60-like%2C transcript variant X2;MICOS complex subunit Mic60-like%2C transcript variant X1
miR-2766-3p	111357222	uncharacterized LOC111357222%2C transcript variant X3;uncharacterized LOC111357222%2C transcript variant X1;uncharacterized LOC111357222%2C transcript variant X2
miR-2766-3p	111357227	uncharacterized LOC111357227
miR-2766-3p	111357327	facilitated trehalose transporter Tret1-like
miR-2766-3p	111357367	leucine zipper putative tumor suppressor 2 homolog%2C transcript variant X3;leucine zipper putative tumor suppressor 2 homolog%2C transcript variant X4;leucine zipper putative tumor suppressor 2 homolog%2C transcript variant X1;leucine zipper putative tumor suppressor 2 homolog%2C transcript variant X2
miR-2766-3p	111357450	cell division cycle protein 20 homolog%2C transcript variant X1;cell division cycle protein 20 homolog%2C transcript variant X2
miR-2766-3p	111357479	mucin-17
miR-2766-3p	111357490	toll-like receptor 7
miR-2766-3p	111357516	uncharacterized LOC111357516
miR-2766-3p	111357518	toll-like receptor 7
miR-2766-3p	111357546	toll-like receptor 6
miR-2766-3p	111357566	toll-like receptor 7
miR-2766-3p	111357733	circadian clock-controlled protein-like
miR-2766-3p	111357785	uncharacterized LOC111357785
miR-2766-3p	111357970	GTP cyclohydrolase 1%2C transcript variant X3;GTP cyclohydrolase 1%2C transcript variant X4;GTP cyclohydrolase 1%2C transcript variant X1;GTP cyclohydrolase 1%2C transcript variant X2
miR-2766-3p	111358172	CD151 antigen-like%2C transcript variant X1;CD151 antigen-like%2C transcript variant X2;CD151 antigen-like%2C transcript variant X3
miR-2766-3p	111358405	polyprenol reductase
miR-2766-3p	111358504	uncharacterized LOC111358504
miR-2766-3p	111358546	uncharacterized LOC111358546
miR-2766-3p	111358598	translation initiation factor IF-2%2C transcript variant X2;translation initiation factor IF-2%2C transcript variant X1
miR-2766-3p	111358604	MAP kinase-activating death domain protein
miR-2766-3p	111358691	N-acetylglucosamine-6-phosphate deacetylase
miR-2766-3p	111358811	uncharacterized LOC111358811
miR-2766-3p	111358870	putative leucine-rich repeat-containing protein DDB_G0290503
miR-2766-3p	111359139	beta-1%2C3-glucan-binding protein-like
miR-2766-3p	111359267	uncharacterized LOC111359267
miR-2766-3p	111359603	putative inorganic phosphate cotransporter
miR-2766-3p	111359605	uncharacterized LOC111359605
miR-2766-3p	111359710	uncharacterized LOC111359710
miR-2766-3p	111359827	26S proteasome non-ATPase regulatory subunit 4
miR-2766-3p	111360026	cytosolic 10-formyltetrahydrofolate dehydrogenase
miR-2766-3p	111360048	RIMS-binding protein 2-like%2C transcript variant X2;RIMS-binding protein 2-like%2C transcript variant X1
miR-2766-3p	111360315	luciferin 4-monooxygenase-like
miR-2766-3p	111360342	glucose dehydrogenase [FAD%2C quinone]-like
miR-2766-3p	111360507	pancreatic lipase-related protein 2-like
miR-2766-3p	111360608	adenylate cyclase type 6%2C transcript variant X3;adenylate cyclase type 6%2C transcript variant X2;adenylate cyclase type 6%2C transcript variant X1
miR-2766-3p	111360667	lipase member H-like
miR-2766-3p	111360781	tyrosine 3-monooxygenase
miR-2766-3p	111360782	dynein heavy chain 5%2C axonemal
miR-2766-3p	111360839	dendritic arbor reduction protein 1-like%2C transcript variant X2;dendritic arbor reduction protein 1-like%2C transcript variant X1
miR-2766-3p	111360851	pancreatic lipase-related protein 2-like
miR-2766-3p	111360910	uncharacterized LOC111360910
miR-2766-3p	111361560	facilitated trehalose transporter Tret1-like
miR-2766-3p	111361579	putative per-hexamer repeat protein 5
miR-2766-3p	111361788	uncharacterized LOC111361788
miR-2766-3p	111361889	hemicentin-1
miR-2766-3p	111361937	uncharacterized LOC111361937
miR-2766-3p	111361955	myb-like protein AA
miR-2766-3p	111361967	protein scabrous
miR-2766-3p	111362037	trehalase%2C transcript variant X3;trehalase%2C transcript variant X5;trehalase%2C transcript variant X1;trehalase%2C transcript variant X6;trehalase%2C transcript variant X2;trehalase%2C transcript variant X4
miR-2766-3p	111362100	uncharacterized LOC111362100
miR-2766-3p	111362239	uncharacterized LOC111362239
miR-2766-3p	111362394	uncharacterized LOC111362394
miR-2766-3p	111362403	uncharacterized LOC111362403
miR-2766-3p	111362639	B1 protein-like
miR-2766-3p	111362843	lipase member I-like
miR-2766-3p	111362950	uncharacterized LOC111362950
miR-2766-3p	111363605	atrial natriuretic peptide-converting enzyme-like
miR-2766-3p	111364438	protein lethal(2)essential for life-like
miR-2766-3p	111364455	protein lethal(2)essential for life-like
miR-2766-3p	111364456	protein lethal(2)essential for life-like
miR-2766-3p	111364466	fatty acyl-CoA reductase wat-like
miR-2766-3p	111364469	facilitated trehalose transporter Tret1-like%2C transcript variant X2;facilitated trehalose transporter Tret1-like%2C transcript variant X1
miR-2766-3p	111364473	pyrroline-5-carboxylate reductase%2C transcript variant X1;pyrroline-5-carboxylate reductase%2C transcript variant X2
miR-2766-3p	111364631	titin
miR-2766-3p	111364685	glycine-rich protein DOT1-like
miR-2766-3p	111364692	structural maintenance of chromosomes protein 4
miR-2766-3p	111364820	serine/arginine repetitive matrix protein 1
miR-2766-3p	111365088	carboxypeptidase B-like
miR-277-3p	111347779	glycine-rich cell wall structural protein-like
miR-277-3p	111348027	carboxypeptidase M%2C transcript variant X1;carboxypeptidase M%2C transcript variant X4;carboxypeptidase M%2C transcript variant X2
miR-277-3p	111348100	headcase protein
miR-277-3p	111348109	alpha%2Calpha-trehalose-phosphate synthase [UDP-forming]%2C transcript variant X1;alpha%2Calpha-trehalose-phosphate synthase [UDP-forming]%2C transcript variant X2
miR-277-3p	111348375	coiled-coil domain-containing protein 85C-B
miR-277-3p	111348385	uncharacterized LOC111348385
miR-277-3p	111348506	uncharacterized LOC111348506
miR-277-3p	111348644	N-acetylgalactosaminyltransferase 7
miR-277-3p	111348712	uncharacterized LOC111348712%2C transcript variant X2;uncharacterized LOC111348712%2C transcript variant X1
miR-277-3p	111348757	protein trachealess%2C transcript variant X2;protein trachealess%2C transcript variant X1;protein trachealess%2C transcript variant X4;protein trachealess%2C transcript variant X3
miR-277-3p	111348798	uncharacterized LOC111348798
miR-277-3p	111348849	uncharacterized LOC111348849
miR-277-3p	111349145	uncharacterized LOC111349145%2C transcript variant X1;uncharacterized LOC111349145%2C transcript variant X2
miR-277-3p	111349318	larval cuticle protein LCP-22-like
miR-277-3p	111349325	tissue inhibitor of metalloproteinase%2C transcript variant X2;tissue inhibitor of metalloproteinase%2C transcript variant X1;tissue inhibitor of metalloproteinase%2C transcript variant X3
miR-277-3p	111349424	peroxidase-like
miR-277-3p	111349425	peroxidase-like
miR-277-3p	111349439	pancreatic triacylglycerol lipase-like
miR-277-3p	111349442	uncharacterized LOC111349442
miR-277-3p	111349587	high mobility group protein HMG-I/HMG-Y-like%2C transcript variant X1;high mobility group protein HMG-I/HMG-Y-like%2C transcript variant X2
miR-277-3p	111349704	larval cuticle protein 16/17-like
miR-277-3p	111349731	uncharacterized LOC111349731
miR-277-3p	111349750	glutamine synthetase 2 cytoplasmic-like%2C transcript variant X2;glutamine synthetase 2 cytoplasmic-like%2C transcript variant X1
miR-277-3p	111349758	GATA zinc finger domain-containing protein 14-like%2C transcript variant X2;GATA zinc finger domain-containing protein 14-like%2C transcript variant X1
miR-277-3p	111349918	uncharacterized LOC111349918
miR-277-3p	111350008	proteasome subunit alpha type-4
miR-277-3p	111350030	uncharacterized LOC111350030
miR-277-3p	111350074	cuticle protein 1
miR-277-3p	111350136	uncharacterized LOC111350136
miR-277-3p	111350497	L-threonine ammonia-lyase-like
miR-277-3p	111351005	pancreatic triacylglycerol lipase-like
miR-277-3p	111351232	exportin-7-B
miR-277-3p	111351267	heat shock 70 kDa protein cognate 5
miR-277-3p	111351451	elongation factor 1-alpha 2-like%2C transcript variant X1;elongation factor 1-alpha 2-like%2C transcript variant X3;elongation factor 1-alpha 2-like%2C transcript variant X2
miR-277-3p	111351547	serine/threonine-protein kinase NLK2
miR-277-3p	111351637	proteasome subunit beta type-6
miR-277-3p	111351642	fizzy-related protein homolog
miR-277-3p	111351850	cytochrome P450 18a1-like
miR-277-3p	111351865	pollen-specific leucine-rich repeat extensin-like protein 1%2C transcript variant X2;pollen-specific leucine-rich repeat extensin-like protein 1%2C transcript variant X1
miR-277-3p	111351899	uncharacterized LOC111351899
miR-277-3p	111351920	mucin-5AC%2C transcript variant X1;mucin-5AC%2C transcript variant X2
miR-277-3p	111351952	nitric oxide synthase-like
miR-277-3p	111352069	transmembrane emp24 domain-containing protein 5
miR-277-3p	111352419	homeotic protein spalt-major-like%2C transcript variant X2;homeotic protein spalt-major-like%2C transcript variant X4;homeotic protein spalt-major-like%2C transcript variant X3;homeotic protein spalt-major-like%2C transcript variant X1
miR-277-3p	111352429	clavesin-1%2C transcript variant X1;clavesin-1%2C transcript variant X2
miR-277-3p	111352472	MAGUK p55 subfamily member 6%2C transcript variant X1;MAGUK p55 subfamily member 6%2C transcript variant X3;MAGUK p55 subfamily member 6%2C transcript variant X2;MAGUK p55 subfamily member 6%2C transcript variant X4
miR-277-3p	111352508	protein O-mannosyltransferase 1%2C transcript variant X2;protein O-mannosyltransferase 1%2C transcript variant X1
miR-277-3p	111352611	alpha-tocopherol transfer protein-like%2C transcript variant X1;alpha-tocopherol transfer protein-like%2C transcript variant X2
miR-277-3p	111352714	cyclic nucleotide-gated cation channel beta-3-like%2C transcript variant X1;cyclic nucleotide-gated cation channel beta-3-like%2C transcript variant X2
miR-277-3p	111352736	uncharacterized LOC111352736
miR-277-3p	111352797	dedicator of cytokinesis protein 9%2C transcript variant X1;dedicator of cytokinesis protein 9%2C transcript variant X2
miR-277-3p	111352863	uncharacterized LOC111352863
miR-277-3p	111352912	facilitated trehalose transporter Tret1-2 homolog
miR-277-3p	111353071	trypsin CFT-1-like
miR-277-3p	111353098	uncharacterized LOC111353098
miR-277-3p	111353188	nucleoside diphosphate kinase 7
miR-277-3p	111353208	fibroin heavy chain-like
miR-277-3p	111353266	F-box/WD repeat-containing protein 9-like
miR-277-3p	111353289	uncharacterized LOC111353289
miR-277-3p	111353322	apolipoprotein D-like
miR-277-3p	111353451	pancreatic lipase-related protein 2-like
miR-277-3p	111353584	facilitated trehalose transporter Tret1-like
miR-277-3p	111353715	uncharacterized LOC111353715
miR-277-3p	111353791	probable uridine-cytidine kinase%2C transcript variant X2;probable uridine-cytidine kinase%2C transcript variant X1
miR-277-3p	111353847	ubiA prenyltransferase domain-containing protein 1 homolog
miR-277-3p	111353879	carboxypeptidase B-like
miR-277-3p	111353914	peptidyl-prolyl cis-trans isomerase sig-7-like
miR-277-3p	111353918	uncharacterized LOC111353918
miR-277-3p	111354115	protein bicaudal C homolog 1
miR-277-3p	111354443	RIB43A-like with coiled-coils protein 2
miR-277-3p	111354458	tektin-1
miR-277-3p	111354817	scavenger receptor class B member 1-like
miR-277-3p	111354883	mitogen-activated protein kinase-binding protein 1
miR-277-3p	111355075	arrestin domain-containing protein 17-like
miR-277-3p	111355348	mucin-3A
miR-277-3p	111355404	S-adenosylmethionine synthase%2C transcript variant X2;S-adenosylmethionine synthase%2C transcript variant X1
miR-277-3p	111355489	tolloid-like protein 1%2C transcript variant X2;tolloid-like protein 1%2C transcript variant X1
miR-277-3p	111355829	uncharacterized LOC111355829
miR-277-3p	111355912	protein artichoke
miR-277-3p	111355960	cubilin%2C transcript variant X1;cubilin%2C transcript variant X2
miR-277-3p	111356040	tetraspanin-5%2C transcript variant X1;tetraspanin-5%2C transcript variant X2
miR-277-3p	111356110	uncharacterized LOC111356110%2C transcript variant X1;uncharacterized LOC111356110%2C transcript variant X2
miR-277-3p	111356135	peroxidase
miR-277-3p	111356431	methylenetetrahydrofolate reductase 2%2C transcript variant X2;methylenetetrahydrofolate reductase 2%2C transcript variant X3;methylenetetrahydrofolate reductase 2%2C transcript variant X1
miR-277-3p	111356789	xanthine dehydrogenase-like
miR-277-3p	111356817	uncharacterized LOC111356817
miR-277-3p	111356882	uncharacterized LOC111356882
miR-277-3p	111356995	cytochrome P450 4C1-like
miR-277-3p	111357009	cytochrome P450 4V2-like
miR-277-3p	111357021	protein Skeletor%2C isoforms B/C%2C transcript variant X1;protein Skeletor%2C isoforms B/C%2C transcript variant X2;protein Skeletor%2C isoforms B/C%2C transcript variant X3;protein Skeletor%2C isoforms B/C%2C transcript variant X4;protein Skeletor%2C isoforms B/C%2C transcript variant X5
miR-277-3p	111357048	facilitated trehalose transporter Tret1-like
miR-277-3p	111357139	uncharacterized LOC111357139
miR-277-3p	111357227	uncharacterized LOC111357227
miR-277-3p	111357275	uncharacterized LOC111357275%2C transcript variant X1;uncharacterized LOC111357275%2C transcript variant X2
miR-277-3p	111357307	uncharacterized LOC111357307%2C transcript variant X1;uncharacterized LOC111357307%2C transcript variant X3;uncharacterized LOC111357307%2C transcript variant X2
miR-277-3p	111357479	mucin-17
miR-277-3p	111357516	uncharacterized LOC111357516
miR-277-3p	111357543	serine proteinase stubble%2C transcript variant X1;serine proteinase stubble%2C transcript variant X2
miR-277-3p	111357546	toll-like receptor 6
miR-277-3p	111357717	microsomal glutathione S-transferase 1-like
miR-277-3p	111357791	uncharacterized LOC111357791%2C transcript variant X1
miR-277-3p	111358103	irregular chiasm C-roughest protein-like%2C transcript variant X1;irregular chiasm C-roughest protein-like%2C transcript variant X2
miR-277-3p	111358322	laminin subunit beta-1
miR-277-3p	111358405	polyprenol reductase
miR-277-3p	111358478	uncharacterized LOC111358478
miR-277-3p	111358691	N-acetylglucosamine-6-phosphate deacetylase
miR-277-3p	111358748	alcohol dehydrogenase class-3
miR-277-3p	111358933	uncharacterized LOC111358933%2C transcript variant X1;uncharacterized LOC111358933%2C transcript variant X2
miR-277-3p	111359054	uncharacterized
miR-277-3p	111359336	thrombospondin type-1 domain-containing protein 7A-like%2C transcript variant X1;thrombospondin type-1 domain-containing protein 7A-like%2C transcript variant X2
miR-277-3p	111359456	uncharacterized LOC111359456
miR-277-3p	111359506	acidic repeat-containing protein-like
miR-277-3p	111359535	ubiquitin carboxyl-terminal hydrolase 7-like
miR-277-3p	111359564	glucose dehydrogenase [FAD%2C quinone]-like
miR-277-3p	111359586	serine hydroxymethyltransferase%2C cytosolic%2C transcript variant X1;serine hydroxymethyltransferase%2C cytosolic%2C transcript variant X2;serine hydroxymethyltransferase%2C cytosolic%2C transcript variant X3
miR-277-3p	111359619	probable tubulin polyglutamylase TTLL1
miR-277-3p	111359626	uncharacterized LOC111359626
miR-277-3p	111359634	glucose dehydrogenase [FAD%2C quinone]-like
miR-277-3p	111359646	protein I'm not dead yet-like
miR-277-3p	111359680	glucose dehydrogenase [FAD%2C quinone]-like
miR-277-3p	111359713	cysteine proteinase-like
miR-277-3p	111359734	26S proteasome non-ATPase regulatory subunit 12
miR-277-3p	111359805	pancreatic triacylglycerol lipase-like
miR-277-3p	111359828	mesencephalic astrocyte-derived neurotrophic factor homolog
miR-277-3p	111360005	uncharacterized LOC111360005%2C transcript variant X2;uncharacterized LOC111360005%2C transcript variant X1
miR-277-3p	111360007	septin-1
miR-277-3p	111360365	O-acyltransferase like protein-like%2C transcript variant X2;O-acyltransferase like protein-like%2C transcript variant X1
miR-277-3p	111360629	probable citrate synthase 2%2C mitochondrial
miR-277-3p	111360733	ecdysone-induced protein 78C-like%2C transcript variant X3;ecdysone-induced protein 78C-like%2C transcript variant X2;ecdysone-induced protein 78C-like%2C transcript variant X1
miR-277-3p	111360774	dnaJ homolog subfamily C member 22%2C transcript variant X7;dnaJ homolog subfamily C member 22%2C transcript variant X6;dnaJ homolog subfamily C member 22%2C transcript variant X1;dnaJ homolog subfamily C member 22%2C transcript variant X2;dnaJ homolog subfamily C member 22%2C transcript variant X3;dnaJ homolog subfamily C member 22%2C transcript variant X4;dnaJ homolog subfamily C member 22%2C t…
miR-277-3p	111360823	uncharacterized LOC111360823%2C transcript variant X5;uncharacterized LOC111360823%2C transcript variant X1;uncharacterized LOC111360823%2C transcript variant X3;uncharacterized LOC111360823%2C transcript variant X2;uncharacterized LOC111360823%2C transcript variant X4
miR-277-3p	111360835	calpain-C
miR-277-3p	111361809	uncharacterized LOC111361809
miR-277-3p	111361972	serine protease inhibitor dipetalogastin%2C transcript variant X2;serine protease inhibitor dipetalogastin%2C transcript variant X1
miR-277-3p	111361979	molybdenum cofactor sulfurase-like%2C transcript variant X4;molybdenum cofactor sulfurase-like%2C transcript variant X1;molybdenum cofactor sulfurase-like%2C transcript variant X2;molybdenum cofactor sulfurase-like%2C transcript variant X3
miR-277-3p	111362037	trehalase%2C transcript variant X3;trehalase%2C transcript variant X5;trehalase%2C transcript variant X1;trehalase%2C transcript variant X6;trehalase%2C transcript variant X2;trehalase%2C transcript variant X4
miR-277-3p	111362090	platelet-activating factor acetylhydrolase IB subunit beta homolog
miR-277-3p	111362257	piezo-type mechanosensitive ion channel component%2C transcript variant X4;piezo-type mechanosensitive ion channel component%2C transcript variant X5;piezo-type mechanosensitive ion channel component%2C transcript variant X3;piezo-type mechanosensitive ion channel component%2C transcript variant X2;piezo-type mechanosensitive ion channel component%2C transcript variant X6;piezo-type mechanosensit…
miR-277-3p	111362286	xanthine dehydrogenase 1-like
miR-277-3p	111362361	glucose dehydrogenase [FAD%2C quinone]-like
miR-277-3p	111362363	glucose dehydrogenase [FAD%2C quinone]-like
miR-277-3p	111362409	26S proteasome non-ATPase regulatory subunit 10-like
miR-277-3p	111362842	uncharacterized LOC111362842
miR-277-3p	111363605	atrial natriuretic peptide-converting enzyme-like
miR-277-3p	111364433	uncharacterized LOC111364433
miR-277-3p	111364438	protein lethal(2)essential for life-like
miR-277-3p	111364459	uncharacterized
miR-277-3p	111364463	inhibin beta B chain
miR-277-3p	111364464	facilitated trehalose transporter Tret1-like%2C transcript variant X2;facilitated trehalose transporter Tret1-like%2C transcript variant X1
miR-277-3p	111364596	sodium channel protein 60E-like
miR-277-3p	111364769	kynurenine/alpha-aminoadipate aminotransferase%2C mitochondrial
miR-277-3p	111364820	serine/arginine repetitive matrix protein 1
miR-277-3p	111364829	gloverin-like%2C transcript variant X2;gloverin-like%2C transcript variant X3;gloverin-like%2C transcript variant X7;gloverin-like%2C transcript variant X5;gloverin-like%2C transcript variant X6;gloverin-like%2C transcript variant X1;gloverin-like%2C transcript variant X8;gloverin-like%2C transcript variant X4
miR-277-3p	111364930	putative inorganic phosphate cotransporter
miR-277-3p	111365121	uncharacterized LOC111365121
miR-2c-3p	111347913	acyl-CoA Delta(11) desaturase-like
miR-2c-3p	111347929	protein hairy-like
miR-2c-3p	111347959	putative inorganic phosphate cotransporter
miR-2c-3p	111348325	ATP-binding cassette sub-family G member 1-like%2C transcript variant X1;ATP-binding cassette sub-family G member 1-like%2C transcript variant X2
miR-2c-3p	111348375	coiled-coil domain-containing protein 85C-B
miR-2c-3p	111348442	histidine-rich glycoprotein-like
miR-2c-3p	111348520	cytadherence high molecular weight protein 3-like
miR-2c-3p	111348568	mitochondrial basic amino acids transporter-like
miR-2c-3p	111348641	cytochrome P450 6B1-like
miR-2c-3p	111348644	N-acetylgalactosaminyltransferase 7
miR-2c-3p	111348676	tubulin polyglutamylase TTLL4-like%2C transcript variant X1;tubulin polyglutamylase TTLL4-like%2C transcript variant X5;tubulin polyglutamylase TTLL4-like%2C transcript variant X4;tubulin polyglutamylase TTLL4-like%2C transcript variant X2;tubulin polyglutamylase TTLL4-like%2C transcript variant X3
miR-2c-3p	111348726	uncharacterized
miR-2c-3p	111348772	proteasome assembly chaperone 2
miR-2c-3p	111348808	uncharacterized LOC111348808%2C transcript variant X2;uncharacterized LOC111348808%2C transcript variant X1
miR-2c-3p	111349186	cuticle protein 7-like
miR-2c-3p	111349221	uncharacterized LOC111349221
miR-2c-3p	111349314	elongation of very long chain fatty acids protein 6-like
miR-2c-3p	111349319	endocuticle structural glycoprotein ABD-4-like
miR-2c-3p	111349438	protein aurora borealis
miR-2c-3p	111349442	uncharacterized LOC111349442
miR-2c-3p	111349512	protein FAM13A%2C transcript variant X4;protein FAM13A%2C transcript variant X3;protein FAM13A%2C transcript variant X1;protein FAM13A%2C transcript variant X2
miR-2c-3p	111349612	endocuticle structural glycoprotein SgAbd-2-like
miR-2c-3p	111349634	inducible metalloproteinase inhibitor protein-like
miR-2c-3p	111349765	cuticle protein 19-like
miR-2c-3p	111349911	glutamate decarboxylase%2C transcript variant X2;glutamate decarboxylase%2C transcript variant X3;glutamate decarboxylase%2C transcript variant X1
miR-2c-3p	111349997	WD repeat-containing protein 7
miR-2c-3p	111350106	cuticle protein 16.5-like
miR-2c-3p	111350312	glucose dehydrogenase [FAD%2C quinone]-like
miR-2c-3p	111350432	uncharacterized LOC111350432
miR-2c-3p	111350470	uncharacterized LOC111350470
miR-2c-3p	111350564	uncharacterized LOC111350564
miR-2c-3p	111350725	lipase member I-like
miR-2c-3p	111351582	uncharacterized protein C16orf96-like%2C transcript variant X2;uncharacterized protein C16orf96-like%2C transcript variant X1;uncharacterized protein C16orf96-like%2C transcript variant X3;uncharacterized protein C16orf96-like%2C transcript variant X4
miR-2c-3p	111351588	ecdysone-inducible protein E75%2C transcript variant X1;ecdysone-inducible protein E75%2C transcript variant X2;ecdysone-inducible protein E75%2C transcript variant X3;ecdysone-inducible protein E75%2C transcript variant X4;ecdysone-inducible protein E75%2C transcript variant X5
miR-2c-3p	111351692	uncharacterized LOC111351692
miR-2c-3p	111351730	CAP-Gly domain-containing linker protein 1%2C transcript variant X6;CAP-Gly domain-containing linker protein 1%2C transcript variant X5;CAP-Gly domain-containing linker protein 1%2C transcript variant X4;CAP-Gly domain-containing linker protein 1%2C transcript variant X7;CAP-Gly domain-containing linker protein 1%2C transcript variant X1;CAP-Gly domain-containing linker protein 1%2C transcript va…
miR-2c-3p	111351785	uncharacterized LOC111351785
miR-2c-3p	111351920	mucin-5AC%2C transcript variant X1;mucin-5AC%2C transcript variant X2
miR-2c-3p	111352069	transmembrane emp24 domain-containing protein 5
miR-2c-3p	111352242	collagen alpha-1(XXVII) chain-like
miR-2c-3p	111352244	larval/pupal rigid cuticle protein 66-like
miR-2c-3p	111352297	stathmin-4%2C transcript variant X2;stathmin-4%2C transcript variant X1;stathmin-4%2C transcript variant X3
miR-2c-3p	111352387	cuticle protein-like
miR-2c-3p	111352442	dolichyldiphosphatase 1-like
miR-2c-3p	111352455	adenylate cyclase type 8
miR-2c-3p	111352611	alpha-tocopherol transfer protein-like%2C transcript variant X1;alpha-tocopherol transfer protein-like%2C transcript variant X2
miR-2c-3p	111352625	uncharacterized LOC111352625%2C transcript variant X2;uncharacterized LOC111352625%2C transcript variant X1
miR-2c-3p	111352697	importin-5
miR-2c-3p	111352992	probable NADH dehydrogenase [ubiquinone] flavoprotein 2%2C mitochondrial
miR-2c-3p	111353022	protein takeout-like
miR-2c-3p	111353028	mucin-5AC
miR-2c-3p	111353088	probable peroxisomal acyl-coenzyme A oxidase 1%2C transcript variant X1;probable peroxisomal acyl-coenzyme A oxidase 1%2C transcript variant X4;probable peroxisomal acyl-coenzyme A oxidase 1%2C transcript variant X2;probable peroxisomal acyl-coenzyme A oxidase 1%2C transcript variant X3;probable peroxisomal acyl-coenzyme A oxidase 1%2C transcript variant X5
miR-2c-3p	111353184	heat shock protein Hsp-12.2-like
miR-2c-3p	111353230	ribonucleoside-diphosphate reductase subunit M2
miR-2c-3p	111353306	uncharacterized LOC111353306
miR-2c-3p	111353363	G2/mitotic-specific cyclin-B1
miR-2c-3p	111353457	mono [ADP-ribose] polymerase PARP16
miR-2c-3p	111353830	eukaryotic translation initiation factor 4E-binding protein 3-like%2C transcript variant X2;eukaryotic translation initiation factor 4E-binding protein 3-like%2C transcript variant X1
miR-2c-3p	111353870	enhancer of split mbeta protein-like
miR-2c-3p	111354066	beta-1%2C4-N-acetylgalactosaminyltransferase bre-4-like
miR-2c-3p	111354206	sodium-coupled neutral amino acid transporter 9 homolog%2C transcript variant X1;sodium-coupled neutral amino acid transporter 9 homolog%2C transcript variant X2
miR-2c-3p	111354392	uncharacterized LOC111354392%2C transcript variant X2;uncharacterized LOC111354392%2C transcript variant X1
miR-2c-3p	111354423	uncharacterized LOC111354423
miR-2c-3p	111354677	uncharacterized LOC111354677%2C transcript variant X1;uncharacterized LOC111354677%2C transcript variant X2
miR-2c-3p	111354748	kinesin-like protein KIF23
miR-2c-3p	111354944	homeobox protein 13-like
miR-2c-3p	111355075	arrestin domain-containing protein 17-like
miR-2c-3p	111355207	clavesin-1-like
miR-2c-3p	111355215	uncharacterized LOC111355215
miR-2c-3p	111355365	uncharacterized LOC111355365
miR-2c-3p	111355602	carbonic anhydrase 7-like
miR-2c-3p	111355622	DNA polymerase theta-like
miR-2c-3p	111355797	peptidoglycan recognition protein-like%2C transcript variant X3;peptidoglycan recognition protein-like%2C transcript variant X2;peptidoglycan recognition protein-like%2C transcript variant X1
miR-2c-3p	111355815	flexible cuticle protein 12-like
miR-2c-3p	111355892	trypsin-1-like
miR-2c-3p	111355990	uncharacterized LOC111355990
miR-2c-3p	111356189	venom peptide BmKAPI-like
miR-2c-3p	111356565	glycine-rich cell wall structural protein-like
miR-2c-3p	111356632	protein obstructor-E-like
miR-2c-3p	111356685	global transcription regulator sge1
miR-2c-3p	111356789	xanthine dehydrogenase-like
miR-2c-3p	111357039	5-hydroxytryptamine receptor 1-like%2C transcript variant X1;5-hydroxytryptamine receptor 1-like%2C transcript variant X2
miR-2c-3p	111357092	melanotransferrin
miR-2c-3p	111357105	uncharacterized LOC111357105%2C transcript variant X3;uncharacterized LOC111357105%2C transcript variant X1;uncharacterized LOC111357105%2C transcript variant X2
miR-2c-3p	111357222	uncharacterized LOC111357222%2C transcript variant X3;uncharacterized LOC111357222%2C transcript variant X1;uncharacterized LOC111357222%2C transcript variant X2
miR-2c-3p	111357317	putative nuclease HARBI1
miR-2c-3p	111357527	TSC22 domain family protein 1-like
miR-2c-3p	111357557	uncharacterized LOC111357557
miR-2c-3p	111357636	toll-like receptor Tollo
miR-2c-3p	111357649	ionotropic receptor 25a
miR-2c-3p	111357977	E3 ubiquitin-protein ligase CBL%2C transcript variant X1;E3 ubiquitin-protein ligase CBL%2C transcript variant X2;E3 ubiquitin-protein ligase CBL%2C transcript variant X3
miR-2c-3p	111358104	sex peptide receptor
miR-2c-3p	111358361	uncharacterized LOC111358361%2C transcript variant X2;uncharacterized LOC111358361%2C transcript variant X1;uncharacterized LOC111358361%2C transcript variant X4;uncharacterized LOC111358361%2C transcript variant X3;uncharacterized LOC111358361%2C transcript variant X5
miR-2c-3p	111358451	zinc transporter 1
miR-2c-3p	111358511	osteocalcin 2-like%2C transcript variant X2;osteocalcin 2-like%2C transcript variant X1
miR-2c-3p	111358595	arylsulfatase B
miR-2c-3p	111358751	multidrug resistance-associated protein 4-like
miR-2c-3p	111359044	uncharacterized LOC111359044
miR-2c-3p	111359064	cuticle protein 16.5-like
miR-2c-3p	111359104	uncharacterized LOC111359104
miR-2c-3p	111359132	cuticle protein 38-like
miR-2c-3p	111359141	cysteine sulfinic acid decarboxylase
miR-2c-3p	111359194	fatty acid synthase
miR-2c-3p	111359205	pupal cuticle protein 36a-like
miR-2c-3p	111359247	uncharacterized LOC111359247
miR-2c-3p	111359267	uncharacterized LOC111359267
miR-2c-3p	111359302	protein abnormal spindle
miR-2c-3p	111359425	uncharacterized LOC111359425%2C transcript variant X1;uncharacterized LOC111359425%2C transcript variant X2
miR-2c-3p	111359480	pupal cuticle protein 20-like
miR-2c-3p	111359586	serine hydroxymethyltransferase%2C cytosolic%2C transcript variant X1;serine hydroxymethyltransferase%2C cytosolic%2C transcript variant X2;serine hydroxymethyltransferase%2C cytosolic%2C transcript variant X3
miR-2c-3p	111359680	glucose dehydrogenase [FAD%2C quinone]-like
miR-2c-3p	111359703	sodium-independent sulfate anion transporter-like%2C transcript variant X2;sodium-independent sulfate anion transporter-like%2C transcript variant X1
miR-2c-3p	111359727	pupal cuticle protein 20-like
miR-2c-3p	111359978	alpha-tocopherol transfer protein-like
miR-2c-3p	111360159	fatty acid synthase-like
miR-2c-3p	111360327	protein windbeutel
miR-2c-3p	111360365	O-acyltransferase like protein-like%2C transcript variant X2;O-acyltransferase like protein-like%2C transcript variant X1
miR-2c-3p	111360469	cytochrome P450 4C1-like
miR-2c-3p	111360629	probable citrate synthase 2%2C mitochondrial
miR-2c-3p	111360782	dynein heavy chain 5%2C axonemal
miR-2c-3p	111360818	voltage-gated potassium channel subunit beta-1
miR-2c-3p	111360862	transient receptor potential cation channel subfamily A member 1%2C transcript variant X1;transient receptor potential cation channel subfamily A member 1%2C transcript variant X2;transient receptor potential cation channel subfamily A member 1%2C transcript variant X3
miR-2c-3p	111360988	zinc finger protein 2-like
miR-2c-3p	111361624	uncharacterized LOC111361624
miR-2c-3p	111361979	molybdenum cofactor sulfurase-like%2C transcript variant X4;molybdenum cofactor sulfurase-like%2C transcript variant X1;molybdenum cofactor sulfurase-like%2C transcript variant X2;molybdenum cofactor sulfurase-like%2C transcript variant X3
miR-2c-3p	111362124	protein TBRG4
miR-2c-3p	111362176	kynureninase-like
miR-2c-3p	111362239	uncharacterized LOC111362239
miR-2c-3p	111362327	uncharacterized LOC111362327
miR-2c-3p	111362361	glucose dehydrogenase [FAD%2C quinone]-like
miR-2c-3p	111362951	uncharacterized LOC111362951
miR-2c-3p	111364468	uncharacterized LOC111364468%2C transcript variant X1;uncharacterized LOC111364468%2C transcript variant X2
miR-2c-3p	111364718	uncharacterized LOC111364718
miR-2c-3p	111364719	calcium-independent phospholipase A2-gamma-like
miR-2c-3p	111364779	UDP-glucuronosyltransferase 2B33-like
miR-2c-3p	111364801	juvenile hormone epoxide hydrolase-like
miR-2c-3p	111364948	facilitated trehalose transporter Tret1
miR-2c-3p	111365018	uncharacterized LOC111365018
miR-2c-3p	111365113	uncharacterized LOC111365113
